# Supplementary material for: Yeast secreted protein PgSCP interacts with citrus transcription factors CsFAR1 to enhance green mold resistance in fruit
Source: Hortic Res. 2025 Dec 8;13(3):uhaf339. doi: 10.1093/hr/uhaf339 (PMC12977959; doi:10.1093/hr/uhaf339)
Supplement: Web_Material_uhaf339 [file web_material_uhaf339.zip]

Archive with 3 entries (3 files):
- Supplementary Table 2.xlsx
- Supplementary Table 3.xlsx
- Supplementary Table 4.xlsx
