# Supplementary material for: Yeast secreted protein PgSCP interacts with citrus transcription factors CsFAR1 to enhance green mold resistance in fruit
Source: Hortic Res. 2025 Dec 8;13(3):uhaf339. doi: 10.1093/hr/uhaf339 (PMC12977959; doi:10.1093/hr/uhaf339)
Supplement: Web_Material_uhaf339 [file web_material_uhaf339.zip › Supplementary Table 2.xlsx]

## Sheet: Sheet1
Primer name	F	R
PgSCP-GFP	atttactattctagggtaccATGCAATTATCTAGTCTAGCAGTTC	gctcaccattctagactgcagAGCGAGAGGCAAGACTTC
SP-GFP	atttactattctagggtaccATGCAATTATCTAGTCTAGCAGTTC	gtatgggtatctagactgcagAGCGCTGGCGATC
PgSCPΔSP-GFP	atttactattctagggtaccGCGCCTGTCGTGGAAAC	gctcaccattctagactgcagAGCGAGAGGCAAGACTTC
GFP-PgSCPΔSP	agctgtacaagtaagtcgacGCGCCTGTCGTGGAAAC	ctctagcatggccggtcgacTCAAGCGAGAGGCAAGACTTC
PgSCP-GST	tgttccaggggcccctgggatccGCGCCTGTCGTGGAAAC	ctcgagtcgacccgggaattcAGCGAGAGGCAAGACTTC
pGBKT7-PgSCP	aggccgaattcccggggatccATGCAATTATCTAGTCTAGCAGTTC	ctagttatgcggccgctgcagTCAAGCGAGAGGCAAGACTTC
pGADT7-CsFAR1	gtgggcatcgatacgggatccATGGAGATAGATCTTGAATTGCCT	acgattcatctgcagctcgagACGAGAGATGTTCTTATCTTGCAA
pGADT7-CsGRAS	gtgggcatcgatacgggatccATGCAGTTTTCGCGGATG	acgattcatctgcagctcgagCCTCCATGCAGAGGAAAC
pGADT7-CsLBD	gtgggcatcgatacgggatccATGGCTCCTATTTACCATCTTGC	acgattcatctgcagctcgagTGTCCAGAGAGGTTCCCA
pBD-CsFAR1	tcgccgaccggtaggcctATGGAGATAGATCTTGAATTGCCT	aaccagagttaaaggcctACGAGAGATGTTCTTATCTTGCAA
PgSCP-YNE	gaggacgccggcggatccGCGCCTGTCGTGGAAAC	aaagctctgcaggtcgacTCAAGCGAGAGGCAAGACTTC
CsFAR1-YCE	acaggtacccggggatccATGGAGATAGATCTTGAATTGCCT	ctgccaccgccgtcgacACGAGAGATGTTCTTATCTTGCAA
CsFAR1-GFP	atttactattctagggtaccATGGAGATAGATCTTGAATTGCCT	gctcaccattctagactgcagACGAGAGATGTTCTTATCTTGCAA
pEAQ-PgSCP	ctgcccaaattcgcgaccggtGCGCCTGTCGTGGAAAC	gtgatggtgatgcataccggtAGCGAGAGGCAAGACTTC
pEAQ-CsFAR1	ctgcccaaattcgcgaccggtATGGAGATAGATCTTGAATTGCCT	gtgatggtgatgcataccggtACGAGAGATGTTCTTATCTTGCAA
pHIS2-DHAPSpro	cgactcactatagggcgaattcAAATACCCTTAACTACCACAC	gattcgcgaacgcgtgagctcAATGTTCTAATTTATTTTTGTTGAA
pHIS2-GSH1pro	cgactcactatagggcgaattcTGCATTTGCTGCATGTAC	gattcgcgaacgcgtgagctcGCATTCCATGACGAAAGG
pHIS2-ACO1pro	cgactcactatagggcgaattcGATCTCATAATTATATCTTTACAATGC	gattcgcgaacgcgtgagctcTCAAATGTTTTTATACTACCATCT
pHIS2-INNApro	cgactcactatagggcgaattcTCGCATACAGTGGTC	gattcgcgaacgcgtgagctcGAATGTTAATGAAATGAAGCAC
pHIS2-PAL6pro	cgactcactatagggcgaattcTGACGTTGTGCTTTCG	gattcgcgaacgcgtgagctcGGTTGCAACATTGAGTG
pHIS2-OMTpro	cgactcactatagggcgaattcACTTATGTATGTATACAGCATAATC	gattcgcgaacgcgtgagctcTGGCTTTGTGGTGGTAG
pHIS2-CYP73A16pro	cgactcactatagggcgaattcCATTTCATCAAATTATAAAATGGAG	gattcgcgaacgcgtgagctcGGGAAGTGGACTATATTTATAAC
pHIS2-CCOAOMT1pro	cgactcactatagggcgaattcCATCAAGAGTTCTTTAAATCCA	gattcgcgaacgcgtgagctcAAACAGCAGCATATATAAACC
pHIS2-CYP73A4pro	cgactcactatagggcgaattcAAAACGCACCGTTTAATAAT	gattcgcgaacgcgtgagctcAGCTGAAACGCAGCA
pHIS2-PER16pro	cgactcactatagggcgaattcCGTTACCAACGGCTAAG	gattcgcgaacgcgtgagctcACTTTGTCACATATGCATATTTGA
ASB1pro-0800	cactatagggcgaattggATACATAACATTCTAGTAGATGTATATAT	ttggcgtcttccatggTGTTGCTAGAGAGGAGAG
DHAPS-1pro-0800	cactatagggcgaattggAAATACCCTTAACTACCACAC	ttggcgtcttccatggAATGTTCTAATTTATTTTTGTTGAAAC
ASP3pro-0800	cactatagggcgaattggCATTTCGCTTTTTCTATGC	ttggcgtcttccatggTAAATTTCTTTCAAGAAATCAATG
Ldhapro-0800	cactatagggcgaattggTGTATATTTGTCAGCGGC	ttggcgtcttccatggGATTATTGATTTGATTTTGATCGG
GSH1pro-0800	cactatagggcgaattggCGGCTGACTCCGTTTATTTT	ttggcgtcttccatggACTGTTCCCGCTGCA
ACOpro-0800	cactatagggcgaattggGGATTGGATATAGATTTACAGAAG	ttggcgtcttccatggTGTTATTTGTTTGTTTCTTAACTCC
ACO1pro-0800	cactatagggcgaattggGATCTCATAATTATATCTTTACAATGC	ttggcgtcttccatggATCTCTGAATTCTTTCTTTAACAAG
INVApro-0800	cactatagggcgaattggTCGCATACAGTGGTC	ttggcgtcttccatggCCTATAATTAATAATGGTAAAAAAAA
PAL6pro-0800	cactatagggcgaattggTGACGTTGTGCTTTCG	ttggcgtcttccatggTTTCTTTTTTTTCCTTGTTGTTT
OMTpro-0800	cactatagggcgaattggCAACTTCCAGTTCTTTCC	ttggcgtcttccatggTTTGTCCTTTTTTTTTCTCCC
CYP73A16pro-0800	cactatagggcgaattggGCAACAACATCATCTCATAG	ttggcgtcttccatggCTTTACGATTAACGTAATGAATACA
PER55pro-0800	cactatagggcgaattggCCTCCTCCAACTTGTTTT	ttggcgtcttccatggCTCTAGCTATTGGCATGC
CCOAOMT1pro-0800	cactatagggcgaattggCATCAAGAGTTCTTTAAATCCA	ttggcgtcttccatggTGACGCAAATCTTTTCTTTT
CYP73A4pro-0800	cactatagggcgaattggAAAACGCACCGTTTAATAAT	ttggcgtcttccatggGTTTGAAGAGAGGACGT
CAD1pro-0800	cactatagggcgaattggTGCCGAATACAATAAGTCCA	ttggcgtcttccatggTTTTTGTGACTTTTTCGTTTTAG
PER16pro-0800	cactatagggcgaattggCGTTACCAACGGCTAAG	ttggcgtcttccatggGGCTTGTTTGTTAATCACC
