# Supplementary material for: Yeast secreted protein PgSCP interacts with citrus transcription factors CsFAR1 to enhance green mold resistance in fruit
Source: Hortic Res. 2025 Dec 8;13(3):uhaf339. doi: 10.1093/hr/uhaf339 (PMC12977959; doi:10.1093/hr/uhaf339)
Supplement: Web_Material_uhaf339 [file web_material_uhaf339.zip › Supplementary Table 3.xlsx]

## Sheet: Sheet1
Annotated Sequence	Modifications	# Protein Groups	# Proteins	# PSMs	Master Protein Accessions	Positions in Master Proteins	Modifications in Master Proteins	# Missed Cleavages	Theo. MH+ [Da]	Abundances (Grouped): F1	Charge (by Search Engine): Mascot	m/z [Da] (by Search Engine): Mascot	DeltaM [ppm] (by Search Engine): Mascot	RT [min] (by Search Engine): Mascot	Ions Score (by Search Engine): Mascot
[K].YYSDIAGPEYAAK.[Y]		2	5	1	Cs_ont_2g025260.1; Cs_ont_7g013230.1	Cs_ont_2g025260.1 [151-163]; Cs_ont_7g013230.1 [156-168]		0	1447.67	9717660	2	724.342	1.27	27.4388	35
[K].LPSHYLVSPPEIDR.[T]		1	1	2	Cs_ont_6g012400.1	Cs_ont_6g012400.1 [323-336]		0	1622.85	7178734	3	541.623	0.67	36.5531	36
[K].IPSHEPPYTEDLPR.[L]		1	1	1	Cs_ont_3g022910.1	Cs_ont_3g022910.1 [160-173]		0	1650.81	330937	3	550.943	1.34	27.3883	11
[R].IPSAVGYQPTLATDLGGLQER.[I]		1	1	2	Cs_ont_2g012300.1	Cs_ont_2g012300.1 [354-374]		0	2186.15	2.21254e+07	2	1093.58	1.07	49.6648	90
[K].VMAILDVLSTHSPDEEYLGK.[E]		1	1	2	Cs_ont_2g033660.1	Cs_ont_2g033660.1 [809-828]		0	2217.11	21038342	2	1109.06	-1.48	51.6104	97
[R].IPQAASEGPEAR.[A]		1	1	1	Cs_ont_8g006230.1	Cs_ont_8g006230.1 [172-183]		0	1225.62	1.81706e+06	2	613.313	1.67	13.4221	34
[R].LPPDAYTPLR.[T]		1	1	1	Cs_ont_4g001210.1	Cs_ont_4g001210.1 [367-376]		0	1142.62	536357	2	571.815	2.86	31.8771	18
[K].IPNIDVLEQLLPFKPHEGFDSDR.[S]		1	1	1	Cs_ont_6g005610.1	Cs_ont_6g005610.1 [107-129]		0	2679.38	1.37782e+06	4	670.602	2.78	53.4243	29
[K].IPNFDALEQNPDAK.[Y]		1	1	1	Cs_ont_1g029230.1	Cs_ont_1g029230.1 [197-210]		0	1571.77	926352	2	786.391	2.52	39.9278	71
[R].LPLWPSADK.[A]	1xOxidation [M2]	1	1	1	Cs_ont_2g033660.1	Cs_ont_2g033660.1 [809-828]		0	2233.11	17378412	3	745.042	2	49.7642	55
[R].LPITTHVLDVSQGSPAAGVEVR.[L]		1	1	1	Cs_ont_6g005070.1	Cs_ont_6g005070.1 [228-236]		0	1026.56	978866	2	513.785	0.79	41.2829	31
[K].IPLSCLVIGNR.[G]		1	2	1	Cs_ont_5g000100.2	Cs_ont_5g000100.2 [207-228]		0	2246.21	354516	3	749.414	6.68	43.5105	23
[R].VMEDIAAIFSK.[A]	1xCarbamidomethyl [C5]	1	2	1	Cs_ont_9g001500.1	Cs_ont_9g001500.1 [119-129]		0	1241.7	2704719	2	621.356	1.64	46.2172	67
[K].LPLPDGILINGR.[G]	1xOxidation [M2]	1	1	1	Cs_ont_2g006000.1	Cs_ont_2g006000.1 [382-392]		0	1239.63	1.2645e+06	2	620.321	3.84	46.502	40
[R].IPLLYTMSWPER.[I]		1	1	1	Cs_ont_3g001440.1	Cs_ont_3g001440.1 [187-198]		0	1277.76	1.28657e+06	2	639.382	-1.04	50.4296	38
[R].IPIEEVFEQLK.[C]	1xOxidation [M7]	1	1	1	Cs_ont_5g045900.1	Cs_ont_5g045900.1 [361-372]		0	1521.78	2.29942e+06	2	761.395	3.86	48.6296	58
[K].LPHLAGTSIDGVEK.[G]		1	3	1	Cs_ont_4g025810.1	Cs_ont_4g025810.1 [22-32]		0	1344.74	1247403	2	672.874	0.23	51.8635	42
[K].IPGVISASSFDGK.[I]		1	1	1	Cs_ont_5g001720.1	Cs_ont_5g001720.1 [608-621]		0	1436.77		3	479.595	-3.43	30.5048	10
[R].LPGHLGEFLALTGAR.[L]		1	3	1	Cs_ont_7g028100.1	Cs_ont_7g028100.1 [319-331]		0	1277.67	864222	2	639.346	9.01	37.4409	60
[K].LPFLWIVK.[Q]		1	1	2	Cs_ont_7g014880.1	Cs_ont_7g014880.1 [161-175]		0	1551.86	1.87825e+06	3	517.96	0.97	50.2223	34
[K].LPFFEVPTGWK.[F]		1	1	1	Cs_ont_8g025420.1	Cs_ont_8g025420.1 [313-320]		0	1015.63	38399624	2	508.321	1.14	53.3457	41
[R].IPEVYIPEEPVLQLASALR.[F]		1	2	1	Cs_ont_9g024830.1	Cs_ont_9g024830.1 [419-429]		0	1320.7	1.96393e+06	2	660.853	0.16	52.4112	40
[R].IPEGTPLDATAPLLCAGITVYSPLR.[F]		1	1	2	Cs_ont_5g048740.1	Cs_ont_5g048740.1 [136-154]		0	2137.19	3.11426e+06	3	713.07	1.72	54.7717	50
[K].LPEDTLSDFLSR.[H]	1xCarbamidomethyl [C15]	1	5	1	Cs_ont_1g022390.1	Cs_ont_1g022390.1 [152-176]		0	2625.4	1.34007e+06	3	875.805	1.96	53.9132	49
[K].LPDPASTDNAEFQIVLTIIR.[D]		1	2	1	Cs_ont_4g014940.1	Cs_ont_4g014940.1 [30-41]		0	1392.7	11293135	2	696.85	-6.08	50.6949	67
[R].LPANLVQAQR.[D]		1	1	1	Cs_ont_9g014710.1	Cs_ont_9g014710.1 [163-182]		0	2213.18	1.07247e+06	3	738.394	-5.75	55.1524	47
[R].LPAEFEISDYCYPHGSDK.[K]		2	5	1	Cs_ont_6g003270.1; Cs_ont_7g020380.1	Cs_ont_6g003270.1 [1022-1031]; Cs_ont_7g020380.1 [445-454]		0	1109.64	8.32472e+06	2	555.325	0.71	24.4415	39
[R].IPSTEEIADR.[I]	1xCarbamidomethyl [C11]	1	3	1	Cs_ont_8g014830.1	Cs_ont_8g014830.1 [206-223]		0	2127.93	647866	3	709.982	-1.07	41.3158	32
[R].IPVPFPDPAGDYTVLIGDWYK.[S]		1	2	1	Cs_ont_5g014520.1	Cs_ont_5g014520.1 [705-714]		0	1130.57	3.40914e+06	2	565.788	-0.13	20.9258	24
[R].IPVTIIKPTAVVK.[R]		1	1	2	Cs_ont_3g001440.1	Cs_ont_3g001440.1 [151-171]		0	2363.2	647168	2	1182.1	-0.29	54.904	61
[K].IPVTLIYDDIK.[N]		1	2	1	Cs_ont_9g025860.1	Cs_ont_9g025860.1 [728-740]		0	1378.9	631035	3	460.305	-1.48	37.645	37
[K].LSASEIAAQLPATK.[N]		1	1	1	Cs_ont_5g022920.1	Cs_ont_5g022920.1 [157-167]		0	1289.74	1.94853e+06	2	645.372	1.34	49.8568	55
[K].ISAPIIIAPTALHK.[L]		1	6	1	Cs_ont_5g026850.1	Cs_ont_5g026850.1 [47-60]		0	1399.78	702583	2	700.395	1.9	40.22	37
[R].LSAHADGLILNTFEDLEGPILSQIR.[N]		1	2	1	Cs_ont_1g018760.1	Cs_ont_1g018760.1 [71-84]		0	1444.89	787463	3	482.302	0.95	43.9839	30
[R].ISADFDNFR.[K]		1	1	1	Cs_ont_7g000310.1	Cs_ont_7g000310.1 [211-235]		0	2722.44	522480	3	908.154	1.88	54.6132	77
[R].LSAAGIVGILK.[K]		1	2	1	Cs_ont_7g016210.2	Cs_ont_7g016210.2 [180-188]		0	1084.51	289941	2	542.756	-0.35	34.2209	17
[R].LRPSEDGFVGNEELEK.[C]		1	3	1	Cs_ont_4g009280.1	Cs_ont_4g009280.1 [409-419]		0	1041.67	2204646	2	521.337	-0.22	50.1096	54
[K].IRPHDTPFTEDLPR.[L]		1	1	3	Cs_ont_8g025420.1	Cs_ont_8g025420.1 [410-425]		0	1818.89	1.48317e+07	2	909.948	0.5	27.2168	69
[K].IRDEVLDDFYGK.[W]		1	3	2	Cs_ont_3g018010.1	Cs_ont_3g018010.1 [210-223]		0	1693.87	4012504	3	565.292	-2.6	28.0404	5
[R].LQTQAYNSLR.[D]		1	2	1	Cs_ont_5g048200.1	Cs_ont_5g048200.1 [838-849]		1	1469.73	1.3112e+06	3	490.58	-0.39	36.5437	32
[R].LQTGQYASAPDAVR.[L]		1	1	1	Cs_ont_5g037070.1	Cs_ont_5g037070.1 [383-392]		0	1193.63	1.27648e+06	2	597.318	1.58	20.4481	38
[K].LQTEIATALK.[LEQ]		1	1	1	Cs_ont_5g028830.2	Cs_ont_5g028830.2 [158-171]		0	1476.74	1.24936e+06	2	738.877	1.86	22.2166	55
[K].LQSLGSNNQPVYTTVLR.[V]		1	15	1	Cs_ont_1g011320.1	Cs_ont_1g011320.1 [179-188]		0	1087.64	335214	2	544.324	5.09	30.9561	25
[R].VLSVNVTGVFLGIK.[H]		1	2	2	Cs_ont_5g048200.1	Cs_ont_5g048200.1 [605-621]		0	1890.01	2.44361e+06	2	945.51	2.34	40.9129	95
[R].LPAAGPPSPAEHLR.[N]		1	1	1	Cs_ont_6g009040.1	Cs_ont_6g009040.1 [120-133]		0	1445.87	1.19802e+06	2	723.44	0.32	52.5899	71
[R].IQNAGTEVVEAK.[A]		1	1	1	Cs_ont_3g009130.1	Cs_ont_3g009130.1 [225-238]		0	1412.76	4.72538e+06	3	471.593	0.34	22.4435	34
[R].VLSYLDPSEPNHAK.[L]		1	1	1	Cs_ont_5g040050.1	Cs_ont_5g040050.1 [299-310]		0	1258.66	6887805	2	629.836	1.15	16.4498	72
[R].VLTNVADTR.[S]		1	1	1	Cs_ont_3g004330.1	Cs_ont_3g004330.1 [168-181]		0	1569.79	1.28176e+06	2	785.4	1.13	25.7709	43
[R].IQLPTLSDKDKEVISSWGVQNK.[I]		1	2	1	Cs_ont_8g024770.1	Cs_ont_8g024770.1 [575-583]		0	988.542	853272	2	494.775	0.59	16.7879	30
[K].VIVAESILPVTPDTSLASK.[V]		1	2	1	Cs_ont_6g007180.1	Cs_ont_6g007180.1 [199-220]		2	2485.33	1.30416e+06	4	622.088	-0.47	46.849	22
[R].IQLGQGSAGTVTK.[T]		1	1	2	Cs_ont_5g030190.1	Cs_ont_5g030190.1 [294-312]		0	1940.1	5.78172e+06	2	970.552	0.49	50.9276	44
[K].VLVNIEQQSPDIAQGVHGHLTK.[R]		1	1	1	Cs_ont_2g035360.1	Cs_ont_2g035360.1 [43-55]		0	1259.7	1.66125e+06	2	630.351	0.07	19.8773	41
[R].LQFGIDGPK.[E]		1	1	3	Cs_ont_9g000410.1	Cs_ont_9g000410.1 [92-113]		0	2383.27	4.55117e+06	4	596.574	1.03	34.9749	34
[K].LQELNNAVVLSTLTSK.[L]		1	1	1	Cs_ont_8g021920.1	Cs_ont_8g021920.1 [851-859]		0	974.531	1.0203e+06	2	487.769	0.32	34.1443	30
[K].LQELNNAVAISALTTELTK.[E]		1	5	1	Cs_ont_8g000140.3	Cs_ont_8g000140.3 [239-254]		0	1729.97	976190	2	865.487	-2.06	49.5241	87
[K].IQDGVFDVSNESYGIK.[V]		1	3	2	Cs_ont_6g014120.4	Cs_ont_6g014120.4 [182-200]		0	2029.12	1.6915e+06	2	1015.07	4.41	52.2426	106
[R].IQASGADIVK.[F]		1	1	1	Cs_ont_2g000140.1	Cs_ont_2g000140.1 [171-186]		0	1770.85	848332	2	885.933	1.83	42.8267	81
[R].LQANDFSTLPEAHACTAGLK.[S]		1	2	1	Cs_ont_9g003710.2	Cs_ont_9g003710.2 [180-189]		0	1001.56	4.03675e+06	2	501.284	-2.48	18.6372	21
[K].VIVSSHNYQYTPSMEDLSNLVAR.[I]	1xCarbamidomethyl [C15]	1	1	1	Cs_ont_5g042580.1	Cs_ont_5g042580.1 [362-381]		0	2144.04	2.19841e+06	3	715.354	1.32	36.2106	49
[K].LQIWDTAGQESFR.[S]	1xOxidation [M14]	1	2	1	Cs_ont_9g003710.2	Cs_ont_9g003710.2 [157-179]		0	2639.28	532531	3	880.429	-1.98	41.6616	51
[K].LSDFLEMAK.[N]		1	2	1	Cs_ont_2g000140.1	Cs_ont_2g000140.1 [57-69]		0	1550.76	2779177	2	775.884	0.89	44.014	61
[R].INVYYNEASGGR.[Y]		1	4	1	Cs_ont_4g019870.1	Cs_ont_4g019870.1 [480-488]		0	1053.53	491564	2	527.268	0.33	42.7688	42
[K].LNVADIEATLSR.[V]		1	2	1	Cs_ont_3g002230.1	Cs_ont_3g002230.1 [49-60]		0	1342.64	845418	2	671.822	-1.64	23.0416	25
[R].ILVATDLVGR.[G]		1	2	1	Cs_ont_3g000130.1	Cs_ont_3g000130.1 [271-282]		0	1301.71	3.12728e+06	2	651.358	1.89	50.1411	62
[R].LITTVPGMEGFLR.[C]		1	1	1	Cs_ont_4g002510.1	Cs_ont_4g002510.1 [341-350]		0	1056.64	1.95248e+06	2	528.824	0.34	40.1876	31
[K].IITSDPYVTVVVPQATVAR.[T]		1	1	1	Cs_ont_7g000310.1	Cs_ont_7g000310.1 [172-184]		0	1433.78	4962485	2	717.397	3.02	51.3456	36
[K].ILTPEVVNTQTGAFLHR.[F]		1	3	1	Cs_ont_1g028860.1	Cs_ont_1g028860.1 [77-95]		0	2029.13	5205372	3	677.049	-0.44	49.3904	29
[K].LITGAIEWK.[L]		1	1	1	Cs_ont_7g017400.1	Cs_ont_7g017400.1 [163-179]		0	1896.03	635855	3	632.683	1.1	44.2989	43
[K].YYIGDIDPSTVPR.[K]		1	1	1	Cs_ont_5g004650.1	Cs_ont_5g004650.1 [837-845]		0	1030.59	818718	2	515.8	0.38	40.311	22
[R].LITDGQDHGVNGFIVQLR.[S]		1	1	1	Cs_ont_5g030720.1	Cs_ont_5g030720.1 [75-87]		0	1495.74	454408	2	748.377	3.26	41.7108	38
[K].LLSSNEATLR.[D]		1	1	1	Cs_ont_5g042580.1	Cs_ont_5g042580.1 [192-209]		0	1982.05	1034245	3	661.353	-0.44	47.1749	55
[R].LISQIISSLTTSLR.[F]		1	3	1	Cs_ont_2g000980.1	Cs_ont_2g000980.1 [92-101]		0	1103.61	1.34357e+06	2	552.306	-0.55	21.8275	36
[K].ILSIGGTGYIGK.[F]		1	4	2	Cs_ont_2g035350.1	Cs_ont_2g035350.1 [230-243]		0	1531.91	2.0675e+06	2	766.458	2.75	53.9283	73
[R].LLSIEMGK.[I]		2	3	1	Cs_ont_8g021450.1; Cs_ont_8g021440.1	Cs_ont_8g021450.1 [7-18]; Cs_ont_8g021440.1 [7-18]		0	1178.68	2613250	2	589.843	1.41	38.2363	43
[R].LISHIEEVLK.[E]		1	1	1	Cs_ont_1g019120.1	Cs_ont_1g019120.1 [182-189]		0	890.502	1.03595e+06	2	445.754	-0.68	34.1095	18
[K].VNSSTGYIDYDKLEEK.[A]		1	3	2	Cs_ont_5g029050.2	Cs_ont_5g029050.2 [331-340]		0	1180.69	1.06086e+07	3	394.236	-0.46	33.0419	37
[K].ILSEEFGWDK.[D]		1	2	2	Cs_ont_9g014730.1	Cs_ont_9g014730.1 [161-176]		1	1860.89	2.13141e+06	3	620.967	-0.57	29.2413	51
[R].LLQAFLQK.[V]		1	2	1	Cs_ont_9g027670.6	Cs_ont_9g027670.6 [619-628]		0	1223.59	1.2264e+06	2	612.299	-2.19	41.319	17
[K].LLPDELVIAGLESEAK.[V]		1	1	1	Cs_ont_5g004650.1	Cs_ont_5g004650.1 [714-721]		0	960.588	988756	2	480.799	2.43	38.9584	12
[K].LLPDAFNGINQIGVIGWGSQGPAQAQNLR.[D]		1	1	1	Cs_ont_8g029310.1	Cs_ont_8g029310.1 [165-180]		0	1696.94	3.99797e+06	2	848.974	1.98	53.0404	12
[R].LINVNTIGGFLGAK.[H]		1	1	1	Cs_ont_9g023710.1	Cs_ont_9g023710.1 [103-131]		0	3034.59	1.72585e+06	3	1012.2	-1.05	52.8596	82
[K].ILNHLIQNK.[N]		1	1	1	Cs_ont_6g009060.1	Cs_ont_6g009060.1 [118-131]		0	1416.82	2253080	2	708.916	2.01	51.3365	52
[R].IINEPTAASLSYGMNNK.[E]		1	2	2	Cs_ont_6g006770.1	Cs_ont_6g006770.1 [232-240]		0	1092.65	6.94098e+06	2	546.829	-1.02	19.7304	32
[R].IINEPTAASLAYGFER.[K]		1	2	1	Cs_ont_8g027510.1	Cs_ont_8g027510.1 [223-239]		0	1822.9	581831	2	911.954	-0.23	35.8579	76
[R].IINEPTAASLAYGFEK.[K]		1	2	1	Cs_ont_3g029710.1	Cs_ont_3g029710.1 [244-259]		0	1751.9	695373	2	876.456	4.61	47.5612	87
[R].IINEPTAAAIAYGLDKK.[GEA]		1	2	2	Cs_ont_3g029690.1	Cs_ont_3g029690.1 [242-257]		0	1723.89	4500115	2	862.45	1.94	46.4636	78
[R].IINEPTAAAIAYGLDK.[K]		4	16	2	Cs_ont_6g017960.1; Cs_ont_1g010810.1; Cs_ont_8g002910.1; Cs_ont_7g003890.1	Cs_ont_6g017960.1 [176-192]; Cs_ont_1g010810.1 [176-192]; Cs_ont_8g002910.1 [176-192]; Cs_ont_7g003890.1 [176-192]		1	1787.99	8.37057e+06	3	596.669	0.87	41.1153	71
[K].LLNDLLTEK.[N]		4	16	4	Cs_ont_6g017960.1; Cs_ont_1g010810.1; Cs_ont_8g002910.1; Cs_ont_7g003890.1	Cs_ont_6g017960.1 [176-191]; Cs_ont_1g010810.1 [176-191]; Cs_ont_8g002910.1 [176-191]; Cs_ont_7g003890.1 [176-191]		0	1659.9	27889739	3	553.969	-1.79	47.7159	30
[R].ILNDLFQNLNK.[Q]		1	3	1	Cs_ont_2g014610.1	Cs_ont_2g014610.1 [223-231]		0	1058.61	3.64546e+06	2	529.809	1.71	40.7533	23
[K].LLIYFHER.[V]		1	1	1	Cs_ont_8g025420.1	Cs_ont_8g025420.1 [205-215]		0	1331.73	28259282	2	666.37	0.43	49.5998	67
[R].VNQMIEDHEPFEGEALLDAK.[C]		1	2	1	Cs_ont_9g008300.1	Cs_ont_9g008300.1 [207-214]		0	1090.6	1.17697e+06	3	364.207	2.56	35.1711	26
[R].ILVTGGAGFIGSHLVDK.[L]	1xOxidation [M4]	1	2	1	Cs_ont_3g030240.4	Cs_ont_3g030240.4 [408-427]		0	2301.07	2.33532e+06	3	767.696	1.96	40.3517	58
[R].ILVTLLGVLR.[HQ]		1	2	1	Cs_ont_7g003980.1	Cs_ont_7g003980.1 [35-51]		0	1683.94	816045	3	561.986	1.17	44.7004	43
[R].IIVTSADVLHSWAVPSLGVK.[C]		1	5	1	Cs_ont_2g016590.3	Cs_ont_2g016590.3 [370-379]		0	1096.75	2.36737e+06	2	548.877	0.6	53.4977	65
[R].VNCVSPYVVSTPLAK.[D]		1	2	1	Cs_ont_Un002310.1	Cs_ont_Un002310.1 [85-104]		0	2092.18	1.53303e+06	3	698.066	1.39	51.4229	27
[R].LNQYVQGNKEDFINYAEAEVSR.[L]	1xCarbamidomethyl [C3]	1	2	1	Cs_ont_8g008780.1	Cs_ont_8g008780.1 [195-209]		0	1633.86	748646	2	817.439	5.71	39.5878	51
[R].LNPSEVGDIVVGTVLAPGSTR.[A]		1	3	1	Cs_ont_3g000130.1	Cs_ont_3g000130.1 [148-169]		1	2587.24	483409	3	863.088	3.19	45.2007	30
[K].LNPFPTSENPNSSVELPGLQTLHTHDLPSFVLPSNPFGSFSR.[I]		1	2	2	Cs_ont_5g013300.1	Cs_ont_5g013300.1 [91-111]		0	2081.12	8500237	2	1041.07	4.4	52.7834	74
[K].LNNAILAEEK.[H]		1	1	1	Cs_ont_8g025420.1	Cs_ont_8g025420.1 [163-204]		0	4577.27		4	1145.08	2.78	53.0322	21
[R].INIIDTPGHVDFTLEVER.[A]		1	1	1	Cs_ont_6g020660.2	Cs_ont_6g020660.2 [33-42]		0	1114.61	585089	2	557.809	1	23.6544	40
[R].VNLPNSDMVGHTGDIEATVVACK.[A]		1	1	1	Cs_ont_5g041670.1	Cs_ont_5g041670.1 [157-174]		0	2068.07	9102232	3	690.03	2.22	49.7203	74
[R].VNPGNFADR.[R]	1xCarbamidomethyl [C22]	1	1	1	Cs_ont_6g012400.1	Cs_ont_6g012400.1 [420-442]		0	2427.16	655300	3	809.723	-3.94	41.2626	18
[R].INGEANVVAVNAAK.[E]		1	1	1	Cs_ont_8g004820.3	Cs_ont_8g004820.3 [187-195]		0	989.48	13526469	2	495.243	-0.51	17.8432	39
[K].LNFDDNAAFR.[Q]		1	1	1	Cs_ont_3g020900.1	Cs_ont_3g020900.1 [153-166]		0	1369.74	1.84106e+06	2	685.371	-6.65	22.3861	73
[R].LNETEIIEPLIPSVLQNLQHR.[H]		1	1	1	Cs_ont_5g012420.1	Cs_ont_5g012420.1 [251-260]		0	1182.55	2242151	2	591.781	0.26	35.0097	29
[K].LNEQVAIESQGLK.[V]		1	4	1	Cs_ont_4g000800.1	Cs_ont_4g000800.1 [123-143]		0	2456.35	5132048	3	819.457	2.13	53.2411	44
[K].VNQIGSVTESIEAVR.[M]		1	1	1	Cs_ont_8g012880.1	Cs_ont_8g012880.1 [324-336]		0	1428.77	464070	2	714.888	-0.22	28.8501	43
[K].LNVNQTGFYR.[V]		1	2	1	Cs_ont_6g007340.1	Cs_ont_6g007340.1 [354-368]		0	1601.85	2.79792e+06	2	801.428	-0.02	40.6643	75
[R].LNEDINEEWISDK.[T]		1	2	1	Cs_ont_4g023700.1	Cs_ont_4g023700.1 [535-544]		0	1211.62	4.02108e+06	2	606.313	1.91	28.5165	24
[R].IMSYYGDSPR.[G]		1	1	1	Cs_ont_5g029000.1	Cs_ont_5g029000.1 [315-327]		0	1604.74	798783	2	802.878	3.63	37.7669	78
[R].IMNVIGEPIDEK.[G]	1xOxidation [M2]	1	1	1	Cs_ont_8g004820.3	Cs_ont_8g004820.3 [247-256]		0	1204.53	3.63787e+06	2	602.77	1.74	17.4142	31
[R].IMGPNYVPGEK.[K]		1	1	1	Cs_ont_8g004820.3	Cs_ont_8g004820.3 [247-256]		0	1188.54	5379026	2	594.771	-1.38	22.3566	31
[R].IMGLDLPSGGHLTHGYYTSGGK.[K]	1xOxidation [M2]	1	1	1	Cs_ont_2g012300.1	Cs_ont_2g012300.1 [171-182]		0	1373.7	943667	2	687.353	0.05	30.4105	27
[K].VNQIGTVTESIQAALDSK.[S]		1	2	1	Cs_ont_9g027670.6	Cs_ont_9g027670.6 [411-421]		0	1204.6	1.8124e+06	2	602.804	-1.31	26.599	38
[K].LMELEGIIDAR.[N]	1xOxidation [M2]	1	2	2	Cs_ont_9g014730.1	Cs_ont_9g014730.1 [124-145]		0	2277.1	1092903	4	570.031	2.67	34.3163	15
[R].LMDDMQGHEFEQK.[R]		1	2	1	Cs_ont_9g014730.1	Cs_ont_9g014730.1 [124-145]		0	2261.1	1.03751e+06	4	566.031	0.98	39.7377	7
[K].LMADTGLDAYR.[F]		1	1	2	Cs_ont_5g037680.1	Cs_ont_5g037680.1 [386-403]		0	1873.99	2.32427e+06	2	937.499	2.45	51.2877	103
[K].LIVVVFPSFGER.[Y]	1xOxidation [M2]	1	1	2	Cs_ont_2g033660.1	Cs_ont_2g033660.1 [851-861]		0	1275.66	1.21967e+07	2	638.336	1.9	42.4847	48
[K].LNAFESLELSR.[L]		1	1	1	Cs_ont_2g033660.1	Cs_ont_2g033660.1 [851-861]		0	1259.67	6563823	2	630.337	0.7	49.9663	73
[K].LLLVTLGEHGCR.[Y]	1xOxidation [M5]	1	1	1	Cs_ont_5g036260.1	Cs_ont_5g036260.1 [443-455]		0	1623.68		3	541.899	3.53	17.1741	7
[R].VLSSTESFIHSLDEK.[T]		1	3	1	Cs_ont_8g027180.1	Cs_ont_8g027180.1 [87-97]		0	1225.59	1.98779e+06	2	613.301	5.9	31.6051	48
[K].LVQTSTNLVDK.[V]		1	2	1	Cs_ont_3g030240.4	Cs_ont_3g030240.4 [408-427]		0	2285.08	2.20912e+06	3	762.361	-2.87	44.3529	46
[R].VIDGAIGAEWLK.[A]		1	1	1	Cs_ont_3g018380.1	Cs_ont_3g018380.1 [293-304]		0	1362.78	4236660	2	681.894	1.7	52.7873	55
[R].LVQHQPTQYPTSEELSIGK.[I]		1	1	1	Cs_ont_7g001710.1	Cs_ont_7g001710.1 [440-450]		0	1278.67	615133	2	639.839	1.07	45.6059	36
[K].LVPVPETVTVFR.[A]	1xCarbamidomethyl [C11]	1	2	2	Cs_ont_5g018060.1	Cs_ont_5g018060.1 [233-244]		0	1367.75	1.744e+06	3	456.587	0.46	38.0528	18
[R].LVPPLIISEQELDQAVEILCK.[T]	1xOxidation [M7]	1	4	1	Cs_ont_4g019870.1	Cs_ont_4g019870.1 [480-488]		0	1069.52	499809	2	535.266	1.08	32.9185	21
[R].IVPGAAATEIELAR.[R]		1	2	1	Cs_ont_6g025500.1	Cs_ont_6g025500.1 [242-256]		0	1691.85	412312	2	846.433	5.71	40.3241	52
[K].LVPAAAAADSK.[VE]		1	2	1	Cs_ont_1g026240.2	Cs_ont_1g026240.2 [133-143]		0	1217.67	2550673	2	609.342	2.74	20.9318	50
[R].IVMIGTLTGAQWGIYDAFK.[V]		1	1	1	Cs_ont_1g019710.1	Cs_ont_1g019710.1 [522-533]		0	1271.7	5.28894e+06	2	636.355	2.28	47.8031	26
[R].IVMGLFGDVVPK.[T]		1	2	1	Cs_ont_5g007220.2	Cs_ont_5g007220.2 [45-63]		0	2155.1	669743	3	719.04	1.29	28.9039	17
[R].LVLLPFEHHVYAAR.[E]		1	1	1	Cs_ont_2g008330.1	Cs_ont_2g008330.1 [257-268]		0	1356.79	3.22316e+06	2	678.899	1.84	49.5197	26
[R].VLEEGIVVR.[A]	1xCarbamidomethyl [C20]	1	1	1	Cs_ont_9g027880.1	Cs_ont_9g027880.1 [435-455]		0	2407.32		3	803.114	4.77	55.7731	15
[R].LVLEVAQHMGEGVVR.[T]		1	1	1	Cs_ont_5g014960.1	Cs_ont_5g014960.1 [406-419]		0	1410.8	1.69385e+06	2	705.901	-0.01	39.5497	55
[K].LVIALGAEASTFGIHGVK.[E]		1	4	1	Cs_ont_8g015900.1	Cs_ont_8g015900.1 [114-124]		0	1013.56	2.45863e+06	2	507.285	-0.22	15.0418	15
[K].LVHDQESLR.[S]	1xOxidation [M3]	1	2	1	Cs_ont_2g025260.1	Cs_ont_2g025260.1 [324-342]		0	2100.08	1.05694e+06	3	700.7	0.28	53.0577	45
[R].IVGVSIDSSGKPALR.[V]	1xOxidation [M3]	1	1	1	Cs_ont_5g005920.1	Cs_ont_5g005920.1 [118-129]		0	1290.71	1.63619e+06	2	645.862	3.37	48.7784	32
[R].LVGVSEETTTGVKR.[L]		1	1	1	Cs_ont_5g022120.1	Cs_ont_5g022120.1 [787-800]		0	1664.93	864367	4	416.988	0.82	41.3349	20
[R].LVGVSEETTTGVK.[R]		1	3	1	Cs_ont_4g008350.2	Cs_ont_4g008350.2 [638-646]		0	1013.6	6.30783e+06	2	507.304	1.88	29.3426	24
[K].LVGEAGIGTVASGVAK.[G]	1xOxidation [M9]	1	1	1	Cs_ont_2g012300.1	Cs_ont_2g012300.1 [122-136]		0	1652.88	430015	2	826.944	1.32	30.8218	72
[K].LVFHALEER.[K]		1	1	1	Cs_ont_2g012300.1	Cs_ont_2g012300.1 [122-136]		0	1636.88	638090	2	818.946	0.01	41.2819	25
[K].LVETDEYSESGR.[G]		1	4	1	Cs_ont_8g000540.3	Cs_ont_8g000540.3 [174-191]		0	1783.01	808335	3	595.009	0.42	49.7107	30
[K].VLGEQYAAIR.[R]		1	2	1	Cs_ont_2g025250.4	Cs_ont_2g025250.4 [267-275]		0	1096.57	1.66415e+06	2	548.791	0.75	10.0669	18
[K].LVERPQNYTLAPESSK.[Q]		1	2	1	Cs_ont_4g005440.1	Cs_ont_4g005440.1 [387-401]		0	1498.86	962251	3	500.284	-13.56	31.3342	43
[R].VLGHEGVGVVESVGDEVK.[E]		1	1	1	Cs_ont_9g014710.1	Cs_ont_9g014710.1 [199-212]		1	1475.81	785555	3	492.607	0.08	18.0831	46
[R].VIGIDIDPK.[K]		1	1	1	Cs_ont_9g014710.1	Cs_ont_9g014710.1 [199-211]		0	1319.71	49085408	2	660.357	1.08	22.3467	55
[K].IVDPETGASLPTNKPGEICIR.[G]		1	2	1	Cs_ont_9g015360.2	Cs_ont_9g015360.2 [1133-1148]		0	1428.81	455060	2	714.907	1.31	34.2111	73
[K].IVDLPDGFLEK.[V]		1	2	1	Cs_ont_7g006810.2	Cs_ont_7g006810.2 [138-146]		0	1113.61	605550	3	371.873	0.51	28.7301	14
[K].IVSEHNGTDFIFAEDPEAK.[K]		1	1	1	Cs_ont_9g000850.1	Cs_ont_9g000850.1 [428-439]		0	1384.62	706857	2	692.816	1.45	16.535	75
[R].IVSLLSESYNPHVR.[Y]		1	2	1	Cs_ont_8g013340.1	Cs_ont_8g013340.1 [68-77]		0	1119.62	823052	2	560.314	4	28.8842	29
[R].IVSSTGALALNEVPK.[K]		1	4	1	Cs_ont_4g000800.1	Cs_ont_4g000800.1 [770-785]		0	1831.95	826613	3	611.328	7.87	23.1172	20
[K].IVTEILPAK.[RK]		1	1	1	Cs_ont_7g017540.1	Cs_ont_7g017540.1 [77-94]		0	1808.94	514090	3	603.653	2.7	34.5136	10
[K].LYLPSQTPDGLK.[R]		1	2	1	Cs_ont_5g012910.1	Cs_ont_5g012910.1 [222-230]		0	969.562	16596786	2	485.285	0.8	36.9528	22
[K].VHGWETDNVEEIALK.[I]	1xCarbamidomethyl [C19]	1	2	1	Cs_ont_1g009820.1	Cs_ont_1g009820.1 [396-416]		0	2267.17	811447	3	756.396	1.92	36.7186	33
[R].IYIEQFEPDVSK.[H]		1	1	1	Cs_ont_8g025430.1	Cs_ont_8g025430.1 [321-331]		0	1245.67	9321620	2	623.34	-0.1	49.3514	42
[R].VLAAGAEQAVDYSSK.[D]		1	2	1	Cs_ont_6g009990.1	Cs_ont_6g009990.1 [402-420]		0	2119		3	707.005	1.24	39.7636	10
[K].VLAEQFEIENYGLPQEGER.[V]		1	1	1	Cs_ont_9g013220.1	Cs_ont_9g013220.1 [651-664]		0	1613.86	1.73457e+06	3	538.626	-1.2	36.8866	24
[K].LYGVEPVESAVLSGGKPGPHK.[I]		1	1	1	Cs_ont_9g000710.1	Cs_ont_9g000710.1 [201-215]		0	1498.85	1.66661e+06	2	749.927	0.11	38.2435	48
[R].LYGPNTDIVINR.[Q]		1	2	1	Cs_ont_9g022010.1	Cs_ont_9g022010.1 [223-231]		0	983.614	442619	2	492.31	-0.79	32.3886	41
[K].LYEYILETSVYPR.[E]		1	1	1	Cs_ont_2g033660.1	Cs_ont_2g033660.1 [207-218]		0	1331.72	28104852	2	666.364	0.61	36.9335	63
[K].VIAGPADKPMIGVNYK.[G]		1	1	1	Cs_ont_7g006410.1	Cs_ont_7g006410.1 [229-243]		0	1739.86	1.61993e+06	3	580.625	0.11	38.861	8
[K].IYEELEGYK.[K]		1	2	1	Cs_ont_9g024830.1	Cs_ont_9g024830.1 [589-600]		0	1467.74	916123	2	734.372	0.19	42.8726	39
[R].IYDYDVYNDLGDPDKKPELARPVLGGK.[Q]		1	6	1	Cs_ont_4g013810.4	Cs_ont_4g013810.4 [214-228]		0	1508.76	2.52389e+06	2	754.885	1.84	25.3497	95
[R].IYDYAVYNDLGNPDKDK.[D]		1	2	2	Cs_ont_3g018010.1	Cs_ont_3g018010.1 [344-362]		0	2221.08	2.38679e+06	2	1111.04	1.89	49.3544	106
[R].LYDFFHESSGFVLDEAEK.[L]		1	1	1	Cs_ont_3g018380.1	Cs_ont_3g018380.1 [205-225]		0	2121.13	1.31941e+06	4	531.039	0.83	37.3104	17
[R].LVDIGTVTAQQAK.[D]		1	1	1	Cs_ont_4g006310.1	Cs_ont_4g006310.1 [96-107]		0	1374.74	1.30784e+06	2	687.873	1.25	35.8514	77
[K].IWVADWFAQLNNK.[L]		1	3	2	Cs_ont_1g024770.1	Cs_ont_1g024770.1 [31-43]		0	1645.85	9.98197e+06	2	823.427	-0.44	50.1072	57
[R].LWSTMVPSEDFDLSAFNAGDHTK.[A]		1	1	1	Cs_ont_7g003890.1	Cs_ont_7g003890.1 [97-112]		0	1672.91	404033	2	836.959	0.74	30.9812	74
[K].IWSEVQEGK.[F]		1	3	1	Cs_ont_2g007590.1	Cs_ont_2g007590.1 [237-245]		0	1143.56	541818	2	572.281	-2.47	27.7551	33
[R].IWGTSPDSIDAAEDR.[E]		1	1	1	Cs_ont_2g033660.1	Cs_ont_2g033660.1 [242-268]		1	3050.55	995155	4	763.395	3.95	41.6117	13
[R].LWGENFFDPATK.[K]		1	1	1	Cs_ont_7g022650.1	Cs_ont_7g022650.1 [260-276]		1	2002.94	1.09387e+06	3	668.319	1.09	35.1885	48
[K].VLAVAVYNHYK.[R]		1	1	1	Cs_ont_3g004330.1	Cs_ont_3g004330.1 [300-317]		0	2132.98	7220210	3	711.666	1.28	51.0214	46
[R].LWALDIAAR.[R]		1	2	1	Cs_ont_Un004430.1	Cs_ont_Un004430.1 [81-93]		0	1343.75	1.03841e+06	2	672.38	0.33	30.8767	64
[K].IVYDEYNHER.[Y]	1xOxidation [M10]	1	1	2	Cs_ont_7g003890.1	Cs_ont_7g003890.1 [97-112]		0	1688.9	9.53291e+06	3	563.641	2.18	26.6338	19
[K].LVVGSTPAAELTVEER.[N]		1	3	1	Cs_ont_9g008360.3	Cs_ont_9g008360.3 [103-115]		0	1604.82		2	802.918	4.69	53.5974	38
[K].VIDATTAAFFVK.[N]	1xOxidation [M5]	1	3	1	Cs_ont_6g000420.3	Cs_ont_6g000420.3 [309-331]		0	2584.17	929800	3	862.063	3.03	50.3145	40
[R].LVVETTANQDPLVTK.[A]		1	3	1	Cs_ont_6g000420.3	Cs_ont_6g000420.3 [309-331]		0	2568.17	1.1815e+06	3	856.727	-2.19	51.3658	21
[R].LVVDNFLFK.[W]		1	1	1	Cs_ont_7g019420.1	Cs_ont_7g019420.1 [830-838]		0	1075.54	2141158	2	538.274	-1.98	20.3694	33
[R].LYATYFGGDEK.[A]		1	1	1	Cs_ont_8g004240.1	Cs_ont_8g004240.1 [758-772]		0	1632.75	514223	2	816.881	2.57	34.4945	80
[R].LSEEEASMLR.[S]		1	1	1	Cs_ont_9g027670.6	Cs_ont_9g027670.6 [244-255]		0	1424.68	5.9638e+06	2	712.847	0.95	50.7985	65
[K].LVDLALASGK.[I]		1	1	2	Cs_ont_3g032410.1	Cs_ont_3g032410.1 [200-210]		0	1276.7	2.11757e+07	2	638.856	0.23	28.251	47
[K].IVASYTTSSGETK.[Q]		1	3	1	Cs_ont_4g008350.2	Cs_ont_4g008350.2 [195-203]		0	1028.59	3.72276e+06	2	514.798	0.41	49.7117	35
[R].ISVTGAGGFIASHIAR.[R]		1	1	1	Cs_ont_2g025560.1	Cs_ont_2g025560.1 [94-103]		0	1337.61		3	446.543	2.13	15.537	8
[K].LSVSEIVAQIPLK.[D]		1	1	1	Cs_ont_3g011720.1	Cs_ont_3g011720.1 [37-52]		0	1670.9	653478	2	835.955	3.64	39.743	81
[R].VIPDFPKPGIMFQDITTLLLDTK.[A]		1	1	1	Cs_ont_6g005610.1	Cs_ont_6g005610.1 [154-165]		0	1282.7	625372	2	641.857	2.08	47.6526	55
[K].ISVLEVFSLR.[R]		1	1	1	Cs_ont_7g002980.1	Cs_ont_7g002980.1 [164-178]		0	1627.89	1.03271e+06	2	814.45	1.23	33.7151	69
[K].LSVFDAAMK.[Y]		1	1	1	Cs_ont_6g023800.1	Cs_ont_6g023800.1 [272-280]		0	1094.62	9711121	2	547.818	4.33	51.065	37
[K].VLPYMDYIFGNETEAR.[T]		1	1	1	Cs_ont_7g018260.1	Cs_ont_7g018260.1 [139-149]		0	1263.59	1.4044e+06	2	632.298	-1.09	31.6673	41
[R].LSSINVENVEANR.[R]	1xOxidation [M8]	1	1	1	Cs_ont_5g042580.1	Cs_ont_5g042580.1 [81-90]		0	1180.55	2.94331e+06	2	590.779	-0.41	18.9355	44
[K].LSSALSAASSACDHIR.[D]		1	1	1	Cs_ont_6g012400.1	Cs_ont_6g012400.1 [96-105]		0	986.588	11870856	2	493.798	0.3	35.115	65
[R].LSPVTAATSGYDIYK.[S]		1	1	1	Cs_ont_1g008750.1	Cs_ont_1g008750.1 [340-352]		0	1343.67	652189	2	672.34	2.43	14.6765	61
[R].LSPEVDSK.[T]		1	3	1	Cs_ont_3g019420.2	Cs_ont_3g019420.2 [29-44]		0	1556.85	1297451	3	519.624	1.68	43.6622	28
[K].LSPADEPVVCQR.[F]		1	1	1	Cs_ont_5g016550.1	Cs_ont_5g016550.1 [61-73]		0	1396.84	1461405	2	698.925	1.48	52.6171	70
[K].ISNQIVGLK.[T]		1	1	1	Cs_ont_3g013420.1	Cs_ont_3g013420.1 [114-136]		0	2602.42	1.00814e+06	3	868.148	3.82	55.7666	58
[K].LSNIVVQQLDDVAGDVSGLAVK.[C]		1	1	1	Cs_ont_7g023500.1	Cs_ont_7g023500.1 [137-146]		0	1162.68	1.17775e+06	2	581.845	0.31	53.0798	63
[K].LSNEMGLEAAVEAAAEFLNK.[A]		1	2	1	Cs_ont_2g019160.1	Cs_ont_2g019160.1 [857-865]		0	981.507	681645	2	491.257	-1.13	39.2602	48
[KR].LSIYDPQVTEDQIQR.[D]		1	2	2	Cs_ont_6g020660.2	Cs_ont_6g020660.2 [209-224]		0	1917.91	6273593	2	959.456	0.17	52.4652	50
[R].ISLVSFTGSTK.[V]		1	1	1	Cs_ont_6g007450.1	Cs_ont_6g007450.1 [40-52]		0	1444.74	1.31219e+06	2	722.875	2.12	28.938	92
[K].VLQLETAAGAAIR.[F]	1xCarbamidomethyl [C12]	1	5	1	Cs_ont_5g001100.1	Cs_ont_5g001100.1 [275-290]		0	1645.8	586363	3	549.269	-2.01	25.5925	48
[K].VLSDFDTSNDSHIDIK.[E]		1	1	1	Cs_ont_8g014830.1	Cs_ont_8g014830.1 [1096-1110]		0	1585.81	693734	2	793.409	0.4	39.5849	52
[K].VLSPYSSEDAR.[G]		1	1	1	Cs_ont_1g015010.1	Cs_ont_1g015010.1 [970-977]		0	874.452	769270	2	437.729	-0.2	11.2384	27
[R].ISGVTGEGSGVTVEGSAPVATPPVADSK.[A]	1xCarbamidomethyl [C10]	1	1	1	Cs_ont_3g005880.1	Cs_ont_3g005880.1 [495-506]		0	1370.67		2	685.839	-1.25	22.6426	27
[R].LSGTGSEGATIR.[L]		1	1	1	Cs_ont_7g000690.7	Cs_ont_7g000690.7 [118-126]		0	971.588		2	486.297	-2.43	26.5677	46
[K].LSGGVAVIQVGAQTETELK.[E]		1	2	1	Cs_ont_3g032400.1	Cs_ont_3g032400.1 [47-68]		0	2240.21	813645	3	747.409	0.04	53.5387	50
[K].LSFQTWDLK.[A]	1xOxidation [M5]	1	2	2	Cs_ont_6g014400.1	Cs_ont_6g014400.1 [232-251]		0	2123.03	849353	3	708.35	1.61	54.9362	50
[K].ISFILPTNTHTK.[F]		1	2	1	Cs_ont_6g014400.1	Cs_ont_6g014400.1 [232-251]		0	2107.04		3	703.018	1.06	55.6573	78
[K].ISEIRPGQDVTVTTDSGK.[S]	1xOxidation [M5]	1	2	1	Cs_ont_6g020660.2	Cs_ont_6g020660.2 [209-224]		0	1933.9	869669	2	967.453	-0.36	50.0339	40
[R].VLNTGSPITVPVGR.[V]		1	2	1	Cs_ont_5g039200.1	Cs_ont_5g039200.1 [360-374]		0	1804.91	620198	2	902.957	-0.43	39.8644	8
[R].LTDEYHIYMTR.[N]		1	1	1	Cs_ont_1g019120.1	Cs_ont_1g019120.1 [318-328]		0	1139.63	3560090	2	570.32	2.46	40.8129	25
[R].LTDFGVEGADAK.[N]		1	2	2	Cs_ont_6g006770.1	Cs_ont_6g006770.1 [329-341]		0	1312.76	8.60665e+06	3	438.258	0.43	38.5037	20
[R].ITDGTLLTQIER.[Y]		1	4	1	Cs_ont_4g013640.2	Cs_ont_4g013640.2 [355-370]		0	1805.86	557256	3	602.624	1.79	33.0721	23
[R].VLGSVGEPINPSAWR.[W]		1	2	1	Cs_ont_7g027480.1	Cs_ont_7g027480.1 [178-188]		0	1223.59		2	612.298	-1.4	19.0451	58
[R].LVAEQTIDEQIR.[H]		1	3	1	Cs_ont_5g043960.4	Cs_ont_5g043960.4 [67-94]		0	2569.3	499128	3	857.106	2.19	36.8709	32
[R].IVADEGVLALWK.[G]		1	1	1	Cs_ont_2g013170.1	Cs_ont_2g013170.1 [525-536]		0	1148.59	4743300	2	574.799	0.98	13.2181	68
[R].LVAAATAQLNTLPFYHSFWNR.[T]		1	2	2	Cs_ont_2g035540.2	Cs_ont_2g035540.2 [433-451]		0	1900.04	1.17809e+06	2	950.523	-0.36	44.2191	65
[R].VLLTILDTSSDPR.[A]		1	1	1	Cs_ont_7g015720.1	Cs_ont_7g015720.1 [118-126]		0	1137.59	842946	2	569.3	-1.79	47.3901	45
[R].ITVITQGADPVVVAEDGK.[V]		1	1	1	Cs_ont_2g004320.1	Cs_ont_2g004320.1 [36-47]		0	1371.76	437117	3	457.925	-1.14	37.4797	4
[R].LTVEDPVTVEYITR.[Y]		1	2	1	Cs_ont_2g019160.1	Cs_ont_2g019160.1 [950-967]		0	1902.98	2793605	3	634.999	2.47	22.5381	15
[K].ITVDSATLFNK.[G]		1	1	1	Cs_ont_2g012300.1	Cs_ont_2g012300.1 [152-165]		0	1409.81	6.36246e+06	2	705.41	0.77	37.8567	59
[K].ITTTSEDIFVVLPSAK.[S]		1	2	1	Cs_ont_2g026300.2	Cs_ont_2g026300.2 [386-396]		0	1441.68		3	481.231	-0.12	29.4027	15
[K].LTSFETSVVPEEVR.[F]		1	2	1	Cs_ont_6g007670.1	Cs_ont_6g007670.1 [129-140]		0	1222.6	6990978	2	611.802	1.71	26.8211	52
[R].ITSAQVLEHPWIK.[E]		1	1	1	Cs_ont_8g021920.1	Cs_ont_8g021920.1 [132-143]		0	1359.75	2800554	2	680.378	1.28	41.8702	51
[R].LTPYGVVDYSPSVSYSGK.[F]		1	1	1	Cs_ont_2g026020.1	Cs_ont_2g026020.1 [513-527]		0	1581.84	531060	2	791.424	1.81	45.5127	13
[K].LTPSGLFLSVLQQAAEIR.[L]		1	1	1	Cs_ont_5g004650.1	Cs_ont_5g004650.1 [49-60]		0	1414.75	648967	2	707.882	1.87	30.787	52
[K].LVDDQSVLEDEPR.[L]		1	1	1	Cs_ont_2g035360.1	Cs_ont_2g035360.1 [158-169]		0	1313.75	8.3661e+06	2	657.379	2.62	51.5956	43
[K].LTITDDDVIEK.[S]		1	2	1	Cs_ont_6g011690.1	Cs_ont_6g011690.1 [121-141]		0	2420.25		3	807.422	0.49	51.8937	37
[K].ITLLEAADHILNMFDKR.[I]		1	1	1	Cs_ont_7g017580.1	Cs_ont_7g017580.1 [338-350]		0	1429.79	1.75919e+06	2	715.401	3.61	49.4375	57
[K].ITLLEAADHILNMFDK.[R]		1	1	1	Cs_ont_7g006410.1	Cs_ont_7g006410.1 [257-274]		0	1811.97	1.10973e+06	2	906.495	4.84	41.0518	63
[K].LTLEPAAGGEK.[T]		1	2	1	Cs_ont_1g028410.1	Cs_ont_1g028410.1 [97-110]		0	1634.86		2	817.936	0.82	46.746	41
[K].LTIEDYPFANDGLDLWDAIK.[Q]		1	1	1	Cs_ont_5g045910.1	Cs_ont_5g045910.1 [283-293]		0	1208.65	3.96839e+06	2	604.832	4.46	37.8879	51
[K].ITLDVPSELVALSNMPVIDEK.[V]		1	1	1	Cs_ont_5g009950.1	Cs_ont_5g009950.1 [463-478]		0	1720.94	2.05214e+06	2	860.977	6	50.747	89
[K].LTHVYTAILKPDNELR.[I]		1	1	1	Cs_ont_7g000690.7	Cs_ont_7g000690.7 [249-262]		0	1592.82	694963	2	796.906	-7.47	40.8874	40
[K].ITGYADAAQAPEMFTTAPALAIPK.[A]		1	1	1	Cs_ont_4g018940.1	Cs_ont_4g018940.1 [328-340]		0	1521.84	375709	3	507.952	0.09	39.6045	28
[K].ITGSLHMTIQTAVLIETLTALGAEVR.[W]		1	1	1	Cs_ont_5g006330.1	Cs_ont_5g006330.1 [183-200]		0	1918.94	1.17164e+06	2	959.974	-1.53	42.5052	55
[K].ITGELTQGIIDAGK.[K]		1	1	1	Cs_ont_4g013990.1	Cs_ont_4g013990.1 [407-424]		0	1943.1		2	972.054	2.43	55.8296	129
[K].ITFYQDRPDIMAK.[Y]		1	1	1	Cs_ont_5g018060.1	Cs_ont_5g018060.1 [279-291]		0	1514.73	776448	2	757.871	0.59	30.3689	91
[K].LTFLENSGLAK.[Y]		2	10	1	Cs_ont_8g000140.3; Cs_ont_6g014120.4	Cs_ont_8g000140.3 [605-615]; Cs_ont_6g014120.4 [548-558]		0	1261.65	2.45499e+06	2	631.332	3.45	32.9206	61
[R].LTEQVVFSDPYK.[V]	1xOxidation [M13]	1	1	1	Cs_ont_2g006000.1	Cs_ont_2g006000.1 [263-279]		1	2016.06	1.3067e+06	4	504.77	0.59	54.0522	24
[K].LTEEEITFVR.[D]	1xOxidation [M13]	1	1	1	Cs_ont_2g006000.1	Cs_ont_2g006000.1 [263-278]		0	1859.96	978796	3	620.658	1.36	55.1038	49
[K].VLNECADAEAWVR.[E]		1	1	1	Cs_ont_9g000710.1	Cs_ont_9g000710.1 [290-300]		0	1085.58	3.35914e+06	2	543.295	-0.5	22.1669	35
[K].IYNYTAIEGEGDANIPTIDHVSYESK.[V]		1	1	2	Cs_ont_2g033660.1	Cs_ont_2g033660.1 [663-682]		0	2309.13	918959	2	1155.07	0.31	54.7002	89
[R].VNVLFQHIQK.[M]		1	2	1	Cs_ont_4g023700.1	Cs_ont_4g023700.1 [160-180]		0	2283.22	2113730	3	761.74	-4.54	54.0901	39
[K].LLLPLVTAYR.[Y]		1	3	2	Cs_ont_7g013800.1	Cs_ont_7g013800.1 [182-197]		0	1883.04	3.08544e+06	4	471.515	0.69	32.9119	12
[K].VSSDMIEELHQR.[A]	1xOxidation [M13]	1	1	1	Cs_ont_2g016590.3	Cs_ont_2g016590.3 [288-311]		0	2464.24	1.77841e+06	3	822.087	1.51	49.8938	20
[R].IDAEALLTSER.[L]	1xOxidation [M7]	1	1	1	Cs_ont_9g014710.1	Cs_ont_9g014710.1 [57-82]		0	2754.51		3	918.84	-0.27	55.122	13
[R].LDADNYETDEELRK.[I]		1	1	1	Cs_ont_7g012840.1	Cs_ont_7g012840.1 [376-389]		0	1415.77	1.74755e+06	2	708.39	-1.34	37.7314	54
[K].VSTFIVTEEK.[A]		1	2	1	Cs_ont_5g048200.1	Cs_ont_5g048200.1 [225-237]		0	1597.8	784835	3	533.272	-1.6	34.7416	10
[K].ICYILYPGDESVEGK.[V]		1	2	1	Cs_ont_9g025610.1	Cs_ont_9g025610.1 [179-189]		0	1192.66	924456	2	596.833	1.89	40.2894	28
[K].VSVNDIVIK.[A]		1	3	1	Cs_ont_8g025450.1	Cs_ont_8g025450.1 [178-189]		0	1425.73	4.77387e+06	2	713.369	2.98	38.5484	82
[K].VTAVDLSLAPK.[L]		1	6	1	Cs_ont_1g024810.1	Cs_ont_1g024810.1 [84-93]		0	1236.65	1514783	2	618.828	1.66	37.785	42
[K].ICPIKPVGPLFK.[N]	1xCarbamidomethyl [C5]	1	1	1	Cs_ont_1g016130.1	Cs_ont_1g016130.1 [740-752]		0	1532.72		2	766.862	-0.06	36.855	52
[K].ICNDILSVIDEHLIPSSTSGESTVFYYK.[M]		1	1	1	Cs_ont_9g002090.1	Cs_ont_9g002090.1 [81-106]		0	2899.36	630563	3	967.126	0.24	44.4426	46
[K].ICDGILSLLESHLIPSASSAESK.[V]		1	2	2	Cs_ont_6g014400.1	Cs_ont_6g014400.1 [410-419]		0	1225.71	9.74111e+06	3	409.24	0.13	29.4588	23
[K].LAYVALDYEQELETAK.[S]		1	2	1	Cs_ont_3g010860.1	Cs_ont_3g010860.1 [148-157]		0	1158.72	5.9036e+06	2	579.867	1.08	51.907	57
[R].LAYGGAQEYFGVTPDLTTLGK.[I]		1	3	1	Cs_ont_4g003140.1	Cs_ont_4g003140.1 [264-275]		0	1443.69	448478	3	481.901	0.05	27.2763	21
[R].IAWHSAGTYDVK.[T]		1	2	1	Cs_ont_9g025860.1	Cs_ont_9g025860.1 [873-883]		0	1217.64	453185	2	609.323	1.44	40.3284	27
[R].IAWEEPFGPVLPVIR.[I]		1	3	1	Cs_ont_9g006360.2	Cs_ont_9g006360.2 [51-64]		1	1710.78	824662	3	570.933	1.79	20.8451	4
[R].VTEADIDQLQYLK.[M]		1	3	1	Cs_ont_2g010600.1	Cs_ont_2g010600.1 [126-135]		0	1152.61	4981276	2	576.812	2.32	29.6015	23
[K].LAVNLIPFPR.[L]	1xCarbamidomethyl [C2]	1	3	1	Cs_ont_6g000420.3	Cs_ont_6g000420.3 [342-356]		0	1742.83	706639	2	871.921	1.85	44.0232	31
[R].IAVGQKPAIADVETPLLQR.[K]		1	2	1	Cs_ont_7g007930.1	Cs_ont_7g007930.1 [461-469]		0	986.588	903997	2	493.798	0.92	34.605	17
[K].LATTLDHLVVATDDEK.[I]		1	1	1	Cs_ont_7g004500.1	Cs_ont_7g004500.1 [147-157]		0	1113.65	542253	2	557.328	-3.17	37.1589	25
[R].IATNQAVHLLQDNYPEFVAR.[Q]	1xCarbamidomethyl [C2]	1	1	1	Cs_ont_8g025430.1	Cs_ont_8g025430.1 [234-245]		0	1368.81	1491551	3	456.941	0.94	40.1217	16
[K].VTIFYTAPTLVR.[S]	1xCarbamidomethyl [C2]	1	3	1	Cs_ont_3g011010.2	Cs_ont_3g011010.2 [97-124]		0	3187.55	2.34239e+06	3	1063.19	3.6	53.2747	35
[K].TVSWWGDEIR.[R]	1xCarbamidomethyl [C2]	1	2	1	Cs_ont_6g003840.2	Cs_ont_6g003840.2 [102-124]		0	2427.24	7.53787e+06	3	809.754	1.71	53.5886	56
[R].VTQWNLDFTEHSEQGDR.[Y]		1	1	1	Cs_ont_1g004160.1	Cs_ont_1g004160.1 [218-233]		0	1855.93	4417400	2	928.477	7.71	49.4392	77
[K].LAQGEYVAPEK.[I]		1	1	1	Cs_ont_7g012840.1	Cs_ont_7g012840.1 [294-314]		0	2201.11	2121667	3	734.373	-3.08	51.1821	9
[K].LAQGEYIAAEK.[I]		1	4	1	Cs_ont_8g004040.5	Cs_ont_8g004040.5 [39-50]		0	1347.67	1.07092e+06	2	674.34	1.95	23.6134	34
[K].LAPYIQDIFNITAK.[A]		1	3	1	Cs_ont_4g001640.1	Cs_ont_4g001640.1 [385-399]		0	1722.96	1824420	2	861.985	3.43	53.6996	63
[R].VTSVASFFVSR.[V]		1	1	1	Cs_ont_7g023500.1	Cs_ont_7g023500.1 [356-368]		0	1535.8	1.82305e+06	2	768.401	-0.44	42.9704	12
[K].LANPEGEVATAR.[A]		1	6	1	Cs_ont_3g002230.1	Cs_ont_3g002230.1 [255-264]		0	1139.69	5.92788e+06	2	570.351	0.31	51.5742	20
[K].IDALVSGIGTGGTVTGAGK.[Y]		1	1	1	Cs_ont_4g023060.1	Cs_ont_4g023060.1 [54-72]		0	2019.16	767373	3	673.728	4.6	43.5359	40
[K].IDDESALSLWHPNLK.[L]		1	2	1	Cs_ont_4g014740.1	Cs_ont_4g014740.1 [86-101]		0	1740.9	1.18938e+06	3	580.973	0.94	37.6292	17
[K].LDDVVNYIR.[R]		1	1	2	Cs_ont_3g005870.1	Cs_ont_3g005870.1 [387-406]		0	2299.18	3.99166e+07	2	1150.1	0.51	48.5692	125
[R].LDESTGYIDYEQLEK.[S]		1	1	1	Cs_ont_2g026020.1	Cs_ont_2g026020.1 [482-493]		0	1380.79	1.09642e+06	2	690.899	1.9	49.802	38
[K].VSEDIVCSVFK.[G]		1	1	1	Cs_ont_7g019420.1	Cs_ont_7g019420.1 [423-432]		0	1248.6	1.99184e+06	2	624.805	1.95	45.7236	28
[R].VSEQFTAMFR.[R]		1	2	1	Cs_ont_3g011210.1	Cs_ont_3g011210.1 [248-264]		0	2061.93	676773	3	687.98	0.11	37.6434	21
[K].LEEGYYVMNPVK.[A]		1	1	1	Cs_ont_3g016120.1	Cs_ont_3g016120.1 [535-545]		0	1204.62	959668	2	602.814	-0.55	17.1608	49
[R].IEEELGAEAVYAGAK.[F]		1	1	1	Cs_ont_9g005200.2	Cs_ont_9g005200.2 [550-560]		0	1192.62	1.03494e+06	2	596.819	8.76	19.9318	42
[R].IEDQIVEADALSWFK.[F]		1	1	1	Cs_ont_5g049890.1	Cs_ont_5g049890.1 [254-267]		0	1606.88	1.22419e+06	2	803.948	3.29	53.1034	43
[R].IEAGLEQQIVLPR.[D]		1	2	1	Cs_ont_8g013710.1	Cs_ont_8g013710.1 [265-275]		0	1199.64	6.15234e+06	2	600.325	0.5	47.4468	9
[R].LEAALAATQINTPR.[M]		1	3	1	Cs_ont_1g018760.1	Cs_ont_1g018760.1 [85-96]		0	1227.63		2	614.321	1.75	19.5399	23
[K].LEAACVGTVESGK.[M]		1	1	1	Cs_ont_3g018380.1	Cs_ont_3g018380.1 [176-194]		0	1673.91	3.0217e+06	2	837.457	-0.18	38.2307	48
[K].LEAACIATVESGK.[M]		1	2	1	Cs_ont_5g018060.1	Cs_ont_5g018060.1 [218-232]		0	1737.88	2.79224e+06	3	579.966	2.47	47.6282	32
[R].IDYAPYGQRPPHIHPR.[A]		1	2	1	Cs_ont_4g005270.1	Cs_ont_4g005270.1 [71-79]		0	1106.58	534711	2	553.795	-1.23	37.4252	23
[R].VSFPENLEFLGFPIAPTR.[V]		1	1	1	Cs_ont_3g012380.2	Cs_ont_3g012380.2 [205-219]		0	1802.83	557187	2	901.92	0.13	39.7398	43
[K].VSGSVCDLK.[V]	1xCarbamidomethyl [C7]	1	1	1	Cs_ont_7g016880.1	Cs_ont_7g016880.1 [381-391]		0	1282.63	418379	2	641.822	1.37	44.4301	12
[R].IANLALAGLTLAPLLVK.[V]	1xOxidation [M8]	1	8	1	Cs_ont_3g002230.1	Cs_ont_3g002230.1 [383-392]		0	1231.58	426277	2	616.292	-0.12	31.1289	22
[K].LDVELTVEER.[N]	1xOxidation [M8]	1	4	1	Cs_ont_5g029050.2	Cs_ont_5g029050.2 [81-92]		0	1457.7	3.00972e+06	2	729.358	7.17	29.3763	27
[K].LDSLVADSGDNWSVGQR.[Q]		1	4	1	Cs_ont_5g029050.2	Cs_ont_5g029050.2 [81-92]		0	1441.7	3302988	2	721.358	3.47	36.8815	65
[R].IDSFVQSIR.[V]		1	1	1	Cs_ont_6g007340.1	Cs_ont_6g007340.1 [423-437]		0	1549.77	2.27986e+06	2	775.392	1.28	33.7688	78
[K].IDQSALTGESLPVTK.[NGKM]		1	1	1	Cs_ont_3g001500.1	Cs_ont_3g001500.1 [165-179]		0	1763.89	2.17935e+06	2	882.449	3.33	52.8574	87
[R].LDQLQLLLK.[G]		1	1	1	Cs_ont_8g029020.1	Cs_ont_8g029020.1 [1564-1576]		0	1465.84	388500	2	733.423	1.27	43.7534	34
[K].IDPQAPLDK.[V]		1	2	1	Cs_ont_Un006130.1	Cs_ont_Un006130.1 [319-332]		0	1468.81	385968	2	734.911	1.58	34.2835	45
[R].IDLSTTILDYK.[I]	1xCarbamidomethyl [C5]	1	1	1	Cs_ont_3g024380.3	Cs_ont_3g024380.3 [361-373]		0	1320.65	2934270	2	660.828	1.49	20.2717	62
[K].LDIMYNNAGILDR.[S]	1xCarbamidomethyl [C5]	1	1	1	Cs_ont_9g028630.1	Cs_ont_9g028630.1 [361-373]		0	1348.68	551729	2	674.844	2.15	28.1324	23
[R].VSIEAGSTFGWEK.[I]		1	4	1	Cs_ont_5g015920.1	Cs_ont_5g015920.1 [100-115]		0	1916.99	5180232	3	639.669	2.52	20.3632	5
[R].LDIDCIDLYYQHR.[VI]		1	1	2	Cs_ont_5g006330.1	Cs_ont_5g006330.1 [268-285]		0	2034.07	2.67662e+06	2	1017.54	3.31	54.5382	76
[R].VSMAVIGTISGEGR.[V]	1xCarbamidomethyl [C6]	1	1	1	Cs_ont_6g016750.1	Cs_ont_6g016750.1 [86-94]		0	964.477	814908	2	482.742	-0.08	14.9942	34
[K].LDFSPSGICTIVQINDLK.[N]		1	2	1	Cs_ont_2g030830.1	Cs_ont_2g030830.1 [7-23]		0	1691.08		2	846.042	-3.98	55.4562	60
[K].LDFPTKPVTGPPR.[M]		2	5	1	Cs_ont_2g026590.2; Cs_ont_3g011010.2	Cs_ont_2g026590.2 [36-45]; Cs_ont_3g011010.2 [34-43]		0	1202.63	1.02719e+06	2	601.817	0.47	36.4236	37
[R].VSHYSEIVNIIR.[E]		1	1	1	Cs_ont_5g008340.1	Cs_ont_5g008340.1 [1394-1410]		0	1818.86	370392	2	909.933	-1.71	39.642	84
[K].IENIEGLTHFDEILQAADGIILSR.[G]		1	1	1	Cs_ont_2g006540.1	Cs_ont_2g006540.1 [115-123]		0	1064.57	1.91511e+06	2	532.791	0.5	33.5167	50
[M].IAHLFNTPVADDK.[T]		1	9	1	Cs_ont_6g001870.1	Cs_ont_6g001870.1 [180-194]		0	1558.83	1.37769e+06	2	779.922	2.85	35.4342	69
[R].IAGLDVLR.[I]		1	1	1	Cs_ont_6g012400.1	Cs_ont_6g012400.1 [139-147]		0	1083.68	22702808	2	542.343	1.42	49.8105	65
[R].VVDALGVPIDGR.[G]		1	2	1	Cs_ont_5g012910.1	Cs_ont_5g012910.1 [163-171]		0	996.536	6.87961e+06	2	498.773	2.17	21.0435	35
[K].KGQTVAIFGLGAVGLAAAEGAR.[V]		1	3	1	Cs_ont_1g018760.1	Cs_ont_1g018760.1 [60-70]		0	1281.69	1.12679e+06	2	641.352	3.04	49.7993	28
[K].VVDEILANQGAK.[R]	1xOxidation [M4]	1	1	1	Cs_ont_6g009060.1	Cs_ont_6g009060.1 [90-102]		0	1523.75	754487	2	762.381	1.04	41.0508	71
[R].KEQVDSYFK.[A]		1	1	1	Cs_ont_6g009060.1	Cs_ont_6g009060.1 [90-102]		0	1507.76	666101	2	754.383	0.51	46.4236	36
[K].KEEVEDLAGK.[M]		1	1	1	Cs_ont_5g001720.1	Cs_ont_5g001720.1 [694-706]		0	1410.69	773827	2	705.851	2.7	40.4439	82
[R].KEAAESTLLAYK.[S]	1xCarbamidomethyl [C5]	1	2	1	Cs_ont_8g017130.1	Cs_ont_8g017130.1 [93-105]		0	1723.81	353108	3	575.273	-3.58	45.3686	34
[K].HYQTGESLPEDVYLK.[L]	1xOxidation [M3]	1	1	1	Cs_ont_7g000690.7	Cs_ont_7g000690.7 [674-687]		0	1392.72	507094	2	696.867	8.06	28.7322	26
[K].HYLGPSESFGK.[I]	1xCarbamidomethyl [C9]	1	1	1	Cs_ont_3g005870.1	Cs_ont_3g005870.1 [358-375]		0	2020.04		2	1010.53	2.88	52.3687	67
[R].HYIAQDFHFLK.[A]		1	3	1	Cs_ont_5g041760.1	Cs_ont_5g041760.1 [414-426]		0	1424.79	740281	3	475.602	0.81	30.9674	8
[R].VVDLADIVANNWK.[-]		1	1	2	Cs_ont_2g032010.1	Cs_ont_2g032010.1 [259-270]		0	1429.78	17130906	3	477.264	-0.66	37.8723	15
[R].HYALWEDPFK.[K]		1	2	1	Cs_ont_6g007180.1	Cs_ont_6g007180.1 [257-280]		0	2667.4	1.68922e+06	3	889.808	4.31	54.957	65
[R].HYAHVDCPGHADYVK.[N]		1	1	1	Cs_ont_5g029050.2	Cs_ont_5g029050.2 [2-14]		0	1440.75	583065	3	480.922	1.58	30.3966	19
[K].HVSAWWDDISNRPSWK.[K]		1	2	1	Cs_ont_3g029690.1	Cs_ont_3g029690.1 [234-241]		0	856.525	5002381	2	428.766	-0.29	39.2624	17
[K].HVMEIGQFAVTEYNKR.[SP]		1	2	1	Cs_ont_Un004930.1	Cs_ont_Un004930.1 [792-803]		0	1210.68	5272574	2	605.843	-0.11	39.3956	21
[K].HVMEIGQFAVTEYNK.[RQ]		1	1	1	Cs_ont_3g007890.1	Cs_ont_3g007890.1 [195-216]		1	2057.15	5841876	3	686.388	-0.99	51.1093	68
[K].HVIYTSTGPIFQSER.[A]		1	2	1	Cs_ont_4g026010.1	Cs_ont_4g026010.1 [220-231]		0	1256.68	1.2394e+06	2	628.847	1.56	25.2672	42
[K].HVLWSNGPETENPTVGNK.[Q]		1	3	1	Cs_ont_2g007590.1	Cs_ont_2g007590.1 [207-215]		1	1143.57	625428	2	572.29	4.36	18.5331	32
[K].HVEASPIADK.[I]		1	1	1	Cs_ont_5g012420.1	Cs_ont_5g012420.1 [101-110]		1	1117.57	800494	2	559.291	0.21	12.682	37
[K].VVDSGPNDHIFIFYSDHGGPGVLGMPTSR.[Y]		1	2	1	Cs_ont_6g003840.2	Cs_ont_6g003840.2 [148-159]		1	1323.72	1.13003e+06	2	662.363	2.71	23.9105	66
[R].HTNQLCSISQCDSNSLLNEISR.[A]		1	1	2	Cs_ont_1g022550.1	Cs_ont_1g022550.1 [543-557]		0	1778.86	3.23572e+06	3	593.625	-0.01	32.9195	30
[K].HTLGYWENEK.[V]		1	1	1	Cs_ont_3g018010.1	Cs_ont_3g018010.1 [199-209]		0	1221.59	552842	2	611.301	4.32	20.3757	35
[R].VVDSMTDNLRPTR.[A]		1	2	1	Cs_ont_7g017740.1	Cs_ont_7g017740.1 [101-111]		0	1418.72	382869	3	473.578	-0.83	36.391	9
[R].HSDLVNNRPSTEQFR.[E]		1	1	1	Cs_ont_2g025950.1	Cs_ont_2g025950.1 [391-403]		0	1456.78	3.34768e+06	2	728.894	0.43	52.1113	71
[K].VVFMHGVDK.[E]		1	2	1	Cs_ont_5g048200.1	Cs_ont_5g048200.1 [269-278]		0	1305.63	454526	2	653.318	1.42	44.9613	37
[R].HQADICHAYQLLR.[K]	1xCarbamidomethyl [C7]	1	3	2	Cs_ont_5g045030.1	Cs_ont_5g045030.1 [149-163]		0	1768.79	1.04369e+07	3	590.268	1.33	11.3387	22
[R].HPWNVFFGNLSK.[G]		1	2	1	Cs_ont_7g014640.1	Cs_ont_7g014640.1 [144-159]		0	1983.95	523761	3	661.988	1.6	43.1254	13
[R].KLDFHNFVFSMK.[A]	1xOxidation [M3]	1	2	1	Cs_ont_3g028270.1	Cs_ont_3g028270.1 [14-29]; [255-270]; [579-594]; [666-681]; [840-855]; [977-992]; [1151-1166]		1	1937.95	517512	3	646.657	1.43	28.3892	15
[R].KLDFSPSGICTIVQINDLK.[N]	1xOxidation [M3]	2	3	1	Cs_ont_3g028270.1; Cs_ont_2g000830.1	Cs_ont_3g028270.1 [14-28]; [255-269]; [579-593]; [666-680]; [840-854]; [977-991]; [1151-1165]; Cs_ont_2g000830.1 [42-56]		0	1781.85	1.18284e+06	3	594.622	-0.07	32.1196	20
[K].KLETETPTEPPPPPSTEPAAPAAAEPPKDVADDK.[T]		1	1	1	Cs_ont_5g006330.1	Cs_ont_5g006330.1 [444-458]		0	1734.88	1.31698e+06	3	578.969	6.19	31.3537	28
[K].KLFILDYHDLFLPYVEK.[V]		1	1	1	Cs_ont_3g004330.1	Cs_ont_3g004330.1 [466-483]		0	1978.96	1.25924e+06	3	660.327	2.15	27.5576	54
[R].LAGGANVVAHGYTK.[G]		1	2	1	Cs_ont_5g049450.1	Cs_ont_5g049450.1 [364-373]		0	1066.55	1.3163e+06	2	533.78	0.49	10.314	35
[R].IADQGADLVR.[I]		1	3	1	Cs_ont_4g005140.1	Cs_ont_4g005140.1 [162-190]		0	3071.47	4.57211e+06	4	768.623	0.38	50.2679	20
[K].VTVISTSPSK.[K]	2xCarbamidomethyl [C6; C11]	1	1	1	Cs_ont_8g029020.1	Cs_ont_8g029020.1 [1612-1633]		0	2576.18		3	859.405	6.33	43.167	70
[K].LADLEAAPASVAR.[L]		1	1	1	Cs_ont_1g026580.1	Cs_ont_1g026580.1 [596-605]		0	1276.6	2.06926e+06	2	638.804	3.6	21.2196	48
[K].LADGLFLESCR.[E]	1xOxidation [M25]	1	3	2	Cs_ont_4g005140.1	Cs_ont_4g005140.1 [162-190]		0	3087.46		4	772.621	0.12	48.769	20
[K].LADFPTIFHGAGR.[K]		2	4	1	Cs_ont_6g007180.1; Cs_ont_7g008040.1	Cs_ont_6g007180.1 [315-327]; Cs_ont_7g008040.1 [315-327]		0	1503.76		3	501.922	-4.51	21.3396	15
[R].LADDTQGTVEAAK.[W]		1	1	1	Cs_ont_8g029020.1	Cs_ont_8g029020.1 [1706-1720]		0	1799.88	457228	3	600.632	2.47	16.872	7
[K].LACQCPECK.[C]		1	1	1	Cs_ont_3g005870.1	Cs_ont_3g005870.1 [303-311]		0	1031.53	5.6779e+06	2	516.271	1.27	20.4346	35
[K].LAAWIEELNK.[L]	1xCarbamidomethyl [C6]	1	3	1	Cs_ont_4g005140.1	Cs_ont_4g005140.1 [76-88]		0	1624.8		2	812.902	-2.68	29.836	60
[K].IAAVPSNVVVLTADNFDEIVLDK.[S]		1	2	1	Cs_ont_1g004000.1	Cs_ont_1g004000.1 [279-290]		0	1445.73	982313	3	482.584	3.74	49.4297	16
[R].LAAGEWFTAR.[V]		1	1	1	Cs_ont_8g004820.3	Cs_ont_8g004820.3 [271-282]		1	1512.77		3	504.928	1.11	48.214	23
[R].VTVTPHLGASTMEAQEGVAIEIAEAVVGALK.[G]	1xCarbamidomethyl [C10]	1	1	1	Cs_ont_3g005870.1	Cs_ont_3g005870.1 [357-375]		1	2148.14		2	1074.58	4.02	50.9172	97
[K].LAADTPLLTGQR.[V]		1	2	1	Cs_ont_9g025590.2	Cs_ont_9g025590.2 [8-41]		2	3493.72	1.3016e+06	4	874.187	1.19	28.1231	16
[R].VTTTIGFGSPNK.[A]		1	2	1	Cs_ont_2g033660.1	Cs_ont_2g033660.1 [464-480]		1	2153.17	2.01667e+06	3	718.392	-2.81	52.7213	13
[K].VTYVAPAGQYSLK.[D]		1	2	1	Cs_ont_7g001120.1	Cs_ont_7g001120.1 [164-177]		0	1357.72	890968	2	679.366	1.93	16.6883	61
[K].VVAAGANPVLITR.[G]		1	1	1	Cs_ont_8g004820.3	Cs_ont_8g004820.3 [127-136]		0	1057.56	8.0829e+06	2	529.285	0	20.3842	59
[R].KVEDLLADPENK.[E]		1	8	1	Cs_ont_1g022390.1	Cs_ont_1g022390.1 [210-219]		0	1018.58	6261842	2	509.793	0.63	16.7459	29
[K].KVDINDEAQK.[E]		1	1	1	Cs_ont_2g026550.1	Cs_ont_2g026550.1 [562-574]		0	1283.7	1.13398e+06	2	642.352	0.55	30.1734	56
[K].KVDECVGDPEADVDNQVLK.[T]	1xCarbamidomethyl [C10]	2	4	1	Cs_ont_8g028900.1; Cs_ont_1g029210.2	Cs_ont_8g028900.1 [199-209]; Cs_ont_1g029210.2 [211-221]		0	1280.63	701462	2	640.816	-4.52	42.5719	54
[R].KVAPTDEPVICDTFK.[I]		1	1	2	Cs_ont_8g000060.2	Cs_ont_8g000060.2 [192-204]		0	1401.73	6.54642e+06	2	701.368	0.42	43.6445	40
[R].KQLFEDTGSPLVPLEEFR.[E]		1	3	1	Cs_ont_8g013710.1	Cs_ont_8g013710.1 [185-197]		0	1318.65	9702917	2	659.828	-0.2	13.3858	74
[R].VVAIIAEGVPEADTK.[Q]	3xCarbamidomethyl [C3; C5; C8]	1	1	1	Cs_ont_6g012930.1	Cs_ont_6g012930.1 [522-530]		0	1165.48	4.66895e+06	2	583.242	-1.85	9.1162	38
[K].KPAVEVESK.[A]		1	1	1	Cs_ont_6g018880.1	Cs_ont_6g018880.1 [201-210]		0	1186.65	909757	2	593.829	2.78	46.5918	36
[R].KPAFDDDVVIVAAYR.[T]		1	3	1	Cs_ont_5g007390.1	Cs_ont_5g007390.1 [163-185]		0	2442.31	623184	3	814.778	2.58	54.6298	48
[R].KNPANPTIELGPEFK.[K]		2	5	1	Cs_ont_7g019600.3; Cs_ont_5g036930.1	Cs_ont_7g019600.3 [133-142]; Cs_ont_5g036930.1 [133-142]		0	1121.57	1.77932e+06	2	561.29	-1.23	40.7937	31
[K].KLPLPDGILINGR.[G]	1xOxidation [M12]	1	1	2	Cs_ont_8g025250.1	Cs_ont_8g025250.1 [331-361]		0	3107.63	454064	3	1036.55	-0.09	55.5437	72
[K].KLPGEVISEEYSLEYGK.[D]		1	3	1	Cs_ont_1g008700.1	Cs_ont_1g008700.1 [223-234]		0	1255.7	1.20624e+06	2	628.354	0.98	32.4881	22
[R].KIGADGDGNMQYESEFEVPSGFGEIGAILVENEHHK.[E]		1	1	1	Cs_ont_5g001720.1	Cs_ont_5g001720.1 [329-340]		0	1221.65	4.01245e+06	2	611.328	1.61	26.8753	30
[K].KYGQDATNVGDEGGFAPNIQENK.[E]		1	3	1	Cs_ont_1g008700.1	Cs_ont_1g008700.1 [178-190]		0	1396.75	582178	2	698.877	-0.51	31.8814	38
[K].LLIQNQDEMIK.[AS]		1	2	1	Cs_ont_2g035540.2	Cs_ont_2g035540.2 [168-180]		0	1280.77	543140	2	640.889	2.47	32.9278	32
[R].LENVLVVTDANTK.[F]		1	1	2	Cs_ont_7g018260.1	Cs_ont_7g018260.1 [696-707]		1	1370.72	1.8952e+06	2	685.865	5.2	25.6896	53
[R].LEQVPETKPYLSSSLYFR.[G]		1	1	1	Cs_ont_5g027030.1	Cs_ont_5g027030.1 [388-397]		1	1159.6	2.28807e+06	2	580.302	0.46	9.2432	46
[R].LLDNFYQIR.[A]	1xCarbamidomethyl [C5]	1	4	1	Cs_ont_6g012930.1	Cs_ont_6g012930.1 [335-353]		1	2130	1.13819e+06	3	710.673	1.66	30.357	58
[R].VPITIIDTPSSVEDR.[G]	1xCarbamidomethyl [C11]	1	1	1	Cs_ont_3g005870.1	Cs_ont_3g005870.1 [534-548]		1	1719.86		3	573.96	1.93	31.8712	13
[R].VPLVVISSAEAAR.[D]		1	1	1	Cs_ont_3g019890.1	Cs_ont_3g019890.1 [50-67]		1	2105.09	2.85597e+06	3	702.369	1.07	50.7479	41
[R].LIDEFLAK.[S]		1	1	1	Cs_ont_9g001380.1	Cs_ont_9g001380.1 [106-120]		0	1511.83	3087060	2	756.419	0.03	39.6534	45
[K].VPNVTDIGLKPR.[G]		1	1	1	Cs_ont_3g005870.1	Cs_ont_3g005870.1 [155-163]		0	986.552	8863881	2	493.778	-3.34	8.4268	53
[R].LIDDMVAYAIK.[S]		1	2	1	Cs_ont_5g013300.1	Cs_ont_5g013300.1 [44-58]		0	1678.88	1.51025e+06	3	560.298	0.34	42.7995	30
[K].ILAMDINR.[E]		1	1	1	Cs_ont_6g006770.1	Cs_ont_6g006770.1 [387-401]		1	1654.88	909999	2	827.946	2.53	34.5807	78
[K].LLAHLVEVEMNK.[R]		1	1	1	Cs_ont_3g001440.1	Cs_ont_3g001440.1 [186-198]		1	1405.85	941911	3	469.289	-0.21	46.3576	30
[K].LIAGSSEGGSAVFR.[L]		1	1	1	Cs_ont_3g013420.1	Cs_ont_3g013420.1 [187-203]		1	1940.99	3018332	3	647.667	0.56	41.0994	35
[K].IIAGADSFGAELK.[D]	1xOxidation [M10]	1	1	1	Cs_ont_2g033660.1	Cs_ont_2g033660.1 [130-165]		1	3919.81	3762243	5	784.769	1.46	51.2819	22
[R].LLADDLFLAK.[V]		1	2	1	Cs_ont_6g007340.1	Cs_ont_6g007340.1 [205-227]		1	2452.14	532871	3	818.053	2.95	27.691	55
[K].LKPIGDLGPVIDAGGIFAYAR.[K]	1xOxidation [M9]	2	5	1	Cs_ont_2g022420.1; Cs_ont_7g028590.1	Cs_ont_2g022420.1 [104-114]; Cs_ont_7g028590.1 [111-121]		0	1360.71	4.09928e+06	2	680.863	2.93	26.9951	40
[K].VPTQTPSAAEDAEQLHK.[A]		1	2	1	Cs_ont_1g026240.2	Cs_ont_1g026240.2 [546-558]		0	1415.77	2.48658e+06	2	708.392	1.51	35.6719	49
[R].VPTVDVSVVDLTVR.[L]		1	1	1	Cs_ont_1g025020.1	Cs_ont_1g025020.1 [200-217]		0	2157.12	1.31716e+06	3	719.715	3.74	44.4038	34
[K].LKEHPQLSR.[N]		1	4	1	Cs_ont_4g000800.1	Cs_ont_4g000800.1 [437-445]		0	1181.63	2.76307e+06	2	591.32	1.91	44.5446	63
[K].IHYETTGPEIWK.[GD]		1	1	1	Cs_ont_3g016210.1	Cs_ont_3g016210.1 [63-77]		0	1641.87	355764	2	821.443	6.12	42.9672	50
[R].VPTVSLHFGAGK.[A]		1	1	2	Cs_ont_7g023500.1	Cs_ont_7g023500.1 [81-93]		0	1311.76	4.12949e+06	2	656.385	0.12	40.6158	46
[R].LHPPVPLLVPR.[E]		1	1	1	Cs_ont_4g017330.1	Cs_ont_4g017330.1 [60-67]		0	948.54	434397	2	474.773	-0.49	39.8102	17
[R].VPVFLDGGVR.[R]		1	3	1	Cs_ont_4g008350.2	Cs_ont_4g008350.2 [295-306]		0	1308.76	794994	2	654.886	0.52	31.4636	30
[K].LHMQLAEEIR.[S]	1xOxidation [M5]	1	6	2	Cs_ont_2g028700.1	Cs_ont_2g028700.1 [327-337]		0	1267.66	4.22917e+06	2	634.335	2.08	39.0162	34
[K].VPVLETPDGPVFESNAIAR.[Y]		1	3	1	Cs_ont_8g024920.1	Cs_ont_8g024920.1 [107-114]		0	945.519	2523404	2	473.263	0.57	30.508	18
[K].LHGGTPANFLDVGGNASEGQVVEAFK.[I]		1	1	1	Cs_ont_3g000410.1	Cs_ont_3g000410.1 [398-409]		0	1395.77	625544	3	465.927	-0.46	37.889	21
[K].LHGALPSPFVYR.[V]		1	1	1	Cs_ont_9g027490.1	Cs_ont_9g027490.1 [275-288]		0	1350.7	1.10608e+06	2	675.856	2.72	28.6523	19
[K].LHGALLSPFVYR.[V]		1	1	1	Cs_ont_3g018550.1	Cs_ont_3g018550.1 [15-27]		0	1291.69	2.089e+06	2	646.349	0.48	38.269	27
[R].LHAQALTLAALAGAAVVEYYDHK.[S]		1	4	1	Cs_ont_7g028220.1	Cs_ont_7g028220.1 [153-162]		0	1118.65	5122667	2	559.826	-1.56	50.6498	20
[R].LGYMQYIPLAEEGAVAALK.[R]		1	1	1	Cs_ont_5g042470.1	Cs_ont_5g042470.1 [221-241]		0	2143.19	1.64641e+06	3	715.068	-1.33	52.1317	23
[K].LLDSHLVPSATAGESK.[V]		1	1	1	Cs_ont_1g000360.1	Cs_ont_1g000360.1 [6-22]		0	1821.9	6115655	3	607.972	2.32	19.5751	52
[KR].VPIEVTIGELK.[KR]		2	3	1	Cs_ont_5g044290.1; Cs_ont_7g022820.1	Cs_ont_5g044290.1 [237-250]; Cs_ont_7g022820.1 [240-253]		0	1498.85	2120469	2	749.927	-1.11	50.205	67
[R].LLEAIEDLK.[L]		1	1	1	Cs_ont_6g012400.1	Cs_ont_6g012400.1 [6-14]		1	1107.63	3.04847e+06	3	369.88	-0.41	8.5191	20
[R].LLEDEFSNPSVPDIQK.[Y]		1	2	3	Cs_ont_3g018380.1	Cs_ont_3g018380.1 [159-170]		0	1473.74	2.86639e+06	3	491.917	0.43	31.3158	11
[K].LILLTDVAGILENR.[E]		1	1	1	Cs_ont_5g037070.1	Cs_ont_5g037070.1 [425-436]		0	1212.67	618538	3	404.897	2.64	33.2065	44
[K].ILLIGDSGVGK.[S]		1	1	1	Cs_ont_5g036480.1	Cs_ont_5g036480.1 [397-407]		0	1237.78	1.03426e+06	3	413.265	0.95	43.524	8
[R].LLILDHIQR.[DS]		1	4	1	Cs_ont_2g001990.2	Cs_ont_2g001990.2 [315-324]		0	1058.6	2.17875e+06	2	529.802	-2.44	40.2325	56
[K].VNVNGGAVALGHPLGATGAR.[C]	1xOxidation [M3]	1	1	1	Cs_ont_3g004330.1	Cs_ont_3g004330.1 [359-368]		0	1255.65	1.42383e+06	2	628.328	1.13	18.7363	32
[K].VPATDMEALK.[S]		1	2	2	Cs_ont_3g030240.4	Cs_ont_3g030240.4 [66-84]		0	2011.05	6092039	2	1006.03	-0.24	49.4105	65
[R].ILLDGSPESPLEFIQVQIANVESK.[F]		1	1	1	Cs_ont_5g012420.1	Cs_ont_5g012420.1 [313-338]		0	2614.29	3.05767e+06	3	872.101	0.13	49.3748	103
[R].ILLCSLQDGSLVLPLYEQPLTVPR.[I]		1	2	1	Cs_ont_9g010850.1	Cs_ont_9g010850.1 [6-17]		0	1356.74	1.00844e+06	3	452.92	1.49	38.0127	30
[R].LLHYEGGGSR.[T]		1	1	1	Cs_ont_9g010810.1	Cs_ont_9g010810.1 [6-17]		0	1372.77	323217	3	458.262	-1.97	44.1511	25
[R].ILHHTIGLPDFSQELR.[C]		1	1	1	Cs_ont_3g015310.1	Cs_ont_3g015310.1 [55-77]		0	2425.29	1.84136e+06	4	607.077	-0.57	53.0909	44
[K].LLHDLLTK.[K]	1xOxidation [M4]	1	2	2	Cs_ont_3g030240.4	Cs_ont_3g030240.4 [129-147]		0	2053.07		3	685.026	-1.23	51.6552	51
[K].VPDAQIITEHPAIR.[V]		1	2	2	Cs_ont_3g030240.4	Cs_ont_3g030240.4 [129-147]		0	2037.07	1.37813e+06	3	679.697	1.33	52.9541	42
[R].IIGVDLNPSR.[F]		1	3	1	Cs_ont_1g021950.2	Cs_ont_1g021950.2 [108-123]		0	1624.85	817368	2	812.933	3.07	28.8662	46
[K].LIGLAGETNVQGEEQK.[K]		1	5	1	Cs_ont_8g017130.1	Cs_ont_8g017130.1 [110-120]		0	1197.71	3.64933e+06	2	599.36	2.54	46.1034	40
[R].IGYESWVDFLLPK.[T]		1	1	1	Cs_ont_6g016080.1	Cs_ont_6g016080.1 [111-119]		0	1043.6	1.70246e+06	2	522.303	1.06	43.2699	33
[R].LLGDASASFEK.[N]		1	1	1	Cs_ont_2g019140.1	Cs_ont_2g019140.1 [385-400]		0	1830.91	810721	2	915.961	1.49	44.218	49
[K].ILFVDYQLLPVAR.[G]		1	1	1	Cs_ont_4g000130.1	Cs_ont_4g000130.1 [272-285]		0	1539.91	367333	3	513.975	0.06	54.2677	25
[K].ILFTALCHTDAYTWSGK.[D]		1	2	1	Cs_ont_7g007240.1	Cs_ont_7g007240.1 [16-26]		0	1071.64	7157310	2	536.324	0.76	40.9622	38
[K].ILFPDDLPR.[G]		1	2	2	Cs_ont_5g029750.1	Cs_ont_5g029750.1 [243-251]		0	1120.68	3.07813e+06	2	560.843	-3.65	37.3038	29
[K].ILFIGGTGYIGK.[F]		1	1	1	Cs_ont_5g013300.1	Cs_ont_5g013300.1 [381-400]		0	1830.99	857534	3	611.004	2.51	30.3592	34
[R].LLFFFPPNSETDLNSYVLGDK.[S]		1	1	1	Cs_ont_5g022960.1	Cs_ont_5g022960.1 [118-127]		0	1074.55		2	537.779	0.91	24.6576	31
[K].VPGVTDLGLAPR.[R]		1	1	1	Cs_ont_8g025250.1	Cs_ont_8g025250.1 [465-488]		0	2626.4		3	876.14	3.28	55.6723	82
[K].VPGVVYTHPEVASVGK.[T]	1xCarbamidomethyl [C4]	1	3	1	Cs_ont_5g031780.2	Cs_ont_5g031780.2 [492-515]		0	2724.5		3	908.84	1.86	54.2332	59
[R].ILENVDLPATFADLFVK.[T]		1	3	1	Cs_ont_8g014830.1	Cs_ont_8g014830.1 [544-553]		0	1088.55	3.28362e+06	3	363.521	0.26	11.7687	27
[R].LLELNPVYK.[K]		1	2	1	Cs_ont_6g014400.1	Cs_ont_6g014400.1 [152-167]		0	1876.01	1.17251e+06	3	626.008	1.78	43.2987	12
[K].VPIDVFNGITDEDAAK.[V]		1	4	2	Cs_ont_5g029050.2	Cs_ont_5g029050.2 [121-128]		0	952.583	1.26909e+07	2	476.796	2.47	27.7727	27
[K].LIEILNPQNKPGR.[I]		1	1	1	Cs_ont_3g000410.1	Cs_ont_3g000410.1 [75-88]		0	1559.85	3.82684e+06	3	520.623	0.95	32.3816	18
[K].LLEIAQVPDEHVNEFK.[S]		1	1	1	Cs_ont_3g007890.1	Cs_ont_3g007890.1 [223-232]		0	1083.62	13832183	2	542.312	1.54	34.9758	40
[K].LLEEAPSPALTPELR.[K]		1	5	1	Cs_ont_3g007440.1	Cs_ont_3g007440.1 [59-74]		0	1685.87	329451	2	843.438	-1.33	30.7807	69
[R].IIGAHFFSPAHVMPLLEIVR.[T]		1	1	1	Cs_ont_8g021660.1	Cs_ont_8g021660.1 [297-309]		0	1566.82	618534	2	783.916	2.79	55.0832	39
[R].LEPGYPLIIGGINVPHER.[G]		1	1	1	Cs_ont_5g007710.1	Cs_ont_5g007710.1 [855-865]		0	1137.58	894874	2	569.296	4.64	28.7403	40
[K].VPVVVGNCTGFAVNR.[A]		1	1	1	Cs_ont_1g029170.1	Cs_ont_1g029170.1 [160-172]		0	1546.9	2625863	2	773.955	2.16	53.1897	47
[K].IGVIESLLEK.[V]	1xCarbamidomethyl [C7]	1	2	1	Cs_ont_5g012910.1	Cs_ont_5g012910.1 [41-57]		0	1983.96	1.64057e+06	3	661.995	3.22	48.3384	45
[K].IGDVPAIEEFVFLK.[L]		1	1	1	Cs_ont_7g012110.1	Cs_ont_7g012110.1 [79-87]		0	1085.6	688405	2	543.304	2.54	46.6287	36
[K].VQRPGIEPIIYR.[D]		1	3	1	Cs_ont_8g021460.1	Cs_ont_8g021460.1 [7-18]		0	1238.71	1.7484e+06	2	619.862	2.62	49.6637	49
[K].LGDLSQTQIFAK.[I]		1	1	1	Cs_ont_7g009090.1	Cs_ont_7g009090.1 [332-352]		0	2416.21	369824	3	806.077	3.52	54.4142	11
[K].LGDDEFGHMLAGILK.[E]		1	5	1	Cs_ont_9g002690.3	Cs_ont_9g002690.3 [299-310]		0	1194.68	1.01871e+06	2	597.848	4.11	39.9042	46
[R].VQTMTTNDTK.[D]		1	1	1	Cs_ont_9g000710.1	Cs_ont_9g000710.1 [388-403]		0	1638.88	883337	3	546.966	-0.04	27.7749	36
[R].LGANSLLDIVVFGR.[A]		1	3	2	Cs_ont_6g000420.3	Cs_ont_6g000420.3 [497-513]		0	1905.04	1.12412e+06	2	953.024	2.43	55.1975	77
[R].LGADSFLVSR.[D]		1	1	1	Cs_ont_9g008250.1	Cs_ont_9g008250.1 [45-53]		0	1088.64	2.73292e+06	2	544.821	0.14	39.8362	21
[K].VSAADLSLGPK.[F]		1	1	1	Cs_ont_5g012420.1	Cs_ont_5g012420.1 [182-197]		0	1703.85		2	852.425	-3.93	48.9742	117
[K].IGADGDGNMQYESEFEVPSGFGEIGAILVENEHHK.[E]		1	2	1	Cs_ont_3g011210.1	Cs_ont_3g011210.1 [369-381]		0	1491.86	512613	3	497.96	-0.09	32.4892	14
[R].LFPLLASAYAFR.[F]		1	2	1	Cs_ont_6g006770.1	Cs_ont_6g006770.1 [269-284]		0	1880.98		2	940.99	-1.23	42.3011	58
[K].IFNTNNLWVNLK.[A]		1	2	1	Cs_ont_4g024890.1	Cs_ont_4g024890.1 [307-321]		0	1635.9	610459	2	818.457	7.3	44.1764	67
[K].LFNDELTLDNISRPR.[L]		1	3	1	Cs_ont_4g008350.2	Cs_ont_4g008350.2 [441-460]		0	2247.25	1.51344e+06	4	562.568	1.69	52.3131	37
[R].LFNAAYNAK.[K]		1	2	1	Cs_ont_5g048570.1	Cs_ont_5g048570.1 [92-109]		0	1974.08		3	658.699	1.3	50.0027	17
[R].LFISNPDLVLR.[F]	1xCarbamidomethyl [C8]	1	3	1	Cs_ont_4g008350.2	Cs_ont_4g008350.2 [482-496]		0	1588.83		2	794.916	-1.13	37.6694	25
[R].LFILDYHDLLLPFIEK.[I]		1	1	1	Cs_ont_9g028060.1	Cs_ont_9g028060.1 [207-216]		0	1100.66	19357442	2	550.832	0.24	50.2452	40
[K].LFILDYHDLFLPYVEK.[V]		1	1	1	Cs_ont_8g025250.1	Cs_ont_8g025250.1 [586-599]		0	1576.86	1.54456e+06	2	788.938	3.94	53.9019	26
[R].LFLANPDLPR.[R]		1	1	1	Cs_ont_4g000530.1	Cs_ont_4g000530.1 [251-262]		0	1440.83	664176	3	480.949	0.53	31.2491	12
[K].LFGIEFATFK.[K]		1	2	1	Cs_ont_6g007180.1	Cs_ont_6g007180.1 [245-256]		0	1320.72	16578870	2	660.862	1.44	39.1664	96
[R].VSAANSRPPNPQ.[-]		1	1	1	Cs_ont_5g018060.1	Cs_ont_5g018060.1 [67-81]		0	1615.81	3397242	3	539.277	0.94	52.2506	55
[R].LFEYLSENNLNFPVIHHIQFPNGIHR.[D]		1	1	1	Cs_ont_8g004820.3	Cs_ont_8g004820.3 [106-115]		0	1138.54	848272	2	569.775	1.35	9.0728	16
[K].IFEQAEEFVADR.[F]		1	2	1	Cs_ont_1g026580.1	Cs_ont_1g026580.1 [440-453]		0	1473.84	535881	2	737.425	0.62	54.3354	92
[R].IFALGDSSALR.[D]		1	5	1	Cs_ont_1g022390.1	Cs_ont_1g022390.1 [227-236]		0	1064.57	6892634	2	532.792	2.57	37.9586	59
[K].VSDDEITFLTGGDDHNDDNVVLEK.[L]		1	1	1	Cs_ont_6g005160.1	Cs_ont_6g005160.1 [196-206]		0	1057.59	630518	2	529.302	7.15	30.6076	33
[R].LETTWTVLR.[K]	1xOxidation [M9]	1	1	1	Cs_ont_2g033660.1	Cs_ont_2g033660.1 [131-165]		0	3791.71	5.06215e+06	4	948.686	2.46	52.1747	33
[K].IETELSSICDGILK.[L]		1	1	1	Cs_ont_5g042580.1	Cs_ont_5g042580.1 [334-345]		0	1368.77	1.98821e+06	2	684.889	2.01	53.5667	35
[R].LESLVWQDDKKPQVLLVDQSER.[F]		1	2	1	Cs_ont_6g006770.1	Cs_ont_6g006770.1 [291-302]		0	1475.8	7.47006e+06	2	738.408	5.75	50.7561	76
[K].IESLNLLHR.[A]		1	3	1	Cs_ont_2g010730.1	Cs_ont_2g010730.1 [371-385]		0	1802.94	1202238	3	601.651	0.21	43.8285	6
[R].LGDYSDWLQK.[R]		1	1	1	Cs_ont_9g005200.2	Cs_ont_9g005200.2 [375-383]		0	1011.53	647895	2	506.268	3.14	22.4973	29
[K].LGELDSYEIEGGETK.[G]		1	2	1	Cs_ont_4g011590.2	Cs_ont_4g011590.2 [372-382]		0	1286.75	1.13434e+06	2	643.877	-0.62	50.2489	41
[K].IGEMWQSTQRPTADDVYYAR.[T]		1	1	1	Cs_ont_7g022650.1	Cs_ont_7g022650.1 [486-501]		0	1989.11		3	663.709	1.43	55.5818	45
[R].IGFSMIADAEQK.[G]		1	2	2	Cs_ont_2g033660.1	Cs_ont_2g033660.1 [465-480]		0	2025.07	1.93134e+07	2	1013.04	2.23	54.1106	82
[R].LGVDETDANVEQIPGLNTLGISAFR.[I]		1	4	1	Cs_ont_5g026990.1	Cs_ont_5g026990.1 [348-357]		0	1155.65	650389	2	578.331	2.81	43.7361	29
[R].LGVAYHFEK.[E]		1	2	1	Cs_ont_1g014910.1	Cs_ont_1g014910.1 [97-106]		0	1172.64	1.11463e+06	2	586.822	1.49	52.5322	22
[K].LGTVEVQGLPFFDTVK.[V]		1	3	1	Cs_ont_6g014400.1	Cs_ont_6g014400.1 [595-606]		0	1237.63	3723144	2	619.318	-0.02	9.6942	54
[K].IGTPEALDLR.[G]		1	1	1	Cs_ont_8g004820.3	Cs_ont_8g004820.3 [562-587]		0	3148.61		5	630.529	1.37	50.9776	14
[R].IGTNHGSLSDR.[I]		1	1	1	Cs_ont_3g004330.1	Cs_ont_3g004330.1 [444-455]		0	1453.7	3.29536e+06	2	727.351	-0.21	44.2149	73
[K].LGSLTFVAPDTAK.[Y]		1	5	1	Cs_ont_1g006670.1	Cs_ont_1g006670.1 [410-420]		0	1149.63	701295	2	575.317	-0.41	41.2835	7
[R].IGSISDNPTGGGIYQDTAVMGADYR.[A]		1	1	1	Cs_ont_9g024860.1	Cs_ont_9g024860.1 [219-242]		0	2647.2	549507	3	883.072	0.01	47.6515	6
[K].LGSIAIEAALK.[R]		1	1	1	Cs_ont_3g016210.1	Cs_ont_3g016210.1 [277-285]		0	1118.62	478462	2	559.815	1.83	41.7259	29
[R].LGSGVLSEHYVR.[S]	1xCarbamidomethyl [C9]	1	1	1	Cs_ont_3g011250.1	Cs_ont_3g011250.1 [100-113]		0	1577.81		2	789.406	-2.38	49.0878	64
[K].IGSAMLEVFK.[Q]		1	1	1	Cs_ont_1g006670.1	Cs_ont_1g006670.1 [98-119]		1	2625.39	1.32685e+06	4	657.104	2.82	43.5945	4
[R].IGQPSASSGLFGR.[I]		1	1	1	Cs_ont_6g023800.1	Cs_ont_6g023800.1 [115-123]		0	1094.63	2.15891e+06	3	365.549	1.66	31.4871	14
[K].VQEVVSEIFGK.[S]		1	1	1	Cs_ont_4g027180.1	Cs_ont_4g027180.1 [115-124]		0	1224.59		2	612.799	1.29	40.5761	37
[K].LGWDSKPGESHLDALLR.[G]		1	1	1	Cs_ont_5g038750.1	Cs_ont_5g038750.1 [232-246]		0	1639.77	3179379	2	820.39	2.29	34.4902	85
[K].LGLWGLFTR.[G]	1xOxidation [M4]	1	2	1	Cs_ont_5g029750.1	Cs_ont_5g029750.1 [178-197]		0	2403.1	499843	3	801.706	0.63	31.7801	9
[K].VQGWETDDVEEIALK.[L]	1xOxidation [M5]	1	3	1	Cs_ont_5g021090.1	Cs_ont_5g021090.1 [118-129]		0	1325.64	791598	2	663.322	-2.78	32.939	29
[K].LGLLSVTSGANPVSLK.[R]		1	5	2	Cs_ont_5g015920.1	Cs_ont_5g015920.1 [75-99]		0	2629.35	46893515	2	1315.18	2.39	52.9102	153
[K].LGLLEAIGGIQSNNPSIVDLPLIK.[A]		1	4	1	Cs_ont_5g036260.1	Cs_ont_5g036260.1 [72-80]		0	1063.56	3.64509e+06	2	532.284	3.16	24.0768	32
[K].VQIVGDDLLVTNPK.[R]		1	2	1	Cs_ont_4g005440.1	Cs_ont_4g005440.1 [464-479]		0	1749.94	1.88354e+06	2	875.476	1.55	52.6604	26
[K].IGLFGGAGVGK.[T]		1	2	1	Cs_ont_8g013710.1	Cs_ont_8g013710.1 [287-296]		0	1084.6	8901366	2	542.804	0.64	34.3126	40
[R].IGIDEWLR.[V]		1	1	2	Cs_ont_8g004820.3	Cs_ont_8g004820.3 [236-246]		0	1156.57	34773700	2	578.789	0.91	8.9938	51
[K].VQQLLQDFFNGK.[E]		1	1	1	Cs_ont_5g045910.1	Cs_ont_5g045910.1 [370-382]		0	1319.72	6.99404e+06	2	660.365	2.28	41.0783	19
[R].LGHDSLVDGMLK.[D]	1xOxidation [M20]	1	1	1	Cs_ont_3g001440.1	Cs_ont_3g001440.1 [394-418]		0	2574.18	1794408	3	858.731	0.75	38.0312	59
[K].IGGYLPGVHYIR.[D]		1	1	2	Cs_ont_3g001440.1	Cs_ont_3g001440.1 [394-418]		0	2558.18	2.12069e+06	2	1279.6	0.44	44.8184	123
[R].LGGSALAQVFDQVGNESPDLEDVPYLK.[R]		1	2	1	Cs_ont_2g016590.3	Cs_ont_2g016590.3 [40-50]		0	1085.66	1.28351e+06	2	543.331	-0.85	42.6995	43
[K].LGGLNAYVTGSPDSK.[L]		1	3	2	Cs_ont_1g012620.1	Cs_ont_1g012620.1 [399-410]		0	1316.7	3.49283e+06	3	439.57	0.43	25.4211	11
[K].LGGATAEIMSDLLAFEADRR.[A]		1	1	1	Cs_ont_5g028380.1	Cs_ont_5g028380.1 [332-341]		0	1094.59	762969	2	547.801	3.27	47.5163	24
[K].IGLVFNPYGGK.[M]		1	1	1	Cs_ont_8g006790.1	Cs_ont_8g006790.1 [246-258]		0	1276.66	694889	2	638.837	1.28	31.0567	33
[R].HPWEDVLYTK.[-]		1	2	1	Cs_ont_8g027510.1	Cs_ont_8g027510.1 [398-408]		0	1234.67	2.912e+06	2	617.837	-0.6	43.999	31
[K].IYPGLHPTPLQLEEDLEQLK.[V]		1	2	2	Cs_ont_4g023700.1	Cs_ont_4g023700.1 [646-662]		0	1893.98	4.51343e+06	3	632	2.25	41.5556	34
[R].VHGLAGTFALGLK.[K]		1	1	1	Cs_ont_2g025260.1	Cs_ont_2g025260.1 [310-318]		0	1062.61	4269026	2	531.81	2.25	53.3669	52
[K].VATVDEDGAK.[T]		1	2	1	Cs_ont_6g020660.2	Cs_ont_6g020660.2 [229-243]		0	1731.84	1.79503e+06	2	866.427	1.33	47.2339	44
[R].SSGGLSEDEIEK.[M]		1	3	1	Cs_ont_8g005550.2	Cs_ont_8g005550.2 [142-157]		0	1555.91		2	778.455	-1.37	49.9967	41
[R].SSGDILFDTSPETSHSDTFLVFK.[D]		1	1	1	Cs_ont_7g023440.1	Cs_ont_7g023440.1 [119-142]		0	2474.42	222596	3	825.481	2.65	54.978	33
[K].SRPGGLPTFLLVDR.[G]		1	2	1	Cs_ont_6g007340.1	Cs_ont_6g007340.1 [323-336]		0	1510.85	3.63725e+06	2	755.929	2.54	44.3173	62
[K].SQIYDVSQSR.[M]		1	4	1	Cs_ont_2g012300.1	Cs_ont_2g012300.1 [229-239]		0	975.562	10422699	2	488.285	0.49	38.322	51
[R].VATVQGLSGTGSLR.[L]		1	2	1	Cs_ont_8g000540.3	Cs_ont_8g000540.3 [352-359]		0	1001.54		2	501.275	1.62	49.1212	24
[K].VAVFAGGVDTSATETK.[G]		5	9	2	Cs_ont_6g017960.1; Cs_ont_1g010810.1; Cs_ont_1g010750.1; Cs_ont_8g002910.1; Cs_ont_7g003890.1	Cs_ont_6g017960.1 [352-363]; Cs_ont_1g010810.1 [352-363]; Cs_ont_1g010750.1 [134-145]; Cs_ont_8g002910.1 [352-363]; Cs_ont_7g003890.1 [352-363]		0	1436.75	26089622	2	718.88	0.33	50.8738	60
[R].SQDAVYGLAVSIEGR.[E]	1xOxidation [M10]	1	2	1	Cs_ont_2g016590.3	Cs_ont_2g016590.3 [145-156]		0	1300.66	484198	2	650.832	0.27	22.8962	9
[R].SQALEAHAASFAQFK.[V]		1	2	1	Cs_ont_2g016590.3	Cs_ont_2g016590.3 [145-156]		0	1284.66	519595	2	642.835	0.68	34.0993	35
[R].SPVEGFYLAGDYTK.[Q]		1	2	1	Cs_ont_5g048540.1	Cs_ont_5g048540.1 [181-192]		0	1344.74	487773	3	448.92	1.29	35.7708	11
[K].SPLMGIFEK.[R]		1	1	1	Cs_ont_7g000690.7	Cs_ont_7g000690.7 [948-974]		0	2861.42	1.74991e+06	3	954.481	2.85	53.2769	68
[K].SPILYNEAFK.[S]		1	1	1	Cs_ont_9g004390.1	Cs_ont_9g004390.1 [25-39]		0	1478.75	461362	2	739.879	1.01	32.5092	58
[K].SPLLLQSNPVYK.[K]		1	1	1	Cs_ont_6g001600.1	Cs_ont_6g001600.1 [200-219]		1	2136.08	1194304	3	712.695	-2.3	53.0462	41
[K].SPLLLQMNPVHK.[K]		1	1	1	Cs_ont_2g008330.1	Cs_ont_2g008330.1 [409-419]		0	1164.64	872555	2	582.824	-1.16	45.3675	25
[K].SNVEIHTFNQSQYPR.[L]		1	1	1	Cs_ont_9g001380.1	Cs_ont_9g001380.1 [599-608]		0	1287.64	1.2412e+06	2	644.323	1.67	33.8494	42
[K].SNTTAYENYHR.[I]		1	2	1	Cs_ont_4g014740.1	Cs_ont_4g014740.1 [237-256]		0	2333.24	6.04793e+06	3	778.421	4.11	51.5123	25
[R].SNIVGLPVSLLLLK.[A]		1	2	1	Cs_ont_4g005440.1	Cs_ont_4g005440.1 [450-462]		0	1283.75	365903	3	428.588	1.7	41.4271	15
[K].SNILATSAATGFPK.[F]		1	1	1	Cs_ont_3g005870.1	Cs_ont_3g005870.1 [182-191]		0	1004.49	1.68622e+06	2	502.748	-1.51	8.7979	40
[K].SNLKPVTLELGGK.[S]		1	1	1	Cs_ont_8g027510.1	Cs_ont_8g027510.1 [552-563]		0	1250.57	3056518	2	625.792	1.83	18.1159	48
[R].SMPTSAALDVVAK.[N]		1	1	1	Cs_ont_2g009520.1	Cs_ont_2g009520.1 [165-187]		0	2530.2	4.02046e+06	3	844.074	3.19	51.2191	38
[K].SMEFVGTTVER.[L]		1	4	1	Cs_ont_6g012930.1	Cs_ont_6g012930.1 [84-97]		0	1527.86	2.21112e+06	3	509.958	-4.05	48.9942	25
[K].SLVESDEELQAWWTEIR.[T]		1	1	1	Cs_ont_9g025510.1	Cs_ont_9g025510.1 [95-104]		0	1182.57	1.7731e+06	2	591.793	3.04	18.6238	35
[R].SLVANLSAANCYK.[S]		1	8	1	Cs_ont_4g001840.1	Cs_ont_4g001840.1 [152-165]		0	1345.74	444021	2	673.375	-0.41	28.0426	30
[R].SLTVGQEVFGALHPTAVR.[G]		1	1	1	Cs_ont_5g014960.1	Cs_ont_5g014960.1 [237-252]		0	1552.79	845417	2	776.897	0.39	30.3209	79
[K].SITSEEGWK.[L]		1	2	1	Cs_ont_4g023700.1	Cs_ont_4g023700.1 [767-781]		0	1564.8	777032	3	522.271	1.2	46.4515	19
[K].VDAFIAGIGTGGTVTGAGR.[F]		1	1	1	Cs_ont_7g001710.1	Cs_ont_7g001710.1 [201-215]		0	1605.8	556208	3	535.939	0.91	32.2957	27
[K].SLTAGETPTIVDTDVGR.[I]		1	4	1	Cs_ont_9g016420.1	Cs_ont_9g016420.1 [497-510]		0	1546.74	807531	2	773.874	-0.66	44.0988	59
[K].SSLLASILGEMHK.[I]		1	1	1	Cs_ont_5g022960.1	Cs_ont_5g022960.1 [128-136]		0	1021.54	1.41667e+06	2	511.272	-1.37	46.3371	28
[R].SSTSGLPTELQLGLLSPLYLR.[R]		1	2	1	Cs_ont_9g003710.2	Cs_ont_9g003710.2 [286-295]		0	1181.62	2549066	2	591.314	0.05	36.687	41
[K].SSVAASAAALINPHLNTEALQIR.[A]		1	1	1	Cs_ont_7g016920.1	Cs_ont_7g016920.1 [41-52]		0	1358.77	564253	2	679.888	0.66	39.8623	45
[K].SSVGSEAQEDHAYPFAGASNVK.[V]		2	4	1	Cs_ont_5g032800.3; Cs_ont_5g032830.1	Cs_ont_5g032800.3 [41-52]; Cs_ont_5g032830.1 [41-52]		0	1376.77	1.70142e+06	3	459.596	0.9	38.7055	20
[R].SYHSTAADDR.[H]		1	2	1	Cs_ont_6g006770.1	Cs_ont_6g006770.1 [153-167]		0	1819.87		2	910.442	1.97	24.5146	69
[R].SYGASGVEYSEEAEK.[Q]		1	2	1	Cs_ont_6g014400.1	Cs_ont_6g014400.1 [381-391]		0	1355.6	1.86273e+06	2	678.303	1.52	10.6112	40
[K].SYELPDGQVITIGAER.[F]		1	2	1	Cs_ont_5g008560.1	Cs_ont_5g008560.1 [176-189]		0	1465.94	900607	2	733.473	2.92	54.767	40
[R].SYALSTQEGYSGYGAEQGEKPLR.[A]		1	1	1	Cs_ont_5g030660.1	Cs_ont_5g030660.1 [200-213]		0	1377.74	879230	2	689.375	3.44	38.0165	49
[R].VAPEEHPILLTEAPLNPK.[A]		1	6	1	Cs_ont_7g024770.1	Cs_ont_7g024770.1 [305-317]		0	1355.79	602910	3	452.602	1.43	30.4731	43
[K].SWSALYSTDLK.[A]	1xOxidation [M2]	1	2	1	Cs_ont_2g013170.1	Cs_ont_2g013170.1 [345-357]		0	1305.67		2	653.339	-0.71	29.0079	53
[R].VAPEEHPVLLTEAPLNPK.[A]		1	2	1	Cs_ont_9g009950.1	Cs_ont_9g009950.1 [273-283]		0	1255.6	1.54131e+06	2	628.303	-0.71	31.5106	30
[K].VAPTDEPVICDTFK.[I]		1	1	2	Cs_ont_2g033660.1	Cs_ont_2g033660.1 [697-713]		0	2091	6.84841e+06	2	1046.01	0.38	53.0131	100
[K].SVTDVEPQFDEIR.[K]	1xCarbamidomethyl [C11]	2	3	1	Cs_ont_7g006410.1; Cs_ont_6g020660.2	Cs_ont_7g006410.1 [130-142]; Cs_ont_6g020660.2 [130-142]		0	1410.7	631446	2	705.855	-0.82	34.3338	87
[R].SVLLWTLTPAER.[D]		1	5	1	Cs_ont_4g013810.4	Cs_ont_4g013810.4 [109-126]		0	1882.02	4.06878e+06	3	628.01	-1.31	49.3608	45
[R].SVLFAAVGTAGQR.[C]		1	3	1	Cs_ont_4g008350.2	Cs_ont_4g008350.2 [168-176]		0	1036.49	3639759	2	518.751	0.46	20.6844	24
[K].VAQYAAELEQYHK.[S]		1	1	1	Cs_ont_3g018330.1	Cs_ont_3g018330.1 [175-193]		0	1719.9	758536	2	860.455	0.41	44.3358	13
[K].SVGGQPIVFDSVK.[G]		1	3	1	Cs_ont_4g023440.3	Cs_ont_4g023440.3 [215-231]		0	1731.88	1.31092e+06	2	866.443	1.39	36.6827	101
[K].SISSGQLPAGWEK.[A]		1	1	1	Cs_ont_5g008340.1	Cs_ont_5g008340.1 [687-699]		0	1385.75	1140114	3	462.586	-0.84	51.9567	36
[R].SVGALVALYER.[A]		1	3	1	Cs_ont_7g003320.1	Cs_ont_7g003320.1 [227-247]		0	2245.24	793225	3	749.088	2.52	54.532	70
[K].SVEYEFLEENLGSK.[S]		1	4	1	Cs_ont_6g014120.4	Cs_ont_6g014120.4 [577-599]		0	2347.27	890474	3	783.097	2.07	50.2687	23
[K].SVDIIGLGTGPELEK.[K]		1	3	1	Cs_ont_5g031780.2	Cs_ont_5g031780.2 [263-284]		0	2251.03	1.29652e+06	3	751.014	0.86	26.8633	17
[K].VATPAQAQEVHAELR.[K]		1	1	2	Cs_ont_2g016640.1	Cs_ont_2g016640.1 [125-134]		0	1122.48	1.13816e+06	3	374.831	-1.27	7.7325	35
[K].STVPVTDGASSGESTEPK.[E]		1	2	1	Cs_ont_2g034340.1	Cs_ont_2g034340.1 [534-548]		0	1605.69	769205	2	803.351	1.73	19.9765	72
[K].STVHDVVLVGGSTR.[I]		1	5	1	Cs_ont_6g017570.1	Cs_ont_6g017570.1 [241-256]		0	1747.89	3095987	2	874.445	-2.14	48.5091	82
[K].STVAASAATSINPR.[L]		1	3	1	Cs_ont_8g027280.1	Cs_ont_8g027280.1 [120-142]		0	2491.17		3	831.064	2.03	29.0165	68
[K].STSAWGVEAR.[V]		1	1	1	Cs_ont_6g017570.1	Cs_ont_6g017570.1 [98-115]		0	1968.08	332939	3	656.698	-0.22	41.5032	19
[R].STNLDSWSAEQLK.[M]		1	1	1	Cs_ont_5g006330.1	Cs_ont_5g006330.1 [166-176]		0	1270.63	1528941	2	635.823	5.29	40.9311	25
[K].VATPEQAQEVHAALR.[D]		1	5	2	Cs_ont_1g004160.1	Cs_ont_1g004160.1 [98-115]		0	1954.06	1.66179e+07	3	652.027	0.92	38.7775	43
[K].STLLGFLGGSEGLFAQK.[T]	1xCarbamidomethyl [C10]	1	1	2	Cs_ont_3g005870.1	Cs_ont_3g005870.1 [535-548]		0	1591.77	9.56453e+06	3	531.261	1.54	38.5777	7
[K].STLDPEIYGPPESAITTELIEK.[E]		1	1	1	Cs_ont_5g009950.1	Cs_ont_5g009950.1 [479-491]		0	1534.74	696748	2	767.875	2.67	38.2645	56
[K].SSVLLDVKPWDDETDMK.[K]		1	1	1	Cs_ont_1g000360.1	Cs_ont_1g000360.1 [76-87]		0	1385.78	6.7988e+06	2	693.395	2.91	51.3905	40
[K].SSVHDVVLVGGSTR.[I]		1	1	2	Cs_ont_1g019120.1	Cs_ont_1g019120.1 [368-380]		0	1276.7	3.21725e+06	2	638.855	1.37	38.3807	40
[R].SVFSTVGIGK.[H]		1	1	1	Cs_ont_7g002420.1	Cs_ont_7g002420.1 [124-136]		0	1549.76	1.39062e+06	3	517.262	4.74	26.9135	12
[R].TAAEILAELK.[K]		1	1	1	Cs_ont_7g012840.1	Cs_ont_7g012840.1 [77-89]		0	1332.72		2	666.863	1.98	36.7421	32
[K].SLSQHADDLK.[T]		1	1	1	Cs_ont_5g001720.1	Cs_ont_5g001720.1 [414-426]		0	1359.69	6976281	2	680.35	1.29	32.1716	60
[K].VDAVVYLVDAYDKER.[F]		1	1	1	Cs_ont_3g011750.1	Cs_ont_3g011750.1 [499-509]		0	1177.66	679322	2	589.333	1.32	45.8951	36
[R].SKFETLVNNLIER.[T]		2	2	1	Cs_ont_7g025640.1; Cs_ont_7g025620.1	Cs_ont_7g025640.1 [28-41]; Cs_ont_7g025620.1 [28-41]		0	1643.78	1.38985e+06	3	548.598	-0.35	46.9208	42
[K].VDSELIYAYAK.[I]		1	2	1	Cs_ont_4g027960.1	Cs_ont_4g027960.1 [240-254]		0	1527.83	1636357	2	764.417	-0.4	48.4377	48
[K].SGVADMVNTGGR.[Q]		1	2	1	Cs_ont_8g002550.1	Cs_ont_8g002550.1 [176-190]		0	1619.85	882829	3	540.623	2.72	22.0886	19
[R].SGSILSTASVSSR.[V]		1	1	1	Cs_ont_9g025510.1	Cs_ont_9g025510.1 [169-186]		0	1748.82	1091824	2	874.914	1.15	16.2894	62
[R].SGRPTYSGSWVDQVTWK.[S]		1	2	1	Cs_ont_7g003890.1	Cs_ont_7g003890.1 [335-348]		0	1426.76	10481575	2	713.892	8.69	22.8736	62
[K].VDTSTVVQLQGAIK.[F]		1	6	1	Cs_ont_8g000140.3	Cs_ont_8g000140.3 [634-647]		0	1345.71	1.08007e+06	2	673.358	0.77	20.747	50
[R].VDVSGPEQCPEEGRLPAAGPPSPAEHLR.[N]		1	1	1	Cs_ont_1g000340.1	Cs_ont_1g000340.1 [386-395]		0	1063.52	976843	2	532.263	1.45	21.2431	22
[K].SGGMSNELYNTIAR.[V]		1	3	1	Cs_ont_7g010790.2	Cs_ont_7g010790.2 [64-76]		0	1478.71	551760	2	739.862	3.25	35.4439	53
[R].SGFEGPWTR.[N]		1	2	1	Cs_ont_8g018970.1	Cs_ont_8g018970.1 [224-238]		0	1619.85	1.13352e+06	3	540.622	0.91	22.5421	26
[K].SGEYIEHHLK.[N]		1	1	1	Cs_ont_3g000410.1	Cs_ont_3g000410.1 [119-135]		0	1724.92	3.90852e+06	2	862.962	-2.45	53.4727	60
[K].SGEPAFSVLVSR.[F]		1	1	2	Cs_ont_2g033660.1	Cs_ont_2g033660.1 [427-448]		0	2403.22	2.87033e+07	2	1202.11	-0.77	51.3676	76
[R].SGDLVSYCAEEGVR.[I]		1	4	1	Cs_ont_5g043960.4	Cs_ont_5g043960.4 [138-154]		0	1977.95	490854	3	659.989	2.49	46.3776	6
[R].SGADVTVASVEK.[Q]		2	3	1	Cs_ont_6g017960.1; Cs_ont_8g002910.1	Cs_ont_6g017960.1 [335-348]; Cs_ont_8g002910.1 [335-348]		0	1412.75	1.31192e+06	2	706.881	3.96	22.5479	34
[K].SFTSEFPHVER.[Y]		1	1	1	Cs_ont_2g016640.1	Cs_ont_2g016640.1 [224-233]		0	994.557	1.53477e+06	2	497.782	0.65	36.0074	38
[K].SFSEALDTTK.[T]		1	2	1	Cs_ont_5g000100.2	Cs_ont_5g000100.2 [116-125]		0	1058.61	769371	2	529.808	-0.48	44.4908	48
[K].SFSDTALEVASR.[E]		1	1	1	Cs_ont_1g018180.1	Cs_ont_1g018180.1 [167-176]		0	1113.55	2.1945e+06	2	557.281	1.79	10.6102	40
[R].VEALTALIWK.[C]		1	2	1	Cs_ont_5g007220.2	Cs_ont_5g007220.2 [88-102]		1	1754.9	1.9048e+06	3	585.637	0.96	50.1276	53
[K].SFPVLFDVSK.[V]		1	2	1	Cs_ont_8g027510.1	Cs_ont_8g027510.1 [352-364]		1	1562.85	2.21489e+06	3	521.623	0.58	48.8616	41
[R].VEAMEHLGADQYLVSSDATR.[M]		1	1	1	Cs_ont_7g001710.1	Cs_ont_7g001710.1 [1183-1193]		0	1271.65	654474	2	636.33	0.85	39.1947	32
[K].SFPADLLLLEQLK.[V]		1	1	1	Cs_ont_4g027960.1	Cs_ont_4g027960.1 [517-528]		0	1163.55	1.15313e+06	2	582.277	-0.15	22.426	49
[R].SFGLPIGPFQLLDLAGYGVAAATSK.[E]		1	1	1	Cs_ont_6g009040.1	Cs_ont_6g009040.1 [144-156]		0	1251.65	9635927	2	626.331	0.92	25.215	35
[KR].SFGFDTAVEEAQR.[A]		1	1	1	Cs_ont_3g020900.1	Cs_ont_3g020900.1 [102-118]		0	1953.95	691784	3	651.99	5.06	39.8959	23
[R].VEASDTDTLPK.[L]		1	2	1	Cs_ont_7g002980.1	Cs_ont_7g002980.1 [78-91]		0	1458.82	516422	2	729.914	2.83	39.4263	50
[R].SEVSALIAELALAAAAEK.[G]	1xCarbamidomethyl [C9]	1	1	1	Cs_ont_3g009130.1	Cs_ont_3g009130.1 [211-238]		1	2952.43	755322	4	738.861	-1.63	30.5344	6
[K].SEVQFGHAGAK.[S]		1	1	1	Cs_ont_9g001380.1	Cs_ont_9g001380.1 [176-189]		0	1512.71	699243	2	756.86	0.64	37.6018	56
[R].SEVLNGDFALGQK.[W]		1	2	1	Cs_ont_8g004040.5	Cs_ont_8g004040.5 [173-181]		0	1036.48	2.22698e+06	2	518.746	-0.83	33.7645	15
[R].SETQGLFSADSIER.[A]		1	3	2	Cs_ont_7g013800.1	Cs_ont_7g013800.1 [163-172]		0	1212.6	4.28418e+06	3	404.872	0.74	11.059	14
[K].VDQSALTGESLPVTK.[N]		1	5	1	Cs_ont_4g017660.1	Cs_ont_4g017660.1 [196-207]		0	1248.66	5180235	2	624.833	0.86	43.0159	30
[R].SIATLAITTLLK.[T]	1xCarbamidomethyl [C8]	1	3	1	Cs_ont_4g001640.1	Cs_ont_4g001640.1 [115-128]		0	1541.69		2	771.352	3.84	28.5616	52
[K].SIATVLTYPAIR.[CY]		1	2	1	Cs_ont_5g035960.1	Cs_ont_5g035960.1 [31-42]		0	1162.6		2	581.801	-1.04	19.6524	24
[R].SLAVAYQEVPDGR.[K]		1	2	1	Cs_ont_5g027030.1	Cs_ont_5g027030.1 [178-188]		0	1335.63	1.47604e+06	2	668.322	2.89	30.167	37
[K].SIQTAYIQAIR.[S]		1	1	1	Cs_ont_9g028060.1	Cs_ont_9g028060.1 [307-316]		0	1098.53	3.05868e+06	2	549.77	1.18	23.0526	40
[R].SIQDAYIHAIR.[R]		1	1	1	Cs_ont_2g007590.1	Cs_ont_2g007590.1 [670-681]		0	1282.63	1.11593e+06	2	641.818	1.52	34.7788	57
[K].SIPSIIELDSLK.[V]		1	6	1	Cs_ont_3g025980.1	Cs_ont_3g025980.1 [394-403]		0	1143.68	2102971	2	572.344	2.73	51.5792	25
[K].SLPFAVTEGPDGYPLIHAR.[Y]		1	1	1	Cs_ont_3g004330.1	Cs_ont_3g004330.1 [136-145]		0	1138.61	2134878	2	569.811	0.12	50.8193	29
[R].VDDVINVSGHR.[I]		1	4	1	Cs_ont_8g025370.1	Cs_ont_8g025370.1 [218-237]		0	2192.03	270429	3	731.348	0.48	36.1245	10
[K].SINPDEVVAYGAAVQASILSGEGNEK.[V]		1	1	1	Cs_ont_9g021310.1	Cs_ont_9g021310.1 [421-433]		0	1486.85	1.08165e+06	2	743.93	0.86	53.8443	37
[K].SINPDEAVAYGAAVQAAILSGEGDQK.[V]		1	3	1	Cs_ont_4g008350.2	Cs_ont_4g008350.2 [524-548]		0	2493.34	1.65458e+06	3	831.785	0.41	56.0039	67
[K].VDEYVTHNMTLGEINEAFR.[Y]		1	7	1	Cs_ont_4g009550.1	Cs_ont_4g009550.1 [289-301]		0	1456.67	2.2774e+06	2	728.839	0.28	39.1695	47
[K].SLNAPFETVNILENEMLR.[Q]		1	1	1	Cs_ont_2g028240.1	Cs_ont_2g028240.1 [104-114]		0	1175.58	650062	2	588.295	2.39	16.639	45
[K].SILVEPTSGNTGIGLAFIAASK.[G]		1	1	1	Cs_ont_1g010100.1	Cs_ont_1g010100.1 [268-285]		0	1756.97	81565	3	586.328	0.72	55.4711	29
[K].SLLLELVSAELDPK.[T]		1	1	3	Cs_ont_9g001380.1	Cs_ont_9g001380.1 [267-277]		0	1130.56	3.11868e+06	2	565.783	0.21	11.0001	39
[K].SIIDVAQSQGFQVEER.[L]		1	1	1	Cs_ont_2g009520.1	Cs_ont_2g009520.1 [823-835]		0	1377.7	1.23458e+06	2	689.354	-0.72	37.401	43
[R].SLSLAQAQAR.[E]		1	2	1	Cs_ont_1g018200.1	Cs_ont_1g018200.1 [134-147]		0	1539.73	22178810	2	770.369	1.52	36.9581	81
[R].SLLALQGPLAAPVLQHLTK.[D]		1	2	1	Cs_ont_4g025810.1	Cs_ont_4g025810.1 [181-195]		0	1544.82		2	772.916	5.18	32.8326	60
[R].SIGLIGHTFDQK.[R]		1	1	1	Cs_ont_8g021920.1	Cs_ont_8g021920.1 [342-353]		0	1244.78	895486	2	622.897	2.93	53.5415	67
[K].VDGLTHLNEK.[T]		1	2	1	Cs_ont_3g016200.1	Cs_ont_3g016200.1 [215-226]		0	1304.76		2	652.882	-0.01	48.5575	35
[R].SIGFTSDDVGLDADHCK.[V]		1	1	1	Cs_ont_6g001870.1	Cs_ont_6g001870.1 [461-473]		0	1404.71	399265	2	702.863	5.09	31.0905	39
[K].VDPLTLLEQISR.[N]		2	3	1	Cs_ont_3g001620.1; Cs_ont_1g028860.1	Cs_ont_3g001620.1 [537-547]; Cs_ont_1g028860.1 [561-571]		0	1263.71	600112	2	632.359	3.62	37.1772	34
[R].SIFEPLLPLILGR.[D]		1	1	1	Cs_ont_1g014120.1	Cs_ont_1g014120.1 [493-503]		0	1286.69	662265	3	429.567	0.47	31.2338	23
[R].SIFEIPGAK.[E]		1	2	1	Cs_ont_6g006770.1	Cs_ont_6g006770.1 [412-423]		0	1314.75	19364828	2	657.881	1.86	50.9851	34
[R].VDPLVGDLLSSLQVSDAGIR.[E]		1	1	2	Cs_ont_1g016130.1	Cs_ont_1g016130.1 [86-104]		0	2040.05	10012026	3	680.69	-0.27	50.1378	61
[R].SLEHLLQYGEQNIR.[R]		1	1	1	Cs_ont_2g026020.1	Cs_ont_2g026020.1 [647-657]		0	1210.62	2.34887e+06	2	605.812	-0.5	20.7807	39
[K].SLEEDVAYHTSGDFR.[K]		1	2	1	Cs_ont_1g010750.1	Cs_ont_1g010750.1 [150-175]		0	2618.29	2.20215e+06	3	873.443	7.78	52.4253	29
[K].VDPSVHPGEVSISEVIGPSK.[L]		1	1	1	Cs_ont_1g010810.1	Cs_ont_1g010810.1 [368-393]		0	2574.27	5290618	3	858.761	0.58	52.4516	67
[R].SLEDHSPHPGITIGDIGMK.[F]		1	2	1	Cs_ont_5g012910.1	Cs_ont_5g012910.1 [345-363]		0	2238.05	2.79224e+06	3	746.688	-0.47	47.538	36
[K].SLDKELTNDFER.[V]		1	2	1	Cs_ont_2g026050.2	Cs_ont_2g026050.2 [115-132]		0	2090.06	1.99267e+06	2	1045.54	5.6	54.0794	13
[R].SIDGGAAFGFPETPEDAAR.[A]	1xOxidation [M9]	1	2	1	Cs_ont_5g012910.1	Cs_ont_5g012910.1 [345-363]		0	2254.04	3.11654e+06	3	752.02	0.21	41.6087	23
[K].SLGSSAQIMTGISPK.[N]		1	3	1	Cs_ont_5g021090.1	Cs_ont_5g021090.1 [137-158]		0	2146.18		2	1073.6	3.61	52.2128	62
[K].SESLSFSTGDEDHSVVDLTSNK.[Y]		1	2	2	Cs_ont_2g033660.1	Cs_ont_2g033660.1 [103-116]		0	1526.87	2.07226e+07	3	509.628	0.71	54.8107	56
[K].TAALIDSTVSSGGPVATLK.[L]		1	3	1	Cs_ont_1g023010.1	Cs_ont_1g023010.1 [340-355]		0	1805.9		2	903.46	5.98	43.8296	76
[R].TAAYETLNEVVR.[CS]		1	1	1	Cs_ont_3g024310.1	Cs_ont_3g024310.1 [153-162]		0	1044.58	13082280	2	522.794	1.99	20.5014	35
[K].TPVGGGVSSLNVQLR.[K]		1	1	1	Cs_ont_2g001640.1	Cs_ont_2g001640.1 [183-201]		0	1970.18	3.31988e+06	3	657.399	1.09	51.8772	36
[R].TPSIWDTFAHAGNVPGTGDVACDEYHK.[Y]		1	1	2	Cs_ont_9g001380.1	Cs_ont_9g001380.1 [579-590]		0	1315.7	4.24872e+06	3	439.24	2.92	32.9882	34
[R].TPMGGFLGTLSSLSATK.[L]		1	1	1	Cs_ont_7g000690.7	Cs_ont_7g000690.7 [1076-1085]		0	1125.59	871942	2	563.299	0.02	15.8847	18
[R].TPLENLEPVLR.[E]	1xCarbamidomethyl [C16]	1	1	1	Cs_ont_9g000410.1	Cs_ont_9g000410.1 [75-91]		0	1836.81	380220	3	612.939	-1.77	33.2086	35
[RK].TPFLLDFETSVFK.[K]		1	1	1	Cs_ont_2g029970.1	Cs_ont_2g029970.1 [266-277]		0	1383.78	953023	2	692.396	0.54	54.7547	61
[R].TPAVPFGEIK.[R]		1	4	1	Cs_ont_4g013810.4	Cs_ont_4g013810.4 [82-94]		0	1467.89	2.57273e+06	2	734.453	3.57	55.6964	55
[K].TPASFEPSIDYVVTK.[I]		1	3	1	Cs_ont_8g027280.1	Cs_ont_8g027280.1 [289-297]		0	961.535	4.33692e+06	2	481.272	1.48	41.6987	18
[R].TNVVGTLTLADVCR.[DE]		1	2	1	Cs_ont_5g016130.1	Cs_ont_5g016130.1 [2347-2366]		0	2054.11	410115	3	685.376	0.1	54.6649	49
[K].TNVDPSEVGDIVVGTVLAPGSQR.[A]		1	1	1	Cs_ont_2g027620.1	Cs_ont_2g027620.1 [655-668]		0	1699.88	368941	3	567.294	-4.39	42.9609	6
[K].TYDLNFKEENNDGSQK.[IV]		1	1	1	Cs_ont_1g000360.1	Cs_ont_1g000360.1 [132-146]		0	1725.77	369116	2	863.392	2.58	31.8935	54
[K].TNAAAYSALNSQFPGEVTIADTVFGANPSINPDFLGK.[A]		1	1	1	Cs_ont_8g029310.1	Cs_ont_8g029310.1 [82-101]		0	2033.05	782300	3	678.357	1.26	40.9612	58
[R].VAAASAAQSLHAQLVDTWTVSDAPESR.[E]	1xOxidation [M18]	1	1	1	Cs_ont_5g042580.1	Cs_ont_5g042580.1 [210-228]		0	2019.98	662382	3	673.997	-1.23	31.5096	7
[R].VAALVNDTIGTLAGGR.[Y]		1	1	1	Cs_ont_3g010860.1	Cs_ont_3g010860.1 [64-75]		1	1466.71	1.02918e+06	3	489.576	0.17	30.3744	19
[K].TITLEVESSDTIDNVK.[A]		1	1	1	Cs_ont_1g014120.1	Cs_ont_1g014120.1 [461-479]		0	1907.88	469416	2	954.441	-1.47	45.2966	57
[K].VAASSLSFFK.[H]		1	1	1	Cs_ont_7g013360.1	Cs_ont_7g013360.1 [216-230]		0	1476.77	541989	2	738.889	-0.76	36.6499	73
[R].TLPNTIPSEHGR.[A]		1	1	1	Cs_ont_2g033930.1	Cs_ont_2g033930.1 [342-363]		0	2354.06	755715	3	785.362	3.81	38.6046	53
[K].TLPGLLGGSADLASSNMTLLK.[M]		1	1	1	Cs_ont_5g004650.1	Cs_ont_5g004650.1 [201-219]		0	1787.97		2	894.491	0.26	42.6146	83
[R].TLIYSDLNHIVLR.[I]		1	2	1	Cs_ont_5g049890.1	Cs_ont_5g049890.1 [525-536]		0	1365.7	645992	2	683.356	3.38	36.0796	35
[K].TLIVLSHYLETGR.[F]		1	2	1	Cs_ont_8g028900.1	Cs_ont_8g028900.1 [94-108]		0	1483.82	977160	2	742.417	2.85	37.5057	32
[K].TLLSATGLIFK.[Y]	1xCarbamidomethyl [C22]	1	1	2	Cs_ont_8g027180.1	Cs_ont_8g027180.1 [54-80]		0	2945.32	3075278	4	737.082	-3.92	48.7901	58
[K].TLLFGEKPVTVFGVR.[N]		1	2	1	Cs_ont_2g016590.3	Cs_ont_2g016590.3 [23-39]		0	1667.87	2882228	2	834.44	2.97	52.2525	91
[R].TLIENAEQDYER.[E]		1	4	1	Cs_ont_1g019880.1	Cs_ont_1g019880.1 [176-186]		0	1280.72	492190	2	640.864	-0.29	45.4421	30
[R].TLLDVLDLGGIANPMFK.[G]		1	2	1	Cs_ont_9g023710.1	Cs_ont_9g023710.1 [68-80]		0	1543.8	1.37682e+06	2	772.406	0.69	54.0718	22
[R].TLLDAFNEIEEDMAK.[Q]		1	4	1	Cs_ont_7g003320.1	Cs_ont_7g003320.1 [286-295]		0	1058.59	689939	2	529.8	4.14	37.4532	20
[R].TQDGGTEVVEAK.[A]		1	1	2	Cs_ont_8g004240.1	Cs_ont_8g004240.1 [429-443]		0	1653.84	2.05597e+07	2	827.424	1.88	45.057	86
[K].TQDGSWNHEVAISVK.[S]	1xCarbamidomethyl [C13]	1	3	1	Cs_ont_5g040740.1	Cs_ont_5g040740.1 [91-104]		0	1518.79	789535	2	759.904	4.76	45.4165	63
[R].TQETLEEGCQLIDK.[A]		1	1	1	Cs_ont_9g012560.1	Cs_ont_9g012560.1 [90-112]		0	2310.19	3.30247e+06	3	770.739	3.46	52.1878	52
[K].TWGSGFLITR.[F]		1	3	1	Cs_ont_6g007340.1	Cs_ont_6g007340.1 [263-278]		1	1901.85	1190647	3	634.622	0.83	23.3141	41
[K].TVLPALAQVAER.[Q]		1	1	1	Cs_ont_5g015920.1	Cs_ont_5g015920.1 [168-204]		0	3797.87	2.05646e+06	3	1266.63	-0.13	54.1464	121
[K].TVLIMELINNVAK.[A]		1	3	1	Cs_ont_2g007590.1	Cs_ont_2g007590.1 [324-350]		0	2781.38	392408	3	927.795	-3.73	47.2576	46
[R].TVLAEAINLK.[G]		1	3	1	Cs_ont_4g009280.1	Cs_ont_4g009280.1 [224-239]		0	1527.85	988924	2	764.429	1.59	47.767	67
[R].TVTFDDLSSR.[Y]		1	19	2	Cs_ont_6g008710.3	Cs_ont_6g008710.3 [173-188]		0	1763.89	3.40984e+06	2	882.453	4.15	39.9085	70
[K].TVEAIEETIVAAKPEVEEAEVTTTK.[K]		1	1	1	Cs_ont_1g014900.1	Cs_ont_1g014900.1 [110-119]		0	1056.57	2.32725e+06	2	528.79	-0.1	41.8101	37
[K].TVDVEELTVEER.[N]		1	1	1	Cs_ont_8g000060.2	Cs_ont_8g000060.2 [71-82]		0	1321.69	2.25195e+06	3	441.236	4.59	17.9467	18
[R].TVDLGPFK.[H]	1xOxidation [M17]	1	1	1	Cs_ont_5g001720.1	Cs_ont_5g001720.1 [454-474]		0	2075.11	3.83047e+06	3	692.373	-0.33	51.0276	28
[R].TVAPNLLHVDER.[E]		1	1	2	Cs_ont_5g001720.1	Cs_ont_5g001720.1 [454-474]		0	2059.11	4.3027e+06	2	1030.06	3.57	52.2867	112
[K].TVAAAVAAAPQGGTK.[R]		1	1	1	Cs_ont_7g006640.2	Cs_ont_7g006640.2 [156-168]		0	1556.88	413733	3	519.632	1.76	47.7591	15
[K].TTQVLPPLPEDR.[F]		1	3	1	Cs_ont_4g022590.1	Cs_ont_4g022590.1 [106-118]		0	1501.84	419697	3	501.285	2.16	46.6102	16
[K].TTQALFYNYK.[Q]		1	2	1	Cs_ont_6g007670.1	Cs_ont_6g007670.1 [104-114]		0	1163.7	7.39064e+06	2	582.356	1.14	51.4597	30
[R].TTPSYVGFTDTER.[L]		1	3	1	Cs_ont_5g044290.1	Cs_ont_5g044290.1 [68-82]		0	1662.96	1.14322e+06	3	554.991	0.14	49.8962	20
[R].TTPSYVAFTDTER.[L]		1	2	1	Cs_ont_2g035540.2	Cs_ont_2g035540.2 [412-423]		0	1480.69		2	740.851	2.66	29.5256	79
[R].VADAIEILEHVLK.[L]	1xOxidation [M15]	1	2	2	Cs_ont_2g015870.1	Cs_ont_2g015870.1 [200-216]		0	1832.98	1.3947e+06	2	916.997	2.77	54.4228	68
[R].TTPSYVAFTDSER.[L]		1	2	1	Cs_ont_2g015870.1	Cs_ont_2g015870.1 [200-216]		0	1816.99		2	909	2.21	55.6303	99
[K].TVTGYDYLPYFYSR.[A]	1xOxidation [M13]	1	3	1	Cs_ont_5g036260.1	Cs_ont_5g036260.1 [341-355]		0	1754.82	4172103	2	877.912	1	51.6637	77
[K].TVVVDNLDNASEIAVAK.[V]		1	3	2	Cs_ont_5g036260.1	Cs_ont_5g036260.1 [341-355]		0	1738.82	2.71132e+06	2	869.916	2.65	54.1745	74
[K].TTLMDVLAGR.[K]		1	2	1	Cs_ont_4g013520.1	Cs_ont_4g013520.1 [234-245]		0	1233.6	611426	2	617.301	-0.78	11.233	47
[R].TTGIVLDSGDGVSHTVPIYEGYALPHAILR.[L]		1	1	2	Cs_ont_9g014930.1	Cs_ont_9g014930.1 [295-309]		0	1670.81	2.37396e+06	3	557.61	2.15	28.5666	40
[R].TSVYGDDVVIVAAYR.[T]	1xCarbamidomethyl [C9]	1	2	1	Cs_ont_1g026580.1	Cs_ont_1g026580.1 [516-529]		0	1663.78	367035	2	832.399	3.75	31.6564	58
[R].TSVEIITSSK.[S]		1	1	1	Cs_ont_4g023700.1	Cs_ont_4g023700.1 [798-807]		0	1137.61	2.59048e+06	2	569.307	1.42	46.8825	45
[R].TSTGTYVIAK.[I]		1	2	1	Cs_ont_8g000540.3	Cs_ont_8g000540.3 [382-393]		0	1267.74	1.67095e+06	2	634.372	0.29	44.7575	44
[K].TSLPYEPVYSDEK.[A]	1xOxidation [M5]	1	1	1	Cs_ont_2g012300.1	Cs_ont_2g012300.1 [240-252]		0	1473.83	6499248	2	737.422	1.32	52.3099	58
[K].TSLAPGSGVVTK.[Y]		1	3	1	Cs_ont_4g022590.1	Cs_ont_4g022590.1 [161-170]		0	1071.64	998293	2	536.324	-0.27	40.1233	23
[R].TSGEYLVHNGVR.[T]		1	2	1	Cs_ont_3g011210.1	Cs_ont_3g011210.1 [476-485]		0	1140.55	1.1891e+06	2	570.776	-7.49	30.1744	20
[R].TSADDVYAVGDVATFPMK.[L]		1	1	1	Cs_ont_3g005870.1	Cs_ont_3g005870.1 [192-216]		0	2687.39	23390438	3	896.468	1.09	49.4689	42
[K].TSAAAVGVGVDK.[E]		1	2	1	Cs_ont_6g003840.2	Cs_ont_6g003840.2 [37-48]		0	1418.7	4.88989e+06	2	709.856	2.18	35.5583	69
[K].TQLGLPELTLGVIPGFGGTQR.[L]		1	3	1	Cs_ont_3g032400.1	Cs_ont_3g032400.1 [1065-1072]		0	876.483	330335	2	438.744	-1.62	35.4262	33
[R].TTPSVVAFNQK.[G]		1	1	1	Cs_ont_5g029000.1	Cs_ont_5g029000.1 [678-689]		0	1363.73	900243	3	455.25	2.11	30.1932	18
[K].TAAVFVEPIQGEGGIYSATK.[E]		1	1	1	Cs_ont_1g018180.1	Cs_ont_1g018180.1 [286-300]		0	1312.72	635187	2	656.866	1.6	17.6518	46
[K].TLFYTSLLYR.[T]		1	1	1	Cs_ont_1g022550.1	Cs_ont_1g022550.1 [605-616]		0	1365.74	2430845	2	683.372	-0.73	37.0232	44
[R].TLFDLQEISAEIR.[E]		1	1	1	Cs_ont_9g001380.1	Cs_ont_9g001380.1 [10-19]		0	1248.63	1.91178e+06	2	624.817	0.58	33.2213	8
[R].TFACSETVK.[F]		1	1	1	Cs_ont_7g003890.1	Cs_ont_7g003890.1 [40-52]		0	1473.69	3762630	2	737.344	-3	30.1062	57
[R].TEVGSGLIYHGISK.[G]		2	6	1	Cs_ont_1g010810.1; Cs_ont_8g002910.1	Cs_ont_1g010810.1 [40-52]; Cs_ont_8g002910.1 [40-52]		0	1487.7	1.94823e+06	2	744.355	0.71	33.1642	59
[R].TETLHQQYELVK.[T]		1	1	1	Cs_ont_5g049870.1	Cs_ont_5g049870.1 [514-526]		0	1449.83	1.08389e+06	3	483.949	0.46	53.2805	33
[K].TEPVPEDGVAQPK.[K]		1	1	1	Cs_ont_6g017960.1	Cs_ont_6g017960.1 [40-52]		0	1473.69	742453	2	737.348	1.97	32.1393	50
[K].VANPIVEMDGDEMTR.[V]		1	1	1	Cs_ont_6g007670.1	Cs_ont_6g007670.1 [337-350]		0	1744.82	2.95065e+06	2	872.915	0.83	50.8911	48
[K].TEPAEAAAAPAPTEPLPAAAK.[E]		1	2	1	Cs_ont_5g049600.2	Cs_ont_5g049600.2 [29-45]		0	1757.93		2	879.471	3.3	40.5903	90
[K].TELEAEEQEPTR.[M]		1	17	1	Cs_ont_1g015010.1	Cs_ont_1g015010.1 [908-917]		0	1076.58	1.92582e+06	2	538.792	-0.48	50.5738	49
[K].TEHYLPIHR.[E]		2	6	2	Cs_ont_1g004160.1; Cs_ont_6g017570.1	Cs_ont_1g004160.1 [150-179]; Cs_ont_6g017570.1 [150-179]		0	3151.64	7504257	3	1051.22	1.34	50.3307	62
[R].TEGIIPAPEPTHAIAATIR.[E]		1	1	1	Cs_ont_9g012560.1	Cs_ont_9g012560.1 [45-59]		0	1627.83	511283	2	814.423	3.8	45.8348	67
[R].TEESAAAAGVEEVVEAEKPKPVEGEK.[I]		1	1	1	Cs_ont_8g025430.1	Cs_ont_8g025430.1 [467-476]		0	1064.58	1.60297e+06	2	532.794	-2.48	22.5876	44
[R].TEDIAYAALYLASDEAK.[Y]		1	3	1	Cs_ont_5g007070.3	Cs_ont_5g007070.3 [518-527]		0	1040.56	613417	2	520.786	1.93	18.1988	28
[R].TDQYGGSLENR.[C]		1	2	1	Cs_ont_9g009950.1	Cs_ont_9g009950.1 [320-332]		0	1527.72	618889	2	764.366	2.58	33.2818	27
[K].TDIDALDLLDTASR.[Q]		3	7	1	Cs_ont_1g028800.1; Cs_ont_4g018980.1; Cs_ont_2g019160.1	Cs_ont_1g028800.1 [473-484]; Cs_ont_4g018980.1 [577-588]; Cs_ont_2g019160.1 [575-586]		0	1116.63	8974933	2	558.817	1.08	20.3052	22
[K].TDDNILLFK.[C]		1	1	1	Cs_ont_6g012400.1	Cs_ont_6g012400.1 [337-348]		0	1331.67	2.50358e+06	2	666.339	0.26	16.6046	66
[K].TDDFFPYADR.[AE]	1xOxidation [M17]	1	1	1	Cs_ont_6g007670.1	Cs_ont_6g007670.1 [287-304]		0	1902.88	744526	2	951.945	2.11	42.6301	47
[R].TDALDAAGNTTAAIGK.[AG]		1	1	1	Cs_ont_2g011110.1	Cs_ont_2g011110.1 [277-288]		0	1074.58	1.40003e+06	2	537.794	0.97	16.618	57
[R].TAVITQGADPVVVAQDGK.[L]		1	3	2	Cs_ont_4g008350.2	Cs_ont_4g008350.2 [129-149]		0	2154.19	5.03364e+06	2	1077.6	0.89	54.0969	81
[K].TAVGVGTVGSSEAIMLAGLAFK.[R]		1	3	1	Cs_ont_8g027510.1	Cs_ont_8g027510.1 [90-100]		0	1191.64	2.79802e+06	2	596.322	0.27	26.5258	47
[R].TASYNSYGSHVMQYGDIGLSK.[N]		1	1	1	Cs_ont_9g027880.1	Cs_ont_9g027880.1 [247-266]		0	2038.05	807297	2	1019.53	1	46.2444	82
[R].TASMDFVSELVR.[K]		1	2	1	Cs_ont_8g025450.1	Cs_ont_8g025450.1 [148-157]		0	1276.69	3.81851e+06	2	638.852	2.62	51.0833	47
[RK].TAQNVEEAFIK.[T]		1	1	1	Cs_ont_8g004820.3	Cs_ont_8g004820.3 [651-663]		0	1534.81	1.9442e+06	3	512.275	-0.41	52.5245	45
[R].TALAFVTLR.[AS]	1xCarbamidomethyl [C4]	1	1	1	Cs_ont_6g012400.1	Cs_ont_6g012400.1 [349-357]		0	1042.49	4765150	2	521.748	0.57	14.1411	22
[K].TAEDLDEFMNK.[V]		1	1	1	Cs_ont_9g005200.2	Cs_ont_9g005200.2 [124-137]		0	1460.77	2.03592e+06	3	487.596	-1.24	29.3994	42
[R].TFHYYHPGTK.[G]		1	2	2	Cs_ont_4g005140.1	Cs_ont_4g005140.1 [287-298]		0	1488.77	27418527	2	744.888	-0.46	22.2684	58
[K].TFSLLSLLPK.[I]		1	1	1	Cs_ont_9g018570.1	Cs_ont_9g018570.1 [93-105]		0	1366.68	1.13185e+06	2	683.846	0.16	18.6167	32
[K].TFTSEFPHVER.[Y]		2	4	1	Cs_ont_9g028630.1; Cs_ont_3g024380.3	Cs_ont_9g028630.1 [8-22]; Cs_ont_3g024380.3 [8-22]		0	1676.76	850548	2	838.885	0.11	39.755	48
[K].TFTTAETMLNAR.[T]		1	3	2	Cs_ont_2g010600.1	Cs_ont_2g010600.1 [185-205]		0	1974.02	3.24182e+06	3	658.677	-1.36	30.3581	39
[K].TIEVNNTDAEGR.[L]		1	1	1	Cs_ont_3g020810.1	Cs_ont_3g020810.1 [92-103]		0	1431.66		2	716.331	-2.95	15.6798	18
[R].TIEETWTLFHQK.[F]		1	1	3	Cs_ont_2g012300.1	Cs_ont_2g012300.1 [187-195]		0	1165.61	6.16088e+06	3	389.209	1.68	16.4798	42
[K].TLEDAFNSLEGITCNK.[A]		1	1	1	Cs_ont_6g003480.1	Cs_ont_6g003480.1 [427-445]		0	1958.07	4.18375e+06	3	653.363	2.51	41.8291	20
[K].TIEAEAAHGTVTR.[H]	1xOxidation [M]	2	4	2	Cs_ont_9g028630.1; Cs_ont_3g024380.3	Cs_ont_9g028630.1 [8-22]; Cs_ont_3g024380.3 [8-22]		0	1692.76	1.15436e+06	2	846.881	-0.93	28.4838	47
[K].TIDNDIPVIDR.[S]		1	1	2	Cs_ont_3g005870.1	Cs_ont_3g005870.1 [42-67]		0	2683.33	7.29974e+06	3	895.116	0.86	38.8865	17
[R].TIDLNVSEAEGIYSALEK.[L]		1	1	1	Cs_ont_6g009040.1	Cs_ont_6g009040.1 [231-247]		0	1843.9	2173570	3	615.304	1.11	51.6515	48
[K].TIDALKEEFSFPVYPIGPTIPYFNVSSITDHNGPK.[Y]		1	8	1	Cs_ont_5g026990.1	Cs_ont_5g026990.1 [222-232]		0	1239.56	800353	2	620.285	2.63	14.562	27
[R].TIAMDGTEGLVR.[G]		1	1	1	Cs_ont_6g016080.1	Cs_ont_6g016080.1 [79-92]		0	1518.76	4239454	2	759.883	-4.43	51.3911	57
[R].TLADYNIQK.[E]		1	2	1	Cs_ont_2g011080.1	Cs_ont_2g011080.1 [708-716]		0	1078.58	735834	2	539.795	3.65	44.9897	40
[R].TLADYAIR.[H]		1	4	1	Cs_ont_7g013360.1	Cs_ont_7g013360.1 [342-351]		0	1246.54	873373	2	623.773	0.42	40.1289	34
[K].TKEDVVVAADSVEK.[V]		1	7	1	Cs_ont_4g024250.1	Cs_ont_4g024250.1 [530-545]		0	1489.75	2.80562e+06	2	745.38	2.81	28.0231	77
[K].THVVTTPGSGFGPGGEGFIR.[V]		1	2	1	Cs_ont_6g020660.2	Cs_ont_6g020660.2 [257-274]		0	1768.94	2.83939e+06	2	884.977	1.55	32.9401	91
[R].THTQDATPLTLGQEFSGYTTQVK.[Y]	1xOxidation [M15]	1	4	1	Cs_ont_5g029050.2	Cs_ont_5g029050.2 [15-36]		0	2095.11	2.73392e+06	3	699.043	2.6	52.3257	78
[K].TLFGIDIEPADGLAPVWNNDVR.[F]		1	4	2	Cs_ont_5g029050.2	Cs_ont_5g029050.2 [15-36]		0	2079.12	5.14443e+06	2	1040.06	0.04	53.4686	84
[K].VAELYPEYDIPR.[L]	1xOxidation [M12]	1	2	1	Cs_ont_4g005140.1	Cs_ont_4g005140.1 [301-321]		0	2294.04	2.129e+06	3	765.351	-0.07	31.0361	31
[R].VAFEQVIR.[Q]		1	2	1	Cs_ont_4g005140.1	Cs_ont_4g005140.1 [301-321]		0	2278.04	4.79923e+06	3	760.02	0.78	37.2941	53
[K].TGSLVLDHADER.[A]	1xOxidation [M4]	1	4	1	Cs_ont_5g016780.1	Cs_ont_5g016780.1 [388-399]		0	1370.66	951892	2	685.835	1.15	45.7632	9
[K].VAFITGGASGIGACTAK.[V]		1	3	1	Cs_ont_2g000140.1	Cs_ont_2g000140.1 [152-162]		0	1249.64	2.33388e+06	2	625.326	1.73	32.3467	53
[K].TGPSVSEAAWGK.[V]		3	4	1	Cs_ont_5g018060.1; Cs_ont_6g005070.1; Cs_ont_9g024860.1	Cs_ont_5g018060.1 [98-106]; Cs_ont_6g005070.1 [147-155]; Cs_ont_9g024860.1 [113-121]		0	991.593	6056019	2	496.3	0	46.1869	46
[K].TGNESSVDR.[L]	2xOxidation [M8; M13]	2	4	2	Cs_ont_9g028630.1; Cs_ont_3g024380.3	Cs_ont_9g028630.1 [8-22]; Cs_ont_3g024380.3 [8-22]		0	1708.75	1.63529e+06	2	854.88	0.27	22.4867	45
[K].TGLPYIWHSK.[A]		1	2	1	Cs_ont_2g010730.1	Cs_ont_2g010730.1 [343-353]		0	1312.57	475755	2	656.791	1.21	35.682	18
[R].VAGAIPIHPGFLR.[Q]		1	2	1	Cs_ont_2g026300.2	Cs_ont_2g026300.2 [170-179]		0	1250.6		2	625.8	-1.77	12.6052	16
[K].TGEEEKKPAVEVESK.[A]		1	1	1	Cs_ont_5g014520.1	Cs_ont_5g014520.1 [174-183]		0	1118.68	1.60694e+06	2	559.845	0.4	54.3009	25
[K].TGEDVGVSR.[R]		1	2	1	Cs_ont_3g030240.4	Cs_ont_3g030240.4 [190-200]		0	1349.65	4206802	3	450.554	-0.84	29.4498	41
[R].TGDIYSAGTK.[L]		1	4	1	Cs_ont_3g003780.1	Cs_ont_3g003780.1 [214-225]		0	1355.66	2.59622e+06	2	678.336	1.82	35.5594	44
[R].VAGPPVVMNPISR.[Q]		1	2	1	Cs_ont_4g027960.1	Cs_ont_4g027960.1 [430-441]		0	1318.62	3.48319e+06	2	659.816	0.36	14.1361	65
[K].TGAGSATLSMAYAAAK.[F]		1	1	2	Cs_ont_8g025450.1	Cs_ont_8g025450.1 [300-311]		0	1532.77	6.61273e+06	2	766.894	3.64	41.705	56
[K].TFYEEAQLETLR.[Q]	1xCarbamidomethyl [C14]	1	1	2	Cs_ont_1g018200.1	Cs_ont_1g018200.1 [428-443]		0	1811.85	10372612	2	906.424	-3.94	50.6943	113
[R].THCCTEPYVIATNR.[Q]		2	3	2	Cs_ont_9g028630.1; Cs_ont_3g024380.3	Cs_ont_9g028630.1 [304-316]; Cs_ont_3g024380.3 [304-316]		0	1355.69	2.30999e+07	3	452.569	0.19	13.2021	55
[K].IYQDEGFNYIKPSFETGTLHLIGLLSDGGVHSR.[L]		1	2	1	Cs_ont_4g009550.1	Cs_ont_4g009550.1 [278-288]		0	1270.66	988541	2	635.838	4.41	36.8311	38
[R].SEIPVVQVDPVFEGLEGGVGSLVK.[W]		1	1	1	Cs_ont_8g013710.1	Cs_ont_8g013710.1 [380-397]		0	1951.99		2	976.5	3.32	51.6375	72
[K].SEGHEDYGLLVGEPAK.[K]		1	1	1	Cs_ont_8g000060.2	Cs_ont_8g000060.2 [235-269]		1	3893.96	709600	4	974.248	1.23	53.3446	42
[K].VGADDADKVDMAYR.[V]	1xOxidation [M4]	1	1	1	Cs_ont_2g012300.1	Cs_ont_2g012300.1 [137-148]		0	1278.64	1.77011e+06	2	639.823	2.17	24.0201	42
[R].NITVNEAQSR.[G]		1	20	1	Cs_ont_6g008710.3	Cs_ont_6g008710.3 [216-224]		0	1065.56	23106750	2	533.283	1.87	22.0804	35
[K].NISVIAVCPK.[G]		1	1	1	Cs_ont_2g033930.1	Cs_ont_2g033930.1 [323-330]		0	922.499	2146485	2	461.753	0.39	28.0093	29
[R].NLSQTCLNALAK.[T]		1	2	1	Cs_ont_3g005880.1	Cs_ont_3g005880.1 [67-80]		1	1489.77	413228	2	745.392	1.33	19.9748	51
[R].NIQAFVDEVR.[R]		1	2	1	Cs_ont_8g027280.1	Cs_ont_8g027280.1 [423-442]		0	1972.99	4.14362e+06	3	658.337	4.47	36.9702	25
[K].NLPATAQVAAQQGK.[Y]		1	1	1	Cs_ont_5g007710.1	Cs_ont_5g007710.1 [667-689]		0	2523.24	1.10145e+06	3	841.754	3.99	46.2365	48
[K].NINPDEAVAYGAAVQAAILSGEGNEK.[V]		1	1	1	Cs_ont_1g022550.1	Cs_ont_1g022550.1 [389-410]		0	2412.22	785131	3	804.744	-1.01	53.936	1
[K].NLNNPSYDVQVISPR.[N]		1	1	1	Cs_ont_8g000180.1	Cs_ont_8g000180.1 [265-276]		0	1464.74	1.73557e+06	2	732.873	1.46	41.2594	42
[R].VGAEFLAR.[H]		1	1	1	Cs_ont_5g003750.1	Cs_ont_5g003750.1 [204-211]		0	961.547	454894	2	481.277	-0.68	33.3989	18
[R].VGALSIVCK.[T]		1	3	2	Cs_ont_4g009380.1	Cs_ont_4g009380.1 [554-565]		0	1312.65	3.03973e+06	3	438.223	2.89	18.6705	11
[R].NIIHFYNLANQAVEK.[G]	1xCarbamidomethyl [C14]	1	1	1	Cs_ont_6g009040.1	Cs_ont_6g009040.1 [18-34]		0	1580.81	581331	2	790.913	5.95	36.5212	67
[K].NLGVNFLVGDVLNHESLVK.[A]		1	1	1	Cs_ont_7g027540.1	Cs_ont_7g027540.1 [103-114]		0	1189.58	2210169	2	595.297	1.22	24.369	54
[K].NLGPGVDGWAVSLK.[G]		1	1	1	Cs_ont_8g021920.1	Cs_ont_8g021920.1 [354-362]		0	964.433	1570742	2	482.72	-0.69	7.7126	43
[K].NLGIEFIPVEVSLK.[E]		1	2	1	Cs_ont_5g038310.1	Cs_ont_5g038310.1 [263-272]		0	1201.64	521206	3	401.217	0.81	35.9514	37
[K].NLFNIGYK.[R]		1	1	1	Cs_ont_3g024310.1	Cs_ont_3g024310.1 [205-217]		0	1347.79	11058278	3	449.934	-1.59	40.8414	37
[K].NLEDLILK.[E]		1	1	1	Cs_ont_3g005870.1	Cs_ont_3g005870.1 [149-163]		1	1659.84	8.18192e+06	4	415.716	-1.2	9.1979	26
[K].NLEDGDIEPAPK.[L]		1	1	1	Cs_ont_2g011110.1	Cs_ont_2g011110.1 [189-197]		0	919.448	3.82568e+06	2	460.227	-1.29	9.7184	54
[R].NIDQVLLEFK.[E]		1	1	1	Cs_ont_1g012300.3	Cs_ont_1g012300.3 [375-384]		0	1012.49	1.72982e+06	2	506.75	-0.92	12.3896	42
[R].VGCLSVLCEDEK.[Q]	1xOxidation [M8]	1	1	1	Cs_ont_2g032050.1	Cs_ont_2g032050.1 [57-69]		0	1352.74	787791	2	676.874	4	31.1631	24
[R].VGDATAVYAATDK.[A]		1	3	1	Cs_ont_1g022850.1	Cs_ont_1g022850.1 [264-279]		0	1470.73	365196	2	735.868	1.69	33.0831	69
[K].VGDELLVDGGMVR.[F]		1	1	1	Cs_ont_1g025020.1	Cs_ont_1g025020.1 [186-197]		0	1499.74	1.78507e+06	2	750.376	4.12	41.1028	78
[K].NGGPETQVIDYK.[T]	2xCarbamidomethyl [C3; C4]	1	1	2	Cs_ont_2g033660.1	Cs_ont_2g033660.1 [562-575]		0	1721.77	8.9081e+06	3	574.597	1.1	21.218	51
[R].NGAGMVPYELLKPFSEPGVTGK.[G]		1	1	1	Cs_ont_6g012400.1	Cs_ont_6g012400.1 [106-138]		0	3663.84	11533514	5	733.574	-0.35	52.2726	35
[R].NFVDFHDSLDSPPR.[I]		1	3	1	Cs_ont_2g001730.1	Cs_ont_2g001730.1 [230-253]		0	2454.31		3	818.777	1	53.8553	13
[K].NFGVTEFVNPK.[D]		1	3	2	Cs_ont_7g013800.1	Cs_ont_7g013800.1 [63-78]		0	1700.81	1.25578e+06	2	850.908	-1.76	30.6336	64
[K].NFFLAGSYTK.[Q]		1	1	1	Cs_ont_7g018260.1	Cs_ont_7g018260.1 [288-301]		1	1525.7	1.71922e+06	3	509.236	-0.4	21.9839	47
[K].NMAVTQFEPADAR.[R]		1	2	1	Cs_ont_8g021770.1	Cs_ont_8g021770.1 [78-87]		0	1131.58	816574	2	566.292	1.59	12.7286	29
[K].VGAATETELEDR.[K]	1xCarbamidomethyl [C8]	1	1	1	Cs_ont_9g023710.1	Cs_ont_9g023710.1 [229-238]		0	1100.61	681586	2	550.811	1.08	33.1188	23
[R].NMSVIAHVDHGK.[S]	1xCarbamidomethyl [C6]	1	1	1	Cs_ont_5g001720.1	Cs_ont_5g001720.1 [442-453]		0	1332.69	1.44306e+06	2	666.849	-1.74	31.4842	27
[K].NTSLEGIYK.[S]		1	1	1	Cs_ont_8g025430.1	Cs_ont_8g025430.1 [456-465]		0	1190.62	2.77006e+06	2	595.815	5	40.6942	31
[K].NTMEIGVFTGYSLLATALAIPDDGK.[I]		1	1	1	Cs_ont_2g006000.1	Cs_ont_2g006000.1 [468-481]		0	1396.75	3.77151e+06	2	698.882	2.02	19.8595	65
[R].NTMEDYIAQLIK.[L]		1	2	1	Cs_ont_7g003890.1	Cs_ont_7g003890.1 [368-393]		0	2601.28	1.84762e+06	2	1301.15	6.1	52.4291	115
[R].VFNDPQLDPR.[R]		1	1	1	Cs_ont_2g006000.1	Cs_ont_2g006000.1 [76-90]		0	1715.87	1.36154e+06	2	858.44	0.37	37.1557	115
[R].VFQELDTLFQQIIDDHLKPAETTK.[Q]		2	4	1	Cs_ont_4g008300.2; Cs_ont_4g003990.2	Cs_ont_4g008300.2 [118-125]; Cs_ont_4g003990.2 [157-164]		0	862.478	10220317	2	431.743	-0.13	27.3156	32
[R].VFTPTQVLGMLLSNLK.[A]	1xCarbamidomethyl [C8]	2	3	3	Cs_ont_4g008300.2; Cs_ont_4g003990.2	Cs_ont_4g008300.2 [265-273]; Cs_ont_4g003990.2 [304-312]		0	946.539	7.57848e+06	2	473.771	-4.61	29.5866	66
[R].NSGPTLAPILDAEKDQIK.[S]		1	2	1	Cs_ont_1g008700.1	Cs_ont_1g008700.1 [546-560]		0	1773.93	1.17312e+06	3	591.982	1.28	41.8091	30
[K].NQVAMNPTNTVFDAK.[R]		1	1	1	Cs_ont_8g021440.1	Cs_ont_8g021440.1 [54-72]		0	2067.12	5253937	3	689.713	0.74	52.1872	43
[K].VFVGLPTTGGVAPVAPAPAAAELAK.[V]		1	2	1	Cs_ont_1g014910.1	Cs_ont_1g014910.1 [293-306]		0	1412.75	1.74903e+06	2	706.879	-2.35	48.7774	43
[K].NQAYLPSQTPAGIK.[D]		1	1	1	Cs_ont_2g032010.1	Cs_ont_2g032010.1 [301-314]		0	1557.89	6841187	2	779.449	0.89	53.0083	51
[R].NQADTTIYSIEK.[S]		1	1	1	Cs_ont_2g016520.1	Cs_ont_2g016520.1 [400-407]		0	968.52	2280731	2	484.763	-1.06	41.5757	21
[K].NEYCMEVTPK.[T]		1	2	1	Cs_ont_6g011690.1	Cs_ont_6g011690.1 [259-266]		0	957.562	2.13155e+06	2	479.285	0.88	48.19	30
[K].NQADSVVYQTEK.[Q]		1	4	1	Cs_ont_5g016780.1	Cs_ont_5g016780.1 [737-748]		0	1297.63	1286063	2	649.318	1.29	23.0029	47
[K].NPLNYTQVSVLADDILK.[N]		1	1	1	Cs_ont_5g048280.1	Cs_ont_5g048280.1 [350-359]		0	1218.67	2.33528e+06	2	609.841	1.03	51.1533	45
[R].NPLIFDNSYFTELLTGEK.[D]	2xCarbamidomethyl [C3; C8]	1	2	1	Cs_ont_2g026300.2	Cs_ont_2g026300.2 [280-291]		0	1408.64	613630	2	704.826	-0.33	33.1371	29
[K].NPLDLLPPSK.[M]		1	1	1	Cs_ont_5g040350.1	Cs_ont_5g040350.1 [302-314]		0	1281.63	1.26089e+06	2	641.321	1.34	20.5657	70
[R].NPGPVQFDGPGADAK.[A]		1	3	1	Cs_ont_9g006620.1	Cs_ont_9g006620.1 [221-233]		0	1359.69		2	680.35	-0.74	41.8729	22
[K].NPGDEVFSGSTCK.[Q]		1	1	1	Cs_ont_5g042580.1	Cs_ont_5g042580.1 [317-328]		0	1320.64	1.12982e+06	2	660.829	5.25	24.1152	64
[K].NPFAPTLHFNYR.[Y]	1xOxidation [M5]	1	1	1	Cs_ont_2g033660.1	Cs_ont_2g033660.1 [871-892]		0	2307.17		3	769.729	1.68	49.7341	41
[K].NPDLYGALAK.[G]		1	1	1	Cs_ont_2g033660.1	Cs_ont_2g033660.1 [871-892]		0	2291.17	5229767	3	764.394	-2.66	51.0368	57
[K].VFVPDEDRLPGVNSFQDTSK.[V]		1	3	1	Cs_ont_5g031780.2	Cs_ont_5g031780.2 [478-491]		0	1645.76	1.53924e+06	3	549.258	-1.32	37.3538	18
[K].NPDEQVVLGEEIGNVR.[L]		1	2	1	Cs_ont_5g012910.1	Cs_ont_5g012910.1 [237-247]		0	1251.64	15382434	2	626.323	1.72	41.0333	40
[K].NPADTTLGSDAPTLIGK.[W]		1	3	1	Cs_ont_3g018720.1	Cs_ont_3g018720.1 [504-513]		0	1147.58	613425	2	574.293	0.26	40.9696	16
[K].NNPVIIGEPGVGK.[T]		1	2	1	Cs_ont_4g023700.1	Cs_ont_4g023700.1 [131-143]		0	1449.68	670935	2	725.344	1.79	32.6909	69
[R].NNLQHPNEYIR.[G]		1	3	1	Cs_ont_8g005550.2	Cs_ont_8g005550.2 [452-463]		0	1290.62	4.30323e+06	2	645.813	0.88	18.1335	96
[R].NNIDFLSLSHTR.[G]		1	2	1	Cs_ont_9g027670.6	Cs_ont_9g027670.6 [21-32]		0	1307.65	954468	3	436.555	-0.94	15.1703	12
[R].NPTTVELFDIAQSNSEHSR.[H]	1xOxidation [M2]	1	2	1	Cs_ont_9g027670.6	Cs_ont_9g027670.6 [21-32]		0	1323.65		3	441.886	-2.05	9.5835	20
[K].NTVECITGIISK.[I]		1	2	1	Cs_ont_5g048200.1	Cs_ont_5g048200.1 [200-208]		0	1024.53	888892	2	512.771	3.2	26.8938	45
[K].NEWGNTIYPIVPGHEIVGVVTEVGSK.[V]	1xOxidation [M3]	1	4	1	Cs_ont_1g024770.1	Cs_ont_1g024770.1 [84-108]		0	2613.31	315383	3	871.772	-3.72	55.5807	52
[K].VGDGFGEGVVQGPLINK.[A]		1	2	1	Cs_ont_4g010400.1	Cs_ont_4g010400.1 [114-125]		0	1438.72	1.49858e+06	2	719.867	1.2	53.0722	24
[R].MITDAEDKPVQK.[L]		1	1	1	Cs_ont_8g021920.1	Cs_ont_8g021920.1 [34-43]		0	1200.6	1.75547e+06	2	600.805	1.21	27.9166	29
[R].MISPFLTQR.[T]		1	1	1	Cs_ont_7g023500.1	Cs_ont_7g023500.1 [249-272]		0	2829.47	2.58023e+06	4	708.123	1.74	53.9089	36
[K].MLIIGNEPPYK.[V]		1	1	2	Cs_ont_1g016130.1	Cs_ont_1g016130.1 [111-126]		0	1761		3	587.672	2.63	56.0647	49
[R].VGSGPFPTEIFGQGGDR.[L]		1	1	1	Cs_ont_5g004650.1	Cs_ont_5g004650.1 [82-99]		1	1910.02		3	637.347	1.24	43.2208	17
[R].MLDYNVPGGK.[L]	1xOxidation [M10]	1	1	2	Cs_ont_1g016130.1	Cs_ont_1g016130.1 [111-126]		0	1776.99	7826671	3	593.003	0.28	55.847	43
[K].VGTDIEDYK.[C]	1xOxidation [M5]	2	2	1	Cs_ont_8g002910.1; Cs_ont_7g003890.1	Cs_ont_8g002910.1 [60-74]; Cs_ont_7g003890.1 [60-74]		0	1665.79	1.64367e+06	2	833.402	3.73	27.3002	91
[K].MKELESICNPIIAK.[M]		2	2	1	Cs_ont_8g002910.1; Cs_ont_7g003890.1	Cs_ont_8g002910.1 [60-74]; Cs_ont_7g003890.1 [60-74]		0	1649.8	1.63409e+06	2	825.404	2.76	34.7039	76
[R].MGHAGAIVSGGK.[G]		1	1	1	Cs_ont_2g025260.1	Cs_ont_2g025260.1 [343-367]		0	2304.3	2.12587e+06	3	768.769	-1.97	51.1658	19
[R].VGVAVDFSACSK.[K]		1	1	1	Cs_ont_7g022650.1	Cs_ont_7g022650.1 [223-236]		0	1487.79	2499336	2	744.396	-0.13	28.7822	56
[R].MGAIYSLIAR.[E]		1	1	1	Cs_ont_8g027510.1	Cs_ont_8g027510.1 [586-597]		0	1382.68	2.69792e+06	2	691.844	0.39	27.6518	46
[K].MGAILASGILDAGGR.[N]	1xCarbamidomethyl [C4]; 1xOxidation [M5]	1	2	1	Cs_ont_6g006770.1	Cs_ont_6g006770.1 [241-250]		0	1286.54	622561	2	643.774	1.3	14.7277	33
[K].MFVDYNEPQQER.[V]		1	1	1	Cs_ont_3g029690.1	Cs_ont_3g029690.1 [606-617]		0	1381.66	841247	2	691.332	-1.89	17.0259	52
[R].MFVADGGECLVAQSYAK.[N]		1	1	2	Cs_ont_5g038750.1	Cs_ont_5g038750.1 [173-189]		0	1903.02	6.9707e+06	2	952.015	3.47	52.9361	105
[K].MFEEEVANAWK.[D]		1	1	2	Cs_ont_8g004040.5	Cs_ont_8g004040.5 [182-199]		0	2101.05	1.1168e+06	2	1051.03	0.61	54.6056	96
[R].MEPPVALQYGK.[A]		2	4	1	Cs_ont_3g030240.4; Cs_ont_5g027030.1	Cs_ont_3g030240.4 [272-281]; Cs_ont_5g027030.1 [264-273]		0	1093.63	5215237	2	547.317	2.22	41.7281	40
[K].MEIIPNPK.[E]		1	1	1	Cs_ont_3g000410.1	Cs_ont_3g000410.1 [537-551]		0	1469.7	1.26466e+06	2	735.355	0.59	27.1485	67
[K].VGYIGPATDLNYDHQHLGTGPK.[T]	1xCarbamidomethyl [C12]	1	3	1	Cs_ont_4g025810.1	Cs_ont_4g025810.1 [196-208]		0	1397.6	447328	2	699.303	-0.37	20.8068	51
[K].MEAPFEELLDR.[L]		1	3	1	Cs_ont_6g011310.2	Cs_ont_6g011310.2 [190-201]		0	1476.74	950363	3	492.917	-1.3	40.9791	13
[K].MDNFYTVTVYEK.[G]		1	5	1	Cs_ont_7g024560.1	Cs_ont_7g024560.1 [90-99]		0	1061.56	1.96059e+06	2	531.286	1.57	31.4202	47
[K].MAPPLVTLLSAEPEIQYVALR.[N]		1	3	1	Cs_ont_6g014600.2	Cs_ont_6g014600.2 [263-282]		1	2250.1	1.18208e+06	3	750.707	1.75	42.7485	27
[K].MANDCIGEEVEK.[M]		1	1	1	Cs_ont_7g014880.1	Cs_ont_7g014880.1 [8-23]		0	1767.89	561338	2	884.452	5.02	40.9321	90
[R].MITIDNKPIK.[L]		1	1	2	Cs_ont_3g004330.1	Cs_ont_3g004330.1 [244-260]		0	1670.86	7.63296e+06	2	835.935	2.04	37.6085	93
[R].VGLTGLTVAEHFR.[D]		1	2	1	Cs_ont_4g001670.1	Cs_ont_4g001670.1 [291-303]		0	1293.72	22671824	2	647.366	6.41	31.2517	43
[R].MQADATLPAAQR.[R]		1	4	1	Cs_ont_4g000800.1	Cs_ont_4g000800.1 [103-113]		0	1397.69	482929	2	699.349	-0.33	17.6015	26
[K].MQSVSQEAYEIYSK.[R]		1	2	1	Cs_ont_7g008040.1	Cs_ont_7g008040.1 [219-230]		0	1416.72	1043795	3	472.913	0.23	39.4479	29
[R].NEGHLAEAVK.[E]		1	1	1	Cs_ont_7g000690.7	Cs_ont_7g000690.7 [304-322]		0	2145.02	542541	3	715.679	0.84	43.2789	11
[R].NEFGIDAVLEEDLGNDLDK.[V]	1xCarbamidomethyl [C5]	1	2	1	Cs_ont_9g023710.1	Cs_ont_9g023710.1 [337-348]		0	1334.7	2.81035e+06	2	667.853	0.08	41.1305	27
[K].VGELIGGSQR.[E]		1	3	1	Cs_ont_1g022390.1	Cs_ont_1g022390.1 [59-84]		0	2794.44	1.72502e+06	3	932.153	1.11	51.4114	44
[K].NCYDALPEFGK.[V]		1	5	1	Cs_ont_9g028390.2	Cs_ont_9g028390.2 [362-378]		0	1685.89	1.05256e+06	2	843.449	3.23	43.3252	79
[K].NAVVTVPAYFNDSQR.[Q]	1xOxidation [M1]	1	3	2	Cs_ont_5g036260.1	Cs_ont_5g036260.1 [51-62]		0	1390.69	1.88384e+06	2	695.847	-1.3	9.534	46
[K].NAPYVWVQFPGR.[S]	1xOxidation [M1]	1	2	1	Cs_ont_3g005870.1	Cs_ont_3g005870.1 [422-430]		0	1108.58	4.80778e+06	2	554.795	1.34	33.7281	24
[K].NAPILILDEATSALDAVSER.[L]	1xOxidation [M1]	1	2	1	Cs_ont_3g030240.4	Cs_ont_3g030240.4 [356-366]		0	1290.68	1.46879e+06	2	645.842	1.1	33.4984	20
[R].NAIINAAELASYDQVK.[Q]		1	2	1	Cs_ont_3g030240.4	Cs_ont_3g030240.4 [356-366]		0	1274.68	3.12821e+06	2	637.846	2.49	40.0476	44
[K].NALENYAYNMR.[N]		1	1	1	Cs_ont_9g021310.1	Cs_ont_9g021310.1 [337-353]		0	1720.83		2	860.917	-1.43	49.1873	92
[K].NAIDQTVATHGK.[L]	1xOxidation [M1]	1	1	1	Cs_ont_4g021120.1	Cs_ont_4g021120.1 [38-47]		0	1109.53	549657	2	555.267	-3.4	22.2233	25
[R].NAIALALSPVVK.[A]		1	1	1	Cs_ont_4g021120.1	Cs_ont_4g021120.1 [38-47]		0	1093.53	682369	2	547.273	3.51	26.6075	33
[R].VGFAVYLPQAEEAAIASLK.[R]		1	2	1	Cs_ont_4g021120.1	Cs_ont_4g021120.1 [247-255]		0	1039.49		2	520.252	1.84	21.0395	35
[K].VGDESYESYCAER.[D]	1xCarbamidomethyl [C8]	2	3	1	Cs_ont_6g017960.1; Cs_ont_7g003890.1	Cs_ont_6g017960.1 [602-615]; Cs_ont_7g003890.1 [602-615]		1	1645.87	1055588	3	549.294	1.17	36.0313	9
[R].NADLANLLVDPEFAK.[E]		1	2	1	Cs_ont_5g028380.1	Cs_ont_5g028380.1 [297-308]		0	1084.56	3.63785e+06	3	362.19	0.04	9.794	16
[K].NAAVELGQFGIR.[V]	1xCarbamidomethyl [C10]	1	2	1	Cs_ont_9g001500.1	Cs_ont_9g001500.1 [7-18]		0	1239.6	1.01544e+06	2	620.308	3.16	31.713	54
[K].VGGIYLVTADHGNAEDMVK.[R]		1	1	1	Cs_ont_2g011110.1	Cs_ont_2g011110.1 [257-266]		0	1094.6	391919	2	547.806	2.26	47.0017	21
[R].VGHDNLIGEIIR.[L]	1xOxidation [M1]	1	1	1	Cs_ont_9g013220.1	Cs_ont_9g013220.1 [743-757]		0	1417.75	571633	2	709.379	2.74	44.7236	42
[R].MVNHFVQEFK.[R]	1xOxidation [M1]	1	3	1	Cs_ont_2g019160.1	Cs_ont_2g019160.1 [448-459]		0	1571.68	749036	2	786.343	-0.23	22.515	54
[K].MVAEIPEGGVLLLENVR.[F]		1	3	1	Cs_ont_2g019160.1	Cs_ont_2g019160.1 [448-459]		0	1555.68	1.11536e+06	2	778.347	1.68	28.0572	38
[R].MTLLLGPPGAGK.[T]	1xCarbamidomethyl [C9]	1	2	1	Cs_ont_4g008300.2	Cs_ont_4g008300.2 [240-256]		0	1845.85		2	923.431	2.06	41.5617	37
[R].MTGSQSVSADK.[A]	1xOxidation [M1]	1	2	1	Cs_ont_5g036260.1	Cs_ont_5g036260.1 [480-490]		0	1369.61	1.38926e+06	2	685.309	1.26	36.9592	41
[R].MSVACAQNLSK.[F]		1	2	1	Cs_ont_5g036260.1	Cs_ont_5g036260.1 [480-490]		0	1353.61	2.94961e+06	2	677.309	-3.38	41.9963	51
[K].MSEISESETPYPHR.[A]		1	1	1	Cs_ont_3g004330.1	Cs_ont_3g004330.1 [399-409]		0	1232.63	3205763	2	616.822	1.45	34.8717	27
[K].VGLMVQQTVHQR.[F]		1	2	1	Cs_ont_6g006770.1	Cs_ont_6g006770.1 [315-322]		0	941.512	2.99509e+06	2	471.259	-2.23	28.5723	33
[K].NAAYIGTPGK.[G]		1	1	2	Cs_ont_5g029000.1	Cs_ont_5g029000.1 [465-486]		0	2353.16	1.33302e+06	4	589.046	1.55	32.2093	24
[K].SELENPQSPLLTLDMVDK.[F]	1xOxidation [M1]	1	1	1	Cs_ont_8g000060.2	Cs_ont_8g000060.2 [97-107]		0	1365.64	1.95585e+06	2	683.322	0.84	50.248	47
[K].VFIWGIPLLGDDR.[S]		1	1	1	Cs_ont_8g000060.2	Cs_ont_8g000060.2 [97-107]		0	1349.64	3.86439e+06	2	675.328	6.22	51.6798	35
[R].NVEALLEGLLEAR.[Q]	1xOxidation [M1]	1	2	1	Cs_ont_5g048200.1	Cs_ont_5g048200.1 [469-480]		0	1525.69	535970	2	763.352	5.67	37.3927	17
[K].QYIQEPPTVEK.[C]		1	1	1	Cs_ont_5g048280.1	Cs_ont_5g048280.1 [284-304]		0	2311.27	328522	3	771.095	-0.83	55.6024	84
[R].QYLGQQFYLR.[V]	1xCarbamidomethyl [C5]; 1xOxidation [M1]	1	1	1	Cs_ont_9g028060.1	Cs_ont_9g028060.1 [94-105]		0	1410.59	553993	2	705.799	1.91	17.5298	61
[K].QYGLTSNPEVLDILDTLSR.[T]	1xCarbamidomethyl [C5]	1	1	1	Cs_ont_9g028060.1	Cs_ont_9g028060.1 [94-105]		0	1394.59	662756	2	697.801	1.53	20.6174	32
[K].QWVTDYVNHYYPDK.[S]		1	1	2	Cs_ont_2g000140.1	Cs_ont_2g000140.1 [47-56]		0	1172.67	1.81194e+06	3	391.562	0.62	23.0884	20
[K].QWLNEIDR.[Y]		1	1	2	Cs_ont_2g012300.1	Cs_ont_2g012300.1 [311-323]		0	1399.77	2.3511e+07	3	467.262	1.44	41.2494	54
[K].QVFLPSWHSTECWLWK.[L]		1	1	1	Cs_ont_2g035360.1	Cs_ont_2g035360.1 [134-145]		0	1272.64	1434456	2	636.822	0.02	20.4531	38
[R].QVFGAQMGLSDKDIVALSGGHTLGR.[C]	1xOxidation [M1]	1	2	1	Cs_ont_6g012940.3	Cs_ont_6g012940.3 [116-129]		0	1678.76	641795	2	839.888	3.12	32.7618	75
[R].VENLYEGPLDDQYANAIR.[N]		1	1	1	Cs_ont_4g023700.1	Cs_ont_4g023700.1 [860-869]		0	1067.55	5777390	2	534.275	-4.78	9.7688	36
[R].QTYADTYGEDLLK.[S]		1	1	2	Cs_ont_3g005870.1	Cs_ont_3g005870.1 [284-302]		0	2105.99	1.5796e+06	2	1053.49	-3.82	52.5964	94
[R].QTVFNTLER.[R]		1	2	1	Cs_ont_4g009730.1	Cs_ont_4g009730.1 [503-512]		0	1015.55	945466	2	508.28	-1.26	18.6666	19
[R].QTSIASGDLIK.[W]	1xCarbamidomethyl [C2]	1	2	1	Cs_ont_1g002540.1	Cs_ont_1g002540.1 [313-323]		0	1313.58		2	657.292	-5.4	37.5731	17
[R].QTIVADASCALSR.[A]		4	8	1	Cs_ont_6g017960.1; Cs_ont_1g010810.1; Cs_ont_8g002910.1; Cs_ont_7g003890.1	Cs_ont_6g017960.1 [145-159]; Cs_ont_1g010810.1 [145-159]; Cs_ont_8g002910.1 [145-159]; Cs_ont_7g003890.1 [145-159]		0	1680.83	11797636	2	840.916	-5	40.8919	27
[R].QTLINLLTNHDR.[G]		1	2	1	Cs_ont_8g027280.1	Cs_ont_8g027280.1 [399-410]		0	1433.73	2306218	2	717.369	-1.6	49.9333	47
[K].QTLDLGNTGLIPLEIR.[F]		1	1	1	Cs_ont_9g025080.1	Cs_ont_9g025080.1 [626-645]		0	2098.1	305097	3	700.041	2.62	54.9221	38
[R].QTLAGVNPVNIEFLK.[E]		1	1	1	Cs_ont_6g015730.1	Cs_ont_6g015730.1 [189-204]		0	1719.89	433950	2	860.452	3.18	47.4681	77
[R].QTLAGLNPYSIR.[L]	1xOxidation [M10]	3	5	2	Cs_ont_6g017960.1; Cs_ont_8g002910.1; Cs_ont_7g003890.1	Cs_ont_6g017960.1 [546-556]; Cs_ont_8g002910.1 [546-556]; Cs_ont_7g003890.1 [546-556]		0	1374.61	6.98615e+06	2	687.811	3	24.4032	53
[K].QTIAAEGPR.[G]		3	5	1	Cs_ont_6g017960.1; Cs_ont_8g002910.1; Cs_ont_7g003890.1	Cs_ont_6g017960.1 [546-556]; Cs_ont_8g002910.1 [546-556]; Cs_ont_7g003890.1 [546-556]		0	1358.62	8265411	2	679.813	1.8	33.6389	58
[K].QSPLAISHEYEVIK.[I]		1	1	2	Cs_ont_6g009040.1	Cs_ont_6g009040.1 [80-91]		0	1254.64	9071954	2	627.824	-1.63	12.3708	77
[K].QSESASSDGEGTLPLWFLEETK.[N]		1	2	1	Cs_ont_3g018760.1	Cs_ont_3g018760.1 [178-189]		0	1195.74	1.40946e+06	2	598.374	0.52	49.6961	42
[K].QSELWYPLSK.[T]		1	2	1	Cs_ont_5g027030.1	Cs_ont_5g027030.1 [117-135]		0	1977.07	783354	2	989.037	-0.81	53.193	40
[K].QSDAVLLGAIGGYK.[W]	1xCarbamidomethyl [C10]	1	1	1	Cs_ont_1g018200.1	Cs_ont_1g018200.1 [403-415]		0	1564.62	4.49953e+06	2	782.816	2.09	19.7168	79
[K].QPVGVAGAITPWNFPLAMITR.[K]		1	1	1	Cs_ont_6g003270.1	Cs_ont_6g003270.1 [967-981]		0	1629.85	1.087e+06	3	543.955	1.37	51.9018	33
[R].QPTELELEQAFHQGK.[H]		1	1	1	Cs_ont_6g009040.1	Cs_ont_6g009040.1 [178-189]		0	1274.69	580803	3	425.567	-0.1	43.9669	17
[R].QPQEVLWGNISR.[G]	1xOxidation [M17]	1	1	1	Cs_ont_6g012400.1	Cs_ont_6g012400.1 [458-476]		0	2004.97	4.0678e+06	3	668.995	0.27	32.8316	24
[K].QPNDGAHVLSAQSLGDLYK.[E]		1	3	1	Cs_ont_1g008700.1	Cs_ont_1g008700.1 [48-59]		0	1335.74	411943	3	445.917	-0.51	41.2644	5
[R].QPIGTAAQTQDGK.[D]	1xOxidation [M1]	3	5	2	Cs_ont_6g017960.1; Cs_ont_8g002910.1; Cs_ont_7g003890.1	Cs_ont_6g017960.1 [243-252]; Cs_ont_8g002910.1 [243-252]; Cs_ont_7g003890.1 [243-252]		0	1294.62	1.4934e+07	2	647.818	2.31	23.8427	50
[K].QYMAGGQDTSQLGR.[G]		3	5	1	Cs_ont_6g017960.1; Cs_ont_8g002910.1; Cs_ont_7g003890.1	Cs_ont_6g017960.1 [243-252]; Cs_ont_8g002910.1 [243-252]; Cs_ont_7g003890.1 [243-252]		0	1278.63	1.89111e+06	2	639.82	2.85	27.7664	22
[K].REDAQPLGFEVTER.[T]	1xOxidation [M1]	1	1	2	Cs_ont_9g028060.1	Cs_ont_9g028060.1 [106-122]		0	1855	2.89917e+06	3	619.004	-0.79	51.7949	56
[R].VELLDEVQVR.[A]		1	1	1	Cs_ont_9g028060.1	Cs_ont_9g028060.1 [106-122]		0	1839	4.17141e+06	3	613.673	0.26	52.4956	72
[R].VEIIANDQGNR.[TI]	1xOxidation [M1]	1	7	1	Cs_ont_6g007610.1	Cs_ont_6g007610.1 [199-210]		0	1170.66	583047	2	585.83	-2.53	35.7687	26
[K].SEGGYVWACK.[N]	1xOxidation [M1]	1	1	1	Cs_ont_6g012640.1	Cs_ont_6g012640.1 [321-331]		0	1126.5		2	563.756	0.29	7.972	58
[K].SEADALAIAK.[E]	1xCarbamidomethyl [C5]; 1xOxidation [M1]	1	1	1	Cs_ont_5g042580.1	Cs_ont_5g042580.1 [494-504]		0	1224.57	585729	2	612.791	2.17	12.6605	30
[K].SDVPIITPNELAEADGFVFGFPTR.[F]	1xCarbamidomethyl [C5]	1	1	1	Cs_ont_5g042580.1	Cs_ont_5g042580.1 [494-504]		0	1208.58	1.82493e+06	2	604.793	1.63	19.8367	29
[R].VEFGDSTTTADPADTHSISR.[S]		1	4	1	Cs_ont_2g008450.1	Cs_ont_2g008450.1 [428-441]		0	1662.74	663025	3	554.919	-0.43	21.0099	19
[K].SDLEGVAAAK.[I]	1xOxidation [M4]	1	1	1	Cs_ont_1g019120.1	Cs_ont_1g019120.1 [329-340]		0	1411.75	2.27737e+06	3	471.254	0.84	17.9378	28
[K].VEGGWILEGQK.[R]		1	1	1	Cs_ont_6g007450.1	Cs_ont_6g007450.1 [15-24]		0	991.521	1.41343e+06	2	496.264	-0.97	15.7385	38
[R].SDETVAMVEGYLR.[A]		1	1	1	Cs_ont_3g024310.1	Cs_ont_3g024310.1 [223-240]		0	2029.02	1.62444e+06	2	1015.01	0.96	51.3016	78
[R].SDASTLHWAPLMFR.[H]		1	1	2	Cs_ont_3g005870.1	Cs_ont_3g005870.1 [241-253]		0	1500.82	2.40014e+07	2	750.915	1.41	54.9592	52
[K].SCSIQNVTDYFVK.[I]		1	1	2	Cs_ont_7g024110.1	Cs_ont_7g024110.1 [836-848]		0	1426.79	504804	3	476.268	-0.07	54.7612	51
[K].SCLLLQFTDK.[R]		1	3	1	Cs_ont_4g005240.1	Cs_ont_4g005240.1 [36-46]		0	1331.68	653118	2	666.346	-0.11	22.8396	28
[K].SAWSEAYDQLVAAIK.[S]		1	4	1	Cs_ont_3g001440.1	Cs_ont_3g001440.1 [501-510]		0	1315.68	3.37072e+06	2	658.346	3.73	40.8766	62
[R].VEGSDSIYALGDCATVNQR.[R]		1	1	1	Cs_ont_3g019890.1	Cs_ont_3g019890.1 [74-92]		0	2134.1	457359	2	1067.55	-2.2	54.4855	34
[K].QPAETGQLVILSAGEK.[DA]		1	1	1	Cs_ont_2g033660.1	Cs_ont_2g033660.1 [683-696]		0	1827.83	1025901	2	914.424	3.47	41.1408	51
[R].SASWDPAVQDMEDLK.[S]		1	9	1	Cs_ont_9g022050.1	Cs_ont_9g022050.1 [239-246]		0	1073.54	2645178	2	537.272	-0.03	33.8118	38
[K].SAQDIALAELAPTHPIR.[L]	1xCarbamidomethyl [C12]	1	1	1	Cs_ont_2g033660.1	Cs_ont_2g033660.1 [524-539]		0	2104.01	1.45575e+06	3	702.007	-2.1	51.5835	18
[R].SAPIDVVADVK.[S]	1xOxidation [M7]	1	3	3	Cs_ont_8g004040.5	Cs_ont_8g004040.5 [143-167]		1	2573.31	1725191	4	644.085	1.54	42.7461	38
[R].SALQAALEAVPSGALFGLATFSHK.[I]		1	3	1	Cs_ont_8g004040.5	Cs_ont_8g004040.5 [143-167]		1	2557.32	1.11444e+06	4	640.086	1.76	48.2744	17
[K].SAIGSSVTLTSLK.[R]		1	1	1	Cs_ont_9g027670.6	Cs_ont_9g027670.6 [351-368]		0	2080	574552	2	1040.5	-3.21	45.7322	78
[K].SAIGIGTLLQDGLGDTIR.[V]		1	1	1	Cs_ont_3g010860.1	Cs_ont_3g010860.1 [51-63]		0	1516.72	2.75546e+06	2	758.863	1.54	38.3185	43
[K].SALENWSLSSSNQDK.[Q]		1	3	1	Cs_ont_8g013640.1	Cs_ont_8g013640.1 [124-132]		0	1107.58		2	554.293	0.31	30.1226	26
[K].SAIELDLLEIIAK.[A]		1	2	1	Cs_ont_4g009280.1	Cs_ont_4g009280.1 [182-192]		0	1132.62	1.02446e+06	2	566.813	-2.31	27.5081	24
[R].VEGSSSPLVLDGQDLK.[L]	1xCarbamidomethyl [C9]	1	1	1	Cs_ont_5g042580.1	Cs_ont_5g042580.1 [286-298]		0	1391.69	962695	2	696.351	0.1	33.384	48
[R].SAEPGDVLFVHYSGHGTR.[L]		1	2	1	Cs_ont_3g001750.1	Cs_ont_3g001750.1 [196-207]		0	1437.78	866900	3	479.932	0.62	44.9505	17
[K].SAEASQVLALDER.[Y]		1	1	2	Cs_ont_9g014930.1	Cs_ont_9g014930.1 [254-269]		0	1752.99	5260280	2	876.998	2.21	52.2829	82
[K].SAASYALGNIAVGNLSK.[F]		1	1	1	Cs_ont_7g022650.1	Cs_ont_7g022650.1 [429-443]		0	1642.92	1.72212e+06	2	821.96	-2.36	50.9161	62
[R].SAAASSMAALK.[Q]		1	2	1	Cs_ont_2g033660.1	Cs_ont_2g033660.1 [407-418]		0	1332.73	2.004e+06	2	666.867	-0.77	40.3524	19
[K].RPEIWSIVEK.[A]		1	1	1	Cs_ont_7g010930.1	Cs_ont_7g010930.1 [55-63]		0	942.5	1.53756e+06	2	471.755	2.11	11.3653	41
[K].NVATVVSENIEK.[C]		1	2	1	Cs_ont_3g020500.1	Cs_ont_3g020500.1 [1046-1059]		0	1613.85	771839	3	538.62	-5.02	35.6221	17
[K].VENQEGVVNFDDILR.[E]		1	1	1	Cs_ont_8g025420.1	Cs_ont_8g025420.1 [321-342]		0	2411.12	15206600	3	804.377	-3.56	52.8206	47
[K].QNAIYYLATDSLK.[S]		1	1	1	Cs_ont_2g032010.1	Cs_ont_2g032010.1 [162-171]		0	1250.64	5.00776e+06	2	625.825	1.24	44.2128	43
[R].QATAQVLASQK.[R]		1	2	1	Cs_ont_1g012300.3	Cs_ont_1g012300.3 [107-120]		0	1391.75	1081015	2	696.382	3.38	46.6806	67
[K].VFFDVDIGGKPAGR.[I]		1	5	1	Cs_ont_9g028390.2	Cs_ont_9g028390.2 [189-209]		0	2239.21		3	747.075	2.51	55.3134	40
[K].QAQAISEVSGR.[L]		1	1	1	Cs_ont_4g016350.1	Cs_ont_4g016350.1 [176-190]		0	1754.87	1.22182e+06	3	585.629	0.89	36.3668	27
[R].VFFSNTGTEANEAAIK.[F]		1	3	1	Cs_ont_8g028070.2	Cs_ont_8g028070.2 [280-291]		0	1426.74	707925	2	713.88	6.65	40.0812	22
[R].QALVNADGIIESSFSPGK.[Y]		1	1	1	Cs_ont_5g037680.1	Cs_ont_5g037680.1 [305-323]		0	2013	482312	3	671.672	-0.43	39.6506	31
[K].QALQLLQDNYPEFVAK.[Q]		1	2	1	Cs_ont_7g001120.1	Cs_ont_7g001120.1 [19-31]		0	1314.66	3.41139e+06	2	657.836	0.3	10.0516	62
[K].QAGPAFDYLEK.[A]	1xOxidation [M3]	1	1	1	Cs_ont_7g010930.1	Cs_ont_7g010930.1 [197-210]		0	1527.69	441792	2	764.347	0.3	14.5979	83
[K].QAGGAIVMDADATAALHK.[R]		1	2	1	Cs_ont_4g001250.1	Cs_ont_4g001250.1 [269-282]		1	1646.81	257819	3	549.61	1.96	30.6347	22
[K].QAFDEAISELDTLGEESYK.[D]		1	2	1	Cs_ont_6g009990.1	Cs_ont_6g009990.1 [358-367]		0	1199.66	707155	2	600.335	-0.32	41.5918	34
[K].QAFDEAIAELDTLGEESYK.[D]		4	10	1	Cs_ont_6g017960.1; Cs_ont_1g010810.1; Cs_ont_8g002910.1; Cs_ont_7g003890.1	Cs_ont_6g017960.1 [29-39]; Cs_ont_1g010810.1 [29-39]; Cs_ont_8g002910.1 [29-39]; Cs_ont_7g003890.1 [29-39]		0	1228.63	11955299	2	614.819	2.43	18.3321	35
[K].VFFTNSGSEANDTQVK.[L]	1xCarbamidomethyl [C9]	3	10	1	Cs_ont_9g028630.1; Cs_ont_3g024380.3; Cs_ont_2g028700.1	Cs_ont_9g028630.1 [263-272]; Cs_ont_3g024380.3 [263-272]; Cs_ont_2g028700.1 [338-347]		0	1156.51	2.6811e+06	2	578.758	-0.08	25.3664	17
[R].QAACNCLK.[R]		1	1	1	Cs_ont_8g004240.1	Cs_ont_8g004240.1 [794-803]		0	988.531	743608	2	494.769	0.66	24.3134	18
[K].NYVDMDEYPVTTELQNR.[C]		1	1	1	Cs_ont_4g016350.1	Cs_ont_4g016350.1 [58-81]		0	2592.3	1.65973e+06	3	864.773	2.13	54.8616	102
[R].NYTNAFQALYR.[I]		1	1	1	Cs_ont_3g000410.1	Cs_ont_3g000410.1 [36-55]		0	2106.96	3.19729e+06	3	702.992	2.52	25.0213	37
[R].VFGHQDILDLAK.[Y]		1	4	1	Cs_ont_7g024560.1	Cs_ont_7g024560.1 [44-53]		0	960.5	861432	2	480.753	-1.94	16.7979	42
[K].NYNIPLVADIHFAPSVALR.[V]		1	8	1	Cs_ont_6g014600.2	Cs_ont_6g014600.2 [193-203]		0	1215.64	2.19867e+06	2	608.322	-0.44	37.0222	59
[R].NYFAFTPLLPSVTCGTVEAR.[S]	1xOxidation [M7]	1	3	1	Cs_ont_2g019160.1	Cs_ont_2g019160.1 [432-444]		0	1485.69		2	743.349	1.58	41.4599	53
[K].NYELPDGQIITIGAER.[F]		1	3	1	Cs_ont_2g019160.1	Cs_ont_2g019160.1 [432-444]		0	1469.69		2	735.352	1.54	49.1829	39
[K].NWNYTGLVDAIHNGEGK.[C]	1xOxidation [M12]	1	1	1	Cs_ont_1g004000.1	Cs_ont_1g004000.1 [265-278]		0	1647.79	1.44564e+06	3	549.937	0.47	46.674	13
[R].NVVDGSTTFK.[S]	1xCarbamidomethyl [C2]	1	2	1	Cs_ont_8g014830.1	Cs_ont_8g014830.1 [877-889]		0	1560.74	621052	2	780.874	2.57	47.4457	47
[R].NVPIHASMTATDEPGYYEDGNFGIR.[L]	1xCarbamidomethyl [C2]	1	2	1	Cs_ont_2g000140.1	Cs_ont_2g000140.1 [20-29]		0	1224.63	389988	2	612.818	0.23	47.5539	7
[K].VFLAGDSAGSSIAHYLGLR.[I]		1	2	2	Cs_ont_8g023080.1	Cs_ont_8g023080.1 [140-154]		0	1651.83	4.16319e+06	2	826.421	1.01	53.2587	99
[R].NVLHSVIPSAPNLR.[H]	1xCarbamidomethyl [C13]	1	1	2	Cs_ont_2g006000.1	Cs_ont_2g006000.1 [362-380]		0	2054.94	1.10504e+06	2	1027.98	1.24	36.4758	64
[K].NVGPSGVTIVIVR.[K]		1	3	1	Cs_ont_2g015870.1	Cs_ont_2g015870.1 [125-140]		0	1640.89	756645	2	820.947	0.25	39.5182	84
[R].VFLIGDSSGGNVVHEVAAR.[A]	1xOxidation [M11]	1	1	1	Cs_ont_1g022550.1	Cs_ont_1g022550.1 [318-332]		0	1707.75	471774	2	854.381	1.32	33.0693	31
[R].QAVTNPTNTLFGTK.[R]		1	2	1	Cs_ont_6g003840.2	Cs_ont_6g003840.2 [160-176]		0	1802.98	590942	2	901.993	1.06	43.0581	52
[R].QAVVDEPVVDPVSGEK.[M]		1	1	1	Cs_ont_3g020900.1	Cs_ont_3g020900.1 [58-68]		0	1113.62	3.29979e+06	2	557.313	3.64	35.9246	28
[R].QDGAQETLER.[I]		1	4	1	Cs_ont_8g007930.2	Cs_ont_8g007930.2 [142-165]		0	2386.28	367177	3	796.096	-0.82	54.0629	26
[K].VFFDMTVGGQPAGR.[I]		1	1	1	Cs_ont_3g004330.1	Cs_ont_3g004330.1 [516-528]		0	1263.72	1.86836e+06	2	632.36	-2.38	36.3033	33
[R].QLYTLHVSQIR.[I]		1	1	1	Cs_ont_8g004820.3	Cs_ont_8g004820.3 [326-343]		0	1799.99	11224752	3	600.667	0.56	52.9664	69
[K].QLVQEALNNR.[H]		1	4	1	Cs_ont_2g023770.1	Cs_ont_2g023770.1 [277-291]		0	1665.77	419548	2	833.393	4.14	33.9486	32
[R].VEQGSLTGESEAVSK.[T]		1	3	1	Cs_ont_5g030190.1	Cs_ont_5g030190.1 [39-51]		0	1427.84	448503	2	714.425	5.5	54.8918	69
[R].QLSVMHPIYR.[L]		1	2	1	Cs_ont_5g048200.1	Cs_ont_5g048200.1 [139-154]		0	1643.85	1.29656e+06	2	822.433	5.88	37.9466	66
[R].QISELGIYPAVDPLDSTSR.[M]		1	1	1	Cs_ont_9g028530.1	Cs_ont_9g028530.1 [72-89]		0	1928.92	723814	4	482.987	0.63	32.2947	26
[K].VESELSDVCGSILK.[L]		1	1	1	Cs_ont_7g004950.1	Cs_ont_7g004950.1 [516-528]		0	1388.7	330140	2	694.855	1.05	31.9133	48
[R].QLLYGTMVYVR.[Q]		1	3	2	Cs_ont_3g032400.1	Cs_ont_3g032400.1 [871-887]		0	1635.87	737467	2	818.44	1.85	45.2836	42
[K].VEVTIAGGR.[V]	1xOxidation [M7]	1	1	1	Cs_ont_9g001380.1	Cs_ont_9g001380.1 [90-100]		0	1023.51	2306409	2	512.261	0.04	9.6068	38
[R].VEYEFWTNSNDECGPK.[C]		1	1	1	Cs_ont_7g006410.1	Cs_ont_7g006410.1 [148-157]		0	1256.7	817439	3	419.571	0.09	37.8511	7
[K].QLIQDALNKHEFTAPPPPPPPAAK.[E]		1	1	1	Cs_ont_1g022550.1	Cs_ont_1g022550.1 [318-332]		0	1691.76	862315	2	846.382	-0.45	45.6738	46
[K].QLIQDALNK.[H]		1	1	1	Cs_ont_3g009610.1	Cs_ont_3g009610.1 [271-282]		0	1302.69	563185	2	651.85	1.79	30.9097	24
[R].QLLNILGAIYR.[Y]		1	2	1	Cs_ont_2g010940.1	Cs_ont_2g010940.1 [241-255]		0	1746.87	1.66708e+06	2	873.935	-2.06	50.467	60
[R].QLFHPEQLISGK.[E]		1	2	1	Cs_ont_7g020630.1	Cs_ont_7g020630.1 [538-550]		0	1499.77	595676	2	750.392	1.34	48.5123	50
[K].VEPGSIVAVFGLGTVGLAVAEGAK.[A]		1	4	1	Cs_ont_5g019560.2	Cs_ont_5g019560.2 [120-130]		0	1144.63	762765	2	572.82	0.38	14.5154	64
[K].QLFEDTGSPLVPLEEFR.[E]		1	1	1	Cs_ont_5g005920.1	Cs_ont_5g005920.1 [104-117]		0	1477.78	1.05707e+06	3	493.264	-1.38	42.1736	50
[K].QLETNVSLK.[E]		1	1	2	Cs_ont_8g020660.1	Cs_ont_8g020660.1 [280-290]		0	1145.59	981411	2	573.302	5.06	14.7932	50
[R].QLDYSPATISALEEVVHAVK.[G]		1	1	1	Cs_ont_9g027880.1	Cs_ont_9g027880.1 [158-173]		0	1698.83	640863	2	849.921	1.13	34.473	93
[K].QLALPADTTVTGESK.[F]		1	1	2	Cs_ont_2g033660.1	Cs_ont_2g033660.1 [603-620]		0	1832.94	12825339	2	916.972	-1.05	49.0956	103
[K].VFCEEELIEAIENATGPK.[K]		1	3	2	Cs_ont_3g005880.1	Cs_ont_3g005880.1 [348-363]		0	1876.98	1.14284e+06	2	938.995	1.07	50.2977	53
[K].QGTDEGALTR.[V]		1	3	1	Cs_ont_6g018880.1	Cs_ont_6g018880.1 [143-153]		0	1238.61	871466	2	619.808	2.14	36.0106	42
[K].QGLVEESQGAR.[V]	1xOxidation [M8]	1	1	1	Cs_ont_7g018260.1	Cs_ont_7g018260.1 [463-480]		0	1755.87	589279	3	585.965	5.81	27.4287	10
[R].VFEADVLDSGAVSR.[A]		1	1	1	Cs_ont_7g018260.1	Cs_ont_7g018260.1 [463-480]		0	1739.87	1.03932e+06	3	580.63	0.03	33.23	24
[K].QFTEIPSEAAWK.[M]		1	2	1	Cs_ont_6g003840.2	Cs_ont_6g003840.2 [203-221]		0	2144.99	1.81123e+06	3	715.669	1.87	51.9119	58
[R].QELYQWESVAESAR.[N]		1	1	1	Cs_ont_3g011250.1	Cs_ont_3g011250.1 [208-226]		0	2128.99	1.6183e+06	3	710.335	-0.14	52.4852	48
[K].QEHVQQDIIDVMLK.[I]		1	2	1	Cs_ont_6g011690.1	Cs_ont_6g011690.1 [165-180]		0	1743.82	3.29642e+06	2	872.414	1.46	27.9855	114
[K].QEGFWNTLLPR.[L]	2xCarbamidomethyl [C4; C6]	1	1	1	Cs_ont_6g013110.1	Cs_ont_6g013110.1 [69-76]		0	964.434	13442564	2	482.721	0.81	8.588	50
[K].QEDSGEKEEETEKEETAAAPAR.[R]	1xOxidation [M5]	1	4	1	Cs_ont_2g014610.1	Cs_ont_2g014610.1 [83-99]		0	2102.93		2	1051.97	1.56	37.0509	116
[K].QIFATDPNEK.[L]		1	4	1	Cs_ont_2g014610.1	Cs_ont_2g014610.1 [83-99]		0	2086.94	1.18786e+06	3	696.32	3.02	43.6764	7
[R].HNPDNVEAFSLYVIKPDGSGLR.[R]		1	1	1	Cs_ont_2g035360.1	Cs_ont_2g035360.1 [147-157]		0	1360.66	1182898	2	680.838	2.73	43.1265	33
[K].LASLADLYVNDAFGSAHR.[A]		1	1	1	Cs_ont_3g003390.1	Cs_ont_3g003390.1 [179-190]		0	1355.73	724776	3	452.582	-0.51	40.3038	17
[K].HNDDEQYIWESQAGGSFTVTR.[D]		1	1	1	Cs_ont_8g004820.3	Cs_ont_8g004820.3 [159-177]		0	2110.14		3	704.052	-1.22	52.0527	45
[R].DTSFNLLQGCR.[M]	1xCarbamidomethyl [C14]	1	1	1	Cs_ont_2g006000.1	Cs_ont_2g006000.1 [91-110]		0	2243.12	1.44904e+06	3	748.378	1.54	53.0394	63
[K].DTQEYHWLGAVHVK.[D]		1	1	2	Cs_ont_1g004160.1	Cs_ont_1g004160.1 [241-256]		0	1788.91	1.67183e+07	2	894.962	2.38	49.2464	60
[K].DTLILLHAQAPR.[A]		1	1	1	Cs_ont_6g014400.1	Cs_ont_6g014400.1 [529-545]		0	1887.9	2.1594e+06	3	629.973	2.56	46.2726	40
[R].DTIDLFVER.[Y]		1	1	1	Cs_ont_1g018180.1	Cs_ont_1g018180.1 [341-350]		0	1067.54	1.07604e+06	2	534.273	1.05	20.1587	22
[K].DTLADDLLAPVLK.[A]	1xOxidation [M8]	1	2	1	Cs_ont_1g026240.2	Cs_ont_1g026240.2 [521-545]		0	2770.24	1.03571e+06	3	924.088	2.94	37.4695	50
[K].YHGTFDFVFVDADK.[DN]		1	1	1	Cs_ont_3g004840.1	Cs_ont_3g004840.1 [166-184]		0	1934.01	1556146	3	645.341	-1.71	51.4732	41
[K].DTGVAEHGSYSAK.[D]		1	1	1	Cs_ont_3g013610.1	Cs_ont_3g013610.1 [121-134]		0	1516.86	964050	3	506.292	1.61	37.7935	16
[K].YHGTFDFVFVDADKNNYINYHK.[R]		1	1	1	Cs_ont_1g029230.1	Cs_ont_1g029230.1 [266-278]		0	1310.78	928176	2	655.893	0.5	43.3491	49
[K].DTEMEYYEAMK.[K]		1	1	1	Cs_ont_3g024310.1	Cs_ont_3g024310.1 [176-194]		0	1927	12673146	3	643.005	-1.71	41.9924	87
[K].DTEIAMGSYQPHHTWAR.[K]		1	2	1	Cs_ont_8g027510.1	Cs_ont_8g027510.1 [112-125]		0	1491.78	1.85239e+06	2	746.395	1.97	35.3128	68
[K].DSVVAGFQWASK.[E]		1	1	1	Cs_ont_8g020660.1	Cs_ont_8g020660.1 [225-240]		0	1667.85	674181	2	834.431	4.11	32.6253	54
[K].DSTTIIADAASKDEIQAR.[I]		1	2	1	Cs_ont_1g005550.1	Cs_ont_1g005550.1 [117-126]		0	1146.54	842954	2	573.774	1.76	11.4644	57
[K].DSTTIIADAASK.[D]	1xOxidation [M5]	1	2	1	Cs_ont_8g018790.1	Cs_ont_8g018790.1 [6-19]		0	1497.72	465942	2	749.363	1.57	34.8805	55
[K].DSTLIMQLLR.[D]		1	2	1	Cs_ont_7g008040.1	Cs_ont_7g008040.1 [188-198]		0	1357.76	622341	3	453.259	3.67	31.7023	22
[K].DSSAHTVFEISEGLR.[K]		1	2	1	Cs_ont_3g005880.1	Cs_ont_3g005880.1 [128-137]		0	1184.64	2.48238e+06	2	592.823	1.15	23.6512	38
[K].YHTEHELLR.[Y]		1	1	1	Cs_ont_8g003620.1	Cs_ont_8g003620.1 [199-213]		0	1520.74	490119	2	760.878	2.79	17.722	68
[R].DSGLLVLTAGK.[G]	1xOxidation [M5]	1	2	2	Cs_ont_2g033660.1	Cs_ont_2g033660.1 [576-585]		0	1259.66	1.47931e+07	3	420.557	0.77	20.2405	12
[K].DSFTADGFFK.[T]		1	1	2	Cs_ont_2g012300.1	Cs_ont_2g012300.1 [417-435]		0	2061.05	8460271	2	1031.03	1.77	50.833	64
[R].DSDIAVIAK.[I]	1xCarbamidomethyl [C9]	1	3	1	Cs_ont_1g021950.2	Cs_ont_1g021950.2 [94-107]		0	1535.76	803230	2	768.385	0.39	41.5507	62
[R].DSASVFAWK.[G]	1xOxidation [M7]	1	1	1	Cs_ont_5g042580.1	Cs_ont_5g042580.1 [275-285]		0	1358.71	944105	2	679.862	1.61	38.4786	27
[R].DRGPYPADQVVR.[D]		1	2	1	Cs_ont_2g030520.4	Cs_ont_2g030520.4 [518-526]		0	901.51	880285	2	451.258	-0.79	19.9937	20
[K].DQYIQLSSALPIER.[S]	1xCarbamidomethyl [C13]	1	4	2	Cs_ont_6g012930.1	Cs_ont_6g012930.1 [188-203]		0	1974.82	1.73041e+06	2	987.915	2.22	40.3851	75
[R].YKNEGHDTVILAGAEYGSGSSR.[D]		1	1	1	Cs_ont_3g005870.1	Cs_ont_3g005870.1 [97-120]		1	2577.38	1.55648e+06	4	645.102	2.21	37.9918	11
[R].DQSEEVQNVVK.[Q]		1	1	1	Cs_ont_3g005870.1	Cs_ont_3g005870.1 [97-105]		0	1042.59	16473527	2	521.797	-2.32	27.1121	36
[R].DQLIEFYYGLVHSK.[K]		1	2	1	Cs_ont_8g001150.1	Cs_ont_8g001150.1 [579-589]		0	1273.76	1.17923e+06	2	637.386	1.01	52.8779	14
[K].DQIGSFYYFPSLAFHK.[A]		1	7	1	Cs_ont_2g035350.1	Cs_ont_2g035350.1 [85-96]		0	1396.76	789637	3	466.258	0.66	37.786	53
[K].DTSGVLSPFHFSR.[R]		1	2	1	Cs_ont_5g012910.1	Cs_ont_5g012910.1 [192-215]		0	2241.25		2	1121.13	2.8	55.4864	68
[K].DQIASVLGDHVPF.[-]		1	1	1	Cs_ont_3g019890.1	Cs_ont_3g019890.1 [51-67]		0	1977	1.68643e+06	2	989.003	1.67	52.6258	82
[K].DTSQDEAGTAAIK.[T]		1	3	1	Cs_ont_3g019420.2	Cs_ont_3g019420.2 [151-159]		0	1031.57	1.14719e+06	2	516.29	0.25	22.5401	41
[R].DTYPFGVDPVWHGSR.[S]		1	2	1	Cs_ont_1g018760.1	Cs_ont_1g018760.1 [257-276]		0	2170.14	2.08228e+06	3	724.052	1.2	52.2512	84
[R].EAGVTVVESPAK.[I]		1	2	1	Cs_ont_9g003670.1	Cs_ont_9g003670.1 [72-86]		0	1530.8	4215193	2	765.906	2.85	32.6952	68
[K].YGVELIGAK.[L]	1xCarbamidomethyl [C3]	1	1	1	Cs_ont_6g014400.1	Cs_ont_6g014400.1 [551-568]		0	2048.98	1.27291e+06	3	683.667	0.76	53.6083	9
[K].EAGALLSYDPNLR.[L]		1	1	1	Cs_ont_3g010860.1	Cs_ont_3g010860.1 [257-266]		0	1047.51	3.25963e+06	2	524.258	2.09	10.763	41
[K].EAEVAAPSDEQTK.[D]		1	4	1	Cs_ont_4g009380.1	Cs_ont_4g009380.1 [345-355]		0	1173.59	682981	2	587.299	3.97	13.2915	63
[K].EAEEAVADGGSSDR.[N]		1	1	1	Cs_ont_3g033060.1	Cs_ont_3g033060.1 [339-352]		0	1464.73	1.4434e+06	2	732.873	4.46	39.1095	56
[K].EAAWAISNATSGGTHEQIK.[Y]		1	1	1	Cs_ont_5g008340.1	Cs_ont_5g008340.1 [1241-1252]		0	1406.7	512279	2	703.85	-1.09	39.689	36
[K].EAAVVDPVEPEK.[I]		1	1	1	Cs_ont_7g019420.1	Cs_ont_7g019420.1 [635-648]		0	1695.8	1.2322e+06	2	848.404	1.66	42.962	79
[K].EAANIESFR.[R]		1	2	1	Cs_ont_8g018790.1	Cs_ont_8g018790.1 [6-19]		0	1481.72		2	741.363	-0.86	45.4953	47
[K].EAAESTLLAYK.[S]		1	1	1	Cs_ont_7g023500.1	Cs_ont_7g023500.1 [273-286]		0	1695.87	753315	3	565.962	-0.57	47.5063	29
[K].DYVEPPPAPLFEPGELK.[S]		1	1	1	Cs_ont_2g033660.1	Cs_ont_2g033660.1 [360-370]		0	1360.7	11474708	2	680.854	0.66	51.3591	64
[K].YGVLDEHFEVTK.[Y]		1	1	2	Cs_ont_7g013800.1	Cs_ont_7g013800.1 [511-532]		2	2434.09	3.12584e+06	3	812.034	0.61	10.6553	52
[K].DYHDPPPAPLIDFEELGK.[W]		1	1	1	Cs_ont_7g027540.1	Cs_ont_7g027540.1 [133-142]		0	1162.57	3301887	2	581.791	1.28	20.8743	15
[R].DYFGAHTYER.[IV]		1	1	1	Cs_ont_5g006330.1	Cs_ont_5g006330.1 [563-584]		0	2428.23	958307	4	607.812	0.68	47.7368	31
[K].DYDKPVQQVIAEMTNGGVDR.[S]		1	1	2	Cs_ont_9g028060.1	Cs_ont_9g028060.1 [138-155]		0	1919.96	1.98215e+07	3	640.659	0.65	49.9356	91
[R].DVSVNPNPDEVAEYK.[Y]		1	2	1	Cs_ont_4g021180.1	Cs_ont_4g021180.1 [142-162]		0	2440.08	911117	3	814.034	3.57	41.3297	52
[R].DVSGEGVQQALLK.[M]	1xCarbamidomethyl [C10]	1	1	1	Cs_ont_8g004820.3	Cs_ont_8g004820.3 [624-634]		0	1310.62	3.42761e+06	2	655.809	-3.44	40.6097	12
[K].DVSGASHIEQFYAQVVATHGSAK.[H]		1	1	1	Cs_ont_3g033060.1	Cs_ont_3g033060.1 [495-508]		0	1682.83	644010	3	561.614	0.14	35.0493	6
[K].YGVVNEHFEVTK.[F]		1	1	1	Cs_ont_3g014400.1	Cs_ont_3g014400.1 [41-52]		0	1347.77	1297222	3	449.93	0.56	37.8034	21
[K].DVNAAVATIK.[T]		1	1	1	Cs_ont_3g013420.1	Cs_ont_3g013420.1 [140-148]		0	1107.57	2.64433e+06	2	554.286	-3.11	46.8113	31
[K].DVMPETDKLAEFAK.[V]		1	2	1	Cs_ont_5g013300.1	Cs_ont_5g013300.1 [71-83]		0	1383.77	5150871	2	692.392	2.75	53.6849	79
[R].DVLDGSSVGFVETIEK.[D]		1	3	1	Cs_ont_1g024770.1	Cs_ont_1g024770.1 [155-168]		0	1660.76	2.1195e+06	3	554.258	-2.1	49.5828	3
[K].DVGVPLVAFSLK.[D]		1	2	1	Cs_ont_7g006190.1	Cs_ont_7g006190.1 [4-16]		0	1321.6	2.33228e+06	2	661.304	-1.22	9.2024	65
[K].DVELLVNPGMGHSFYLDK.[I]		1	2	2	Cs_ont_1g024770.1	Cs_ont_1g024770.1 [155-176]		1	2707.26	3.70055e+06	4	677.571	2.39	46.0657	6
[R].DVEAEIVPTCR.[E]		1	1	1	Cs_ont_3g024310.1	Cs_ont_3g024310.1 [287-297]		0	1409.56	649723	2	705.284	-0.06	33.5198	40
[K].DVDMVIEAVIESVPLK.[Q]	1xOxidation [M6]	1	1	1	Cs_ont_1g028860.1	Cs_ont_1g028860.1 [740-756]		0	2015.9	319817	3	672.64	1.05	20.3325	19
[K].DVDEVLLVGGMTR.[V]		1	2	1	Cs_ont_9g027670.6	Cs_ont_9g027670.6 [662-673]		0	1294.64	742616	2	647.827	2.64	43.8274	40
[K].DVANAHIQAFEVPSANGR.[Y]		1	3	1	Cs_ont_8g005550.2	Cs_ont_8g005550.2 [399-416]		1	1904.96	1.5133e+06	3	635.658	2.24	33.2022	20
[K].DTTTIVGDGSTQDAVSK.[R]		1	3	1	Cs_ont_8g005550.2	Cs_ont_8g005550.2 [399-410]		0	1192.61		2	596.805	-1.99	26.3345	55
[K].EALANVEEKPEILAGEQGVIEAAR.[H]	1xOxidation [M6]	8	15	1	Cs_ont_2g026590.2; Cs_ont_2g003770.1; Cs_ont_3g011250.1; Cs_ont_1g021950.2; Cs_ont_3g011720.1; Cs_ont_3g011010.2; Cs_ont_8g015900.1; Cs_ont_6g003840.2	Cs_ont_2g026590.2 [219-228]; Cs_ont_2g003770.1 [217-226]; Cs_ont_3g011250.1 [227-236]; Cs_ont_1g021950.2 [221-230]; Cs_ont_3g011720.1 [226-235]; Cs_ont_3g011010.2 [217-226]; Cs_ont_8g015900.1 [222-231]; Cs_ont_6g003840.2 [222-231]		0	1205.66	12642940	2	603.33	-2.25	51.8276	29
[R].DQAESHESEAWLTK.[N]		8	15	1	Cs_ont_2g026590.2; Cs_ont_2g003770.1; Cs_ont_3g011250.1; Cs_ont_1g021950.2; Cs_ont_3g011720.1; Cs_ont_3g011010.2; Cs_ont_8g015900.1; Cs_ont_6g003840.2	Cs_ont_2g026590.2 [219-228]; Cs_ont_2g003770.1 [217-226]; Cs_ont_3g011250.1 [227-236]; Cs_ont_1g021950.2 [221-230]; Cs_ont_3g011720.1 [226-235]; Cs_ont_3g011010.2 [217-226]; Cs_ont_8g015900.1 [222-231]; Cs_ont_6g003840.2 [222-231]		0	1189.66	21736820	2	595.335	1.04	53.0716	49
[K].DPQVELLDPAVK.[G]		1	3	3	Cs_ont_5g029050.2	Cs_ont_5g029050.2 [280-294]		0	1647.8	7.9462e+06	2	824.401	-1.41	42.2261	54
[K].DIDATMILHDLPFNEDK.[I]		1	2	1	Cs_ont_4g005440.1	Cs_ont_4g005440.1 [567-575]		0	1197.6	2.64788e+06	3	399.872	0.77	11.6034	15
[K].YLFAGVVDGR.[N]		1	1	1	Cs_ont_9g027880.1	Cs_ont_9g027880.1 [419-429]		0	1073.62	1.054e+06	2	537.314	0.17	42.9813	46
[K].YIGLSEASADTIR.[R]		1	1	1	Cs_ont_1g016930.1	Cs_ont_1g016930.1 [470-479]		0	1134.51	731113	2	567.759	0.4	45.3371	18
[K].DLAGAIEAGR.[V]		1	1	1	Cs_ont_9g006620.1	Cs_ont_9g006620.1 [322-330]		0	931.509	797680	2	466.258	0.09	25.4151	34
[K].YIGLSEASASTIR.[R]		1	3	1	Cs_ont_9g014710.1	Cs_ont_9g014710.1 [102-110]		0	1010.49	31613982	2	505.751	1.1	40.0443	35
[K].YIGLSEASPDTIR.[R]		1	1	1	Cs_ont_9g006440.1	Cs_ont_9g006440.1 [114-125]		1	1372.7		3	458.238	1.28	19.7368	17
[K].YLKPNLDADQIAPWVK.[E]		1	1	1	Cs_ont_2g009520.1	Cs_ont_2g009520.1 [188-201]		0	1632.86	2.92673e+06	2	816.934	0.91	49.8821	40
[K].DKAPLLPYDPYQR.[A]		1	2	1	Cs_ont_1g028800.1	Cs_ont_1g028800.1 [764-785]		1	2311.09	539505	3	771.039	3.49	23.5185	52
[K].YLKPSVAGFLLQK.[E]		1	1	1	Cs_ont_7g013360.1	Cs_ont_7g013360.1 [103-113]		0	1274.62	3.62239e+06	2	637.814	-0.51	20.2459	27
[R].DHANYYSPR.[Q]		1	1	1	Cs_ont_7g000310.1	Cs_ont_7g000310.1 [299-312]		0	1711.87	1.91846e+06	3	571.294	-1.22	51.7478	24
[R].DGVVSTEAWVK.[T]		1	1	1	Cs_ont_3g001440.1	Cs_ont_3g001440.1 [120-135]		0	1919.93	7428908	3	640.649	-0.42	51.9468	40
[R].DGVVLDLVPPPTK.[V]		1	3	2	Cs_ont_1g022390.1	Cs_ont_1g022390.1 [20-32]		0	1449.71	3.8818e+06	2	725.36	0.58	43.898	12
[R].DGVTATDLVLTVTQMLR.[K]		1	2	1	Cs_ont_5g036260.1	Cs_ont_5g036260.1 [536-548]		0	1397.71	2.87529e+06	2	699.357	-0.07	51.839	15
[K].DGVSFGPVLALIQDK.[V]		1	5	1	Cs_ont_9g020060.2	Cs_ont_9g020060.2 [72-84]		0	1306.61	408140	2	653.808	-2.71	13.372	43
[K].DGVILLWDLAEGK.[R]		1	1	1	Cs_ont_8g020660.1	Cs_ont_8g020660.1 [525-539]		0	1732.81	922040	3	578.275	2.21	45.115	12
[K].DGTVVLQYEVR.[L]		1	2	1	Cs_ont_5g028380.1	Cs_ont_5g028380.1 [320-331]		0	1186.63	8123847	2	593.822	3.81	19.6941	42
[R].DGSVLMSVSLDQLK.[A]		1	1	1	Cs_ont_8g004240.1	Cs_ont_8g004240.1 [196-204]		0	949.535	561812	2	475.272	1.24	32.7791	29
[K].DGSGEAYLPEIYNKPELQQLVQEK.[F]		1	2	1	Cs_ont_5g018060.1	Cs_ont_5g018060.1 [166-178]		0	1418.73	6.72414e+06	2	709.87	4.16	40.8836	34
[K].DGNIQVLTSHTLKPVPIAIGGPGLPDNVK.[F]		1	1	1	Cs_ont_3g005870.1	Cs_ont_3g005870.1 [218-230]		0	1374.64	22366486	2	687.824	1.17	11.1045	37
[K].YLIQLQVHPLR.[T]		1	1	1	Cs_ont_8g025430.1	Cs_ont_8g025430.1 [442-455]		0	1392.59	3.81472e+06	2	696.795	-2.91	9.5411	45
[K].DGHLLGLAQSYAK.[N]		1	1	1	Cs_ont_9g001900.1	Cs_ont_9g001900.1 [390-408]		0	1970.96	1.12369e+06	3	657.657	-0.41	27.8507	43
[K].DFVASPEIPFEVDGSEAGVLK.[T]		1	1	1	Cs_ont_7g003440.1	Cs_ont_7g003440.1 [24-35]		0	1282.65	988152	2	641.831	2.09	23.4369	39
[R].DFLLKPELLR.[A]		1	4	1	Cs_ont_7g003320.1	Cs_ont_7g003320.1 [397-405]		0	1036.51	3.27364e+06	2	518.757	0.81	23.5284	32
[R].DFEYSSEAQESR.[N]		1	2	1	Cs_ont_6g003840.2	Cs_ont_6g003840.2 [149-159]		0	1195.62	3180013	2	598.314	0.95	30.9245	35
[K].DFEQIGEFLHR.[A]		1	2	1	Cs_ont_7g001120.1	Cs_ont_7g001120.1 [32-48]		0	1897.96	2.45238e+06	2	949.486	3.33	51.2356	37
[R].DFDEVLFQHFAAK.[F]		1	1	1	Cs_ont_8g023090.1	Cs_ont_8g023090.1 [459-470]		0	1436.71	269923	3	479.574	1.09	35.2748	8
[K].YLQNSGLQK.[Y]		1	2	1	Cs_ont_8g004900.1	Cs_ont_8g004900.1 [21-38]		0	2052.99	1.996e+06	3	685.001	-0.71	51.4912	38
[R].DPSGVLSPYSFNR.[R]		2	2	2	Cs_ont_6g003270.1; Cs_ont_7g020380.1	Cs_ont_6g003270.1 [1032-1041]; Cs_ont_7g020380.1 [455-464]		0	1258.55	7767769	2	629.779	0.99	22.0221	41
[R].DLEDFVSFINEK.[C]	1xOxidation [M13]	1	1	1	Cs_ont_3g007890.1	Cs_ont_3g007890.1 [249-268]		0	2251.07	558290	3	751.028	1.01	35.4582	44
[K].DIENAVNTAVTQYGK.[L]		1	1	1	Cs_ont_6g023800.1	Cs_ont_6g023800.1 [229-243]		0	1675.78	2.02277e+06	2	838.396	2.38	31.7895	66
[R].DPISLVSQTATK.[Y]		1	9	1	Cs_ont_3g032410.1	Cs_ont_3g032410.1 [328-340]		0	1343.72	39567284	2	672.363	1.33	34.837	101
[K].YIAPEQVPVQYGGLSR.[E]		1	1	2	Cs_ont_3g019870.1	Cs_ont_3g019870.1 [249-271]		0	2402.17	1.34255e+06	3	801.393	-4.38	47.5034	42
[R].DMEGSDVDTR.[R]		1	1	2	Cs_ont_8g023080.1	Cs_ont_8g023080.1 [108-119]		0	1421.71	3.6561e+06	2	711.36	4.83	26.7947	54
[K].DLYGNIVLSGGSTMFPGIADR.[M]		1	6	1	Cs_ont_2g035350.1	Cs_ont_2g035350.1 [327-336]		0	1001.56		2	501.286	2.09	24.9897	16
[K].DLVVDMTNFYNQYK.[S]	1xOxidation [M3]	1	1	1	Cs_ont_7g025620.1	Cs_ont_7g025620.1 [206-219]		1	1609.78	1.13435e+06	3	537.264	-0.72	33.2553	44
[K].DLVSSLVSGLLTIGPR.[F]		1	1	1	Cs_ont_6g012400.1	Cs_ont_6g012400.1 [167-182]		0	1694.85	10258737	2	847.929	1.29	50.2765	85
[K].DIVLDGLPNGPVNVTCNSWLHSK.[H]		1	3	1	Cs_ont_5g029050.2	Cs_ont_5g029050.2 [268-279]		0	1244.72	6873883	2	622.867	1.47	52.5942	51
[K].DIVALSGGHTLGR.[AC]	1xOxidation [M10]	1	1	1	Cs_ont_3g024310.1	Cs_ont_3g024310.1 [302-319]		0	2049.99	1.64215e+06	3	684.004	1.32	48.8381	30
[K].YLASMEGAVLSGK.[L]	1xCarbamidomethyl [C10]	1	2	1	Cs_ont_8g017130.1	Cs_ont_8g017130.1 [163-173]		0	1288.62	648735	2	644.814	0.75	30.8972	41
[R].YLCAESVLHR.[G]	1xOxidation [M4]	1	3	2	Cs_ont_4g008350.2	Cs_ont_4g008350.2 [387-402]		0	1772.94	497134	2	886.976	5.83	56.0266	38
[R].DISGEVAAVGASVR.[S]	1xOxidation [M11]	1	3	1	Cs_ont_8g027510.1	Cs_ont_8g027510.1 [382-394]		0	1419.71	563304	2	710.36	-0.97	43.0186	34
[R].DLSCSEATTVGLIK.[V]		1	1	2	Cs_ont_2g032010.1	Cs_ont_2g032010.1 [235-252]		0	1895.94	4.44824e+06	3	632.65	0.41	35.575	65
[R].DIPIIAAGGIVDAR.[G]		1	2	1	Cs_ont_2g035540.2	Cs_ont_2g035540.2 [389-405]		0	1694.81	5461178	2	847.909	1.22	21.8708	75
[R].DIIYTQQAEPVQGEGPEILHK.[L]		1	1	1	Cs_ont_5g045910.1	Cs_ont_5g045910.1 [142-165]		0	2536.33	2.50543e+06	3	846.116	2.95	44.6184	78
[R].DIIYTQPAEPAEGEKPEILHK.[L]		1	1	1	Cs_ont_7g023500.1	Cs_ont_7g023500.1 [290-303]		0	1630.73	1.56254e+06	3	544.251	1.79	23.2008	12
[R].DLINVLEDAIR.[G]		1	2	1	Cs_ont_2g032010.1	Cs_ont_2g032010.1 [98-109]		0	1323.72	4.33834e+06	2	662.36	-1.44	42.4731	37
[R].YLEAMGLTR.[Q]		1	1	1	Cs_ont_8g004820.3	Cs_ont_8g004820.3 [536-552]		0	1986.95	4948215	3	662.988	1.39	52.4355	41
[K].YIEDILLK.[V]		1	3	1	Cs_ont_5g014520.1	Cs_ont_5g014520.1 [287-296]		0	1096.58	1.96468e+06	2	548.793	0.64	41.854	30
[K].DIIMVDHMK.[K]		1	2	1	Cs_ont_9g006420.1	Cs_ont_9g006420.1 [160-172]		0	1395.71	464575	2	698.362	3.35	35.2802	33
[R].DLIISSHEASFEVK.[E]		1	2	1	Cs_ont_7g028220.1	Cs_ont_7g028220.1 [113-122]		0	972.511		2	486.761	4.42	29.5987	34
[R].DILIAVDHGPNSK.[H]		1	6	1	Cs_ont_8g017130.1	Cs_ont_8g017130.1 [130-142]		0	1367.72	3.26123e+06	2	684.365	3.99	33.7678	37
[K].DLLDLYNFR.[Q]		1	9	1	Cs_ont_3g019150.1	Cs_ont_3g019150.1 [161-173]		0	1421.73	1681545	2	711.37	3.7	35.3139	56
[R].YLEPPHIILR.[K]		1	1	1	Cs_ont_3g009160.2	Cs_ont_3g009160.2 [338-353]		0	1871.01	481724	3	624.341	0.93	46.8522	21
[K].DLGLEFTPVK.[Q]		1	1	1	Cs_ont_5g032830.1	Cs_ont_5g032830.1 [80-92]		1	1575.82	1.42459e+06	3	525.944	0.96	38.6025	22
[K].DLGIEEGDIFVSDGAK.[C]		1	2	1	Cs_ont_9g028070.1	Cs_ont_9g028070.1 [234-246]		0	1463.86	519132	3	488.626	0.96	45.1326	18
[K].DLFTGTYMPSTDLTGGYR.[V]		1	1	1	Cs_ont_7g019420.1	Cs_ont_7g019420.1 [626-634]		0	1122.5	1.37206e+06	2	561.752	-0.03	11.0419	7
[K].DLFHDTLGFGAAK.[M]		1	1	1	Cs_ont_2g012780.1	Cs_ont_2g012780.1 [358-368]		0	1190.61	936214	2	595.807	1.21	35.2759	11
[K].DIELIITELQK.[N]		1	1	1	Cs_ont_6g017240.1	Cs_ont_6g017240.1 [216-228]		0	1349.77	1.12825e+06	2	675.391	5.25	49.6402	45
[K].YGTEFYILHR.[Y]		2	4	2	Cs_ont_1g028800.1; Cs_ont_4g018980.1	Cs_ont_1g028800.1 [257-273]; Cs_ont_4g018980.1 [361-377]		0	1832.98		2	916.994	0.7	56.0061	95
[R].EAILPSVIYIQK.[I]		1	1	1	Cs_ont_5g026850.1	Cs_ont_5g026850.1 [109-123]		0	1558.85	1.32421e+06	2	779.924	-4.59	54.1294	21
[K].YGQDATNVGDEGGFAPNIQENK.[E]		1	1	1	Cs_ont_4g012760.1	Cs_ont_4g012760.1 [214-226]		0	1428.77	546211	2	714.891	1.66	54.4995	53
[R].YEEMVEFMEK.[V]		1	3	1	Cs_ont_7g013800.1	Cs_ont_7g013800.1 [94-104]		0	1278.67	2993069	2	639.838	0.02	36.2609	40
[K].ELSSDSSQHVR.[S]	1xOxidation [M6]	1	1	1	Cs_ont_8g004820.3	Cs_ont_8g004820.3 [412-425]		0	1507.77	1.31162e+06	2	754.388	1.07	47.9474	30
[R].YEGDEVNITLAK.[S]		1	1	1	Cs_ont_8g025450.1	Cs_ont_8g025450.1 [321-344]		0	2748.37		3	916.8	5.17	49.8213	16
[K].ELSDVCASILR.[L]		1	1	1	Cs_ont_6g012400.1	Cs_ont_6g012400.1 [487-515]		0	2950.64	2.0036e+06	4	738.416	1.44	49.7662	45
[K].ELQGKPDLIIGNYSDGNIVASLLAHK.[L]		1	6	1	Cs_ont_9g009140.2	Cs_ont_9g009140.2 [12-22]		0	1379.82	619434	3	460.61	0.52	43.5403	52
[R].ELPVDLAEGDLR.[A]		1	2	2	Cs_ont_2g026300.2	Cs_ont_2g026300.2 [259-271]		0	1372.72	3.16822e+06	2	686.867	3.76	35.5164	58
[R].ELPSVDDHDAR.[L]		1	1	2	Cs_ont_7g007010.1	Cs_ont_7g007010.1 [435-455]		0	2206.09	5.32407e+06	2	1103.55	2.19	52.1794	55
[R].EIPDSVNIQVAK.[A]		1	2	1	Cs_ont_4g002510.1	Cs_ont_4g002510.1 [50-59]		0	1243.74	1.08409e+06	3	415.252	0.19	49.62	30
[K].EINGAGINSSFAVHQDVDGR.[A]		1	2	1	Cs_ont_2g025250.4	Cs_ont_2g025250.4 [249-260]		0	1447.6	1.77969e+06	2	724.303	1.62	20.3062	75
[K].ELNELYSFDTR.[T]		1	1	1	Cs_ont_9g014730.1	Cs_ont_9g014730.1 [404-414]		0	1390.67		3	464.229	-1.49	49.1895	28
[K].YELLLQQR.[S]		1	1	1	Cs_ont_1g016130.1	Cs_ont_1g016130.1 [233-245]		0	1566.76	11240122	3	522.925	0.96	50.8159	35
[K].ELLFSDGFPVAK.[D]		1	2	2	Cs_ont_1g028800.1	Cs_ont_1g028800.1 [485-493]		0	1050.56	10404298	2	525.781	-2.25	28.3543	14
[K].ELLEWGSR.[V]	1xOxidation [M6]	1	1	1	Cs_ont_8g004820.3	Cs_ont_8g004820.3 [536-552]		0	2002.94	3.75827e+06	3	668.32	1.6	51.8429	34
[K].YEINEEELRPYFSLPK.[V]		1	3	1	Cs_ont_5g050730.1	Cs_ont_5g050730.1 [17-29]		0	1438.7	698593	2	719.854	2.78	41.5447	30
[K].ELLDQNPIGPAMIHPSETAAK.[G]		1	3	1	Cs_ont_5g007390.1	Cs_ont_5g007390.1 [264-275]		0	1455.7	2.17428e+06	2	728.354	-0.14	53.0114	72
[R].ELGIGIVPYSPIGR.[G]		1	2	1	Cs_ont_8g008780.1	Cs_ont_8g008780.1 [82-96]		0	1622.8		2	811.906	1.06	42.3912	67
[K].EIGGMISVEEAIK.[Q]		1	1	1	Cs_ont_4g001210.1	Cs_ont_4g001210.1 [275-286]		0	1259.68	1.04173e+06	2	630.343	-4.96	35.914	33
[K].ELESICNPIIAK.[M]		1	1	2	Cs_ont_3g005870.1	Cs_ont_3g005870.1 [450-465]		0	1776.93	2.8737e+07	2	888.97	2.26	40.0606	48
[R].ELEMDDDTLTK.[A]		1	1	1	Cs_ont_5g004650.1	Cs_ont_5g004650.1 [384-393]		0	1124.45	460670	2	562.73	-0.44	11.2439	21
[K].ELEHIEEVFSPLVEK.[C]	1xOxidation [M14]	2	6	1	Cs_ont_1g004160.1; Cs_ont_6g017570.1	Cs_ont_1g004160.1 [294-314]; Cs_ont_6g017570.1 [294-314]		0	2199.08	2.30958e+06	3	733.697	0.83	51.5615	43
[K].EIEGLPATALGLAAQTALSK.[G]	1xOxidation [M6]	1	2	1	Cs_ont_2g023010.3	Cs_ont_2g023010.3 [147-160]		0	1765.81	765166	2	883.417	9.23	43.2666	64
[K].YEQIAELLNSIAER.[F]		1	1	2	Cs_ont_9g001380.1	Cs_ont_9g001380.1 [432-447]		0	1626.94		2	813.976	1.23	56.1467	36
[K].EIEASGGQALTFGGDVSK.[E]	1xCarbamidomethyl [C16]	1	1	1	Cs_ont_2g033660.1	Cs_ont_2g033660.1 [171-193]		0	2535.27	13749248	3	845.761	1.22	50.7682	50
[K].ELDYLVGAVSSPK.[R]		1	5	1	Cs_ont_8g004040.5	Cs_ont_8g004040.5 [155-167]		0	1295.71	502017	3	432.577	8.28	30.6392	16
[R].ELTPAITVLQLFLSSSKPVLR.[F]		1	4	1	Cs_ont_9g016420.1	Cs_ont_9g016420.1 [513-525]		0	1325.68	340821	2	663.344	2.37	37.6905	40
[K].ELDYLVGAVSNPK.[K]	1xCarbamidomethyl [C3]	1	1	1	Cs_ont_1g011180.1	Cs_ont_1g011180.1 [250-259]		0	1247.62	623137	3	416.545	0.59	27.5308	27
[K].EIVEMILFPVVNESCR.[V]		1	4	2	Cs_ont_4g013810.4	Cs_ont_4g013810.4 [95-108]		0	1330.7	1.78693e+06	2	665.853	1.54	41.4176	57
[R].ELVNLVVVGGDR.[R]	1xCarbamidomethyl [C4]	1	1	1	Cs_ont_8g020660.1	Cs_ont_8g020660.1 [509-522]		0	1493.75	642790	2	747.385	8.12	39.5529	59
[R].ESEVLSLFATIINK.[Y]		1	2	1	Cs_ont_8g015770.1	Cs_ont_8g015770.1 [166-179]		0	1380.78	2662619	2	690.898	2.51	50.753	46
[R].ESELIEENALGVR.[N]		1	3	1	Cs_ont_5g007070.3	Cs_ont_5g007070.3 [433-453]		0	2365.2	1048403	3	789.072	-0.57	38.5506	30
[K].YDSLTVLK.[K]		1	3	1	Cs_ont_5g022120.1	Cs_ont_5g022120.1 [353-373]		0	2378.22	448663	3	793.414	1.37	31.9945	15
[R].ESDLVDWYIPLVK.[R]		1	2	2	Cs_ont_2g035540.2	Cs_ont_2g035540.2 [293-303]		0	1270.7	1.30334e+07	2	635.854	-0.11	54.7151	81
[R].ESDGSLKPLPAK.[H]	1xOxidation [M5]	1	4	1	Cs_ont_7g003320.1	Cs_ont_7g003320.1 [407-415]		0	1069.53	1.15743e+06	2	535.272	1.08	22.7997	29
[K].ESAVEILDTWLK.[T]		1	1	1	Cs_ont_6g003270.1	Cs_ont_6g003270.1 [732-739]		0	1006.58	3.20359e+06	2	503.795	1.12	44.9515	27
[K].YDSTLGIFEADVKPVGTDGISVDGK.[V]	1xOxidation [M8]	1	1	2	Cs_ont_9g014710.1	Cs_ont_9g014710.1 [329-337]		0	1117.54	3.89817e+06	2	559.272	-1.22	21.5476	26
[R].YDYENVDAGAAK.[E]		1	1	1	Cs_ont_3g004330.1	Cs_ont_3g004330.1 [413-426]		0	1574.81		2	787.909	3.42	39.0216	58
[K].EQWSPALTISK.[V]		1	3	1	Cs_ont_8g021610.2	Cs_ont_8g021610.2 [43-55]		0	1378.73	829934	2	689.872	2.54	30.6489	40
[R].EQPNANDQYLPPFVIVDENGK.[A]		1	2	1	Cs_ont_9g003710.2	Cs_ont_9g003710.2 [257-265]		0	1168.6	4.36115e+06	2	584.804	1.22	52.2199	48
[R].EQAVWALGNVAGDSPR.[C]		1	2	2	Cs_ont_8g025450.1	Cs_ont_8g025450.1 [116-125]		0	1250.73	6.40871e+06	3	417.58	0.02	39.0305	26
[K].EQAPAPVPEPEAPEKR.[T]		1	1	1	Cs_ont_1g011180.1	Cs_ont_1g011180.1 [299-308]		0	1118.61	361049	2	559.812	6.53	47.6744	24
[K].EQAPAPVPEPEAPEK.[R]		1	3	1	Cs_ont_8g027280.1	Cs_ont_8g027280.1 [152-167]		0	1664.8	1.69449e+06	2	832.904	-0.84	49.6358	31
[K].EQADYISVSADGPYKPLHYR.[Y]		1	1	1	Cs_ont_3g004330.1	Cs_ont_3g004330.1 [150-167]		0	1994.92	2.08465e+06	2	997.962	-0.12	51.223	70
[R].EQAANKPLLK.[T]		1	2	2	Cs_ont_8g025450.1	Cs_ont_8g025450.1 [348-360]		0	1391.7	5.53873e+06	3	464.57	0.65	48.8242	43
[K].EPATEFVSFTNSFHGR.[T]		1	1	1	Cs_ont_5g038750.1	Cs_ont_5g038750.1 [162-172]		0	1314.75	1.71533e+06	2	657.88	0.75	52.6746	43
[R].ENYELGLPVIQK.[A]		1	1	1	Cs_ont_9g027490.1	Cs_ont_9g027490.1 [436-445]		0	1298.65	1.10874e+06	3	433.555	-2.18	37.0447	30
[K].ENTDIIVETFNSLGFK.[V]		1	2	1	Cs_ont_6g023830.1	Cs_ont_6g023830.1 [101-112]		0	1373.8	1.13368e+06	2	687.407	1.42	50.0498	11
[R].ENNWLTEHVDFQR.[V]		1	2	1	Cs_ont_6g007340.1	Cs_ont_6g007340.1 [206-227]		0	2324.04	1.59486e+06	3	775.352	-0.73	32.3805	51
[R].ENLLEFYER.[V]	2xOxidation [M4; M8]	2	3	1	Cs_ont_3g011250.1; Cs_ont_6g003840.2	Cs_ont_3g011250.1 [28-37]; Cs_ont_6g003840.2 [24-33]		0	1366.55	845403	2	683.78	-0.99	23.0454	28
[K].ENGVSADGINFDQGAR.[T]		2	5	1	Cs_ont_7g019600.3; Cs_ont_5g036930.1	Cs_ont_7g019600.3 [326-336]; Cs_ont_5g036930.1 [326-336]		0	1244.59	2.2635e+06	3	415.534	0.77	8.3566	14
[R].ELYPAFQLPEK.[C]		1	2	1	Cs_ont_3g010860.1	Cs_ont_3g010860.1 [158-169]		0	1351.67	2.13664e+06	2	676.342	1.72	32.5019	58
[K].ELYHNNFSDDEKR.[T]	1xCarbamidomethyl [C6]	1	1	1	Cs_ont_3g011720.1	Cs_ont_3g011720.1 [102-112]		0	1262.64	578183	2	631.826	3.39	39.5937	34
[K].ELYHNNFSDDEK.[R]		1	2	1	Cs_ont_4g022570.5	Cs_ont_4g022570.5 [401-426]		0	2765.48	1.81573e+06	4	692.127	1.09	51.593	44
[R].ELVSALVEGR.[L]		1	4	1	Cs_ont_5g028020.2	Cs_ont_5g028020.2 [209-220]		0	1326.69		2	663.85	2.68	45.7484	40
[R].ELVNSPANVLTPAVLAEEASK.[V]		1	1	2	Cs_ont_8g004820.3	Cs_ont_8g004820.3 [457-467]		0	1253.58	8.35987e+06	2	627.292	0.93	15.6375	48
[K].ELVMLDTSR.[G]		1	1	1	Cs_ont_5g032900.2	Cs_ont_5g032900.2 [209-220]		0	1312.71		2	656.86	1.98	33.7312	37
[K].ELDEPLSLK.[D]		1	2	1	Cs_ont_9g023710.1	Cs_ont_9g023710.1 [253-272]		0	2085.99	1028657	3	696.004	1.56	30.77	59
[R].EIDDADKLVEAIK.[A]		1	1	2	Cs_ont_2g016640.1	Cs_ont_2g016640.1 [97-107]		0	1386.65	1.33995e+06	2	693.831	0.37	41.4708	51
[R].YEVDGYVYDAAEQPK.[I]		1	1	1	Cs_ont_6g023800.1	Cs_ont_6g023800.1 [134-141]		0	1062.59	3045934	2	531.802	1.56	35.3118	18
[R].EFVIVGGGNAAGYAAR.[T]		1	3	1	Cs_ont_8g027280.1	Cs_ont_8g027280.1 [325-336]		0	1322.7	3.35963e+06	2	661.853	-0.87	50.6137	45
[K].EFVIPITGPLIR.[I]		1	3	1	Cs_ont_6g014400.1	Cs_ont_6g014400.1 [587-594]		0	989.505	3.09849e+06	2	495.256	-0.57	36.6272	41
[K].YGGPVDVAK.[R]		1	1	1	Cs_ont_1g022550.1	Cs_ont_1g022550.1 [363-378]		0	2027.01	7164125	3	676.343	1.04	49.8069	36
[R].YGLDASDAPR.[-]		1	1	1	Cs_ont_8g029300.1	Cs_ont_8g029300.1 [475-495]		0	2232.13	378168	3	744.716	0.25	43.0397	8
[K].EFLQMNDLWVK.[H]		1	1	1	Cs_ont_3g019150.1	Cs_ont_3g019150.1 [205-218]		0	1470.83	1.41521e+06	2	735.921	2.06	51.472	10
[K].YGLDDNTIDFIGHALALHR.[D]	1xOxidation [M5]	1	1	1	Cs_ont_2g033660.1	Cs_ont_2g033660.1 [449-461]		0	1391.71	6.92108e+06	2	696.359	0.88	37.0194	50
[K].EFADVLEAIKDR.[G]		1	1	1	Cs_ont_2g033660.1	Cs_ont_2g033660.1 [449-461]		0	1375.71	6.63198e+06	2	688.361	0.48	45.949	37
[K].EFADVLEAIK.[D]	1xCarbamidomethyl [C6]	2	3	1	Cs_ont_6g017960.1; Cs_ont_7g003890.1	Cs_ont_6g017960.1 [604-615]; Cs_ont_7g003890.1 [604-615]		0	1386.73	14350687	2	693.868	-0.75	38.5693	36
[K].EESNVVGELPDPQK.[K]	1xOxidation [M4]	1	1	1	Cs_ont_8g024380.1	Cs_ont_8g024380.1 [980-990]		0	1325.58	911871	2	663.292	-1.21	18.0576	64
[K].EESGNDVSVTVR.[L]		1	1	1	Cs_ont_8g024380.1	Cs_ont_8g024380.1 [980-990]		0	1309.58		2	655.296	1.88	28.1897	32
[K].EEEKAPEAPPK.[E]		1	1	1	Cs_ont_8g004820.3	Cs_ont_8g004820.3 [212-226]		0	1797.93	2046029	3	599.981	0.99	49.8111	16
[R].EEEASYFTNTR.[C]		1	1	2	Cs_ont_1g022550.1	Cs_ont_1g022550.1 [200-219]		0	1954.09	4.30596e+06	3	652.033	0.13	52.9168	56
[K].EDQPAAAEPPKP.[-]		1	5	1	Cs_ont_5g047950.2	Cs_ont_5g047950.2 [133-146]		0	1648.85	894562	3	550.289	-0.1	52.7525	9
[K].EDQLEYLEER.[R]	1xOxidation [M4]	1	1	3	Cs_ont_3g005870.1	Cs_ont_3g005870.1 [303-311]		0	1047.53	6.60267e+06	2	524.269	1.79	12.192	29
[R].EDPVINAAFEK.[F]		1	1	1	Cs_ont_7g022760.1	Cs_ont_7g022760.1 [124-141]		0	1765.86	534019	2	883.436	2.42	35.1019	91
[K].YGLIYVITK.[L]		1	2	1	Cs_ont_9g028070.1	Cs_ont_9g028070.1 [247-259]		0	1377.73		2	689.367	-0.02	42.8192	45
[R].EDLAALEK.[D]		1	1	1	Cs_ont_8g021920.1	Cs_ont_8g021920.1 [287-307]		0	2312.36		3	771.461	4.41	55.7007	29
[K].EDDVATFTIK.[A]		1	1	2	Cs_ont_9g028060.1	Cs_ont_9g028060.1 [179-191]		0	1404.74	1.59512e+07	2	702.874	2.65	41.7924	62
[K].EDDIGTYTIK.[A]	1xCarbamidomethyl [C15]	1	3	1	Cs_ont_4g008350.2	Cs_ont_4g008350.2 [622-637]		0	1934.97	560969	3	645.663	2.16	53.868	7
[K].EAVPEMWSPEMK.[SN]		1	3	1	Cs_ont_4g022570.5	Cs_ont_4g022570.5 [600-611]		0	1269.72	765901	2	635.364	3.07	45.9447	25
[K].EAVNVSLGNLLTYPFVR.[E]		1	4	1	Cs_ont_5g016700.1	Cs_ont_5g016700.1 [801-814]		0	1563.86		3	521.96	2.05	54.7791	6
[K].EAVGEVDYGAK.[F]		1	1	1	Cs_ont_6g023800.1	Cs_ont_6g023800.1 [164-176]		0	1458.74	1.79196e+06	2	729.875	-0.76	37.5832	44
[K].EAVAPYERPALSK.[A]		1	1	1	Cs_ont_8g020750.1	Cs_ont_8g020750.1 [167-174]		0	938.519	901847	2	469.763	-0.25	30.1766	31
[K].YGMDEFLEIK.[Y]		1	1	1	Cs_ont_7g019600.3	Cs_ont_7g019600.3 [119-131]		0	1576.83	685636	2	788.919	3.25	53.3533	30
[K].EATESMSQLCPIRPVGPLVPPSLLGQDEK.[L]		1	1	1	Cs_ont_7g018260.1	Cs_ont_7g018260.1 [230-241]		0	1241.67	850066	2	621.342	3.08	14.8804	52
[R].EAPAFVEQATEQQILVTGIK.[V]		1	1	1	Cs_ont_3g018550.1	Cs_ont_3g018550.1 [125-136]		0	1403.74	3.59945e+06	2	702.375	1.1	53.982	52
[K].YGFEEGGETVR.[L]		1	1	1	Cs_ont_2g025950.1	Cs_ont_2g025950.1 [115-139]		0	2583.28	2.19724e+06	3	861.769	3.78	50.232	68
[K].EGALAEENMR.[G]		1	1	1	Cs_ont_2g013170.1	Cs_ont_2g013170.1 [448-459]		0	1315.58	3.28063e+06	2	658.294	0.77	20.0185	68
[K].EGDLPLFGFLDPESFVNSIQKPR.[V]		1	9	1	Cs_ont_8g027860.1	Cs_ont_8g027860.1 [306-316]		0	1259.66	892477	2	630.336	0.96	37.9071	23
[K].EGDNGGWIK.[L]		1	1	1	Cs_ont_6g012400.1	Cs_ont_6g012400.1 [245-265]		0	2387.15	6.04551e+06	3	796.386	-3.8	51.0932	33
[R].EIAQAYADSFAPR.[D]		1	2	1	Cs_ont_9g001900.1	Cs_ont_9g001900.1 [178-193]		0	1669.83		2	835.424	6.29	43.7055	55
[K].ELAITELSDLLR.[Q]		1	1	1	Cs_ont_3g005870.1	Cs_ont_3g005870.1 [26-41]		1	1744.89	2.90397e+06	3	582.301	0.88	19.4541	44
[K].ELAETDSVYDSEK.[L]		1	1	1	Cs_ont_3g005870.1	Cs_ont_3g005870.1 [26-40]		0	1588.79	571968	2	794.898	2.23	23.5229	43
[R].EIAEAYLGSTIK.[N]		1	1	2	Cs_ont_9g014710.1	Cs_ont_9g014710.1 [465-484]		0	2309.12	3.05262e+06	3	770.377	-1.31	33.9213	17
[R].EKPDYLATVDADPSSSSYSK.[V]		2	6	1	Cs_ont_2g009340.2; Cs_ont_1g019880.1	Cs_ont_2g009340.2 [140-149]; Cs_ont_1g019880.1 [140-149]		0	1111.65	6.73031e+06	3	371.22	-2.53	10.516	13
[R].YFHVTEDILK.[K]		1	1	1	Cs_ont_9g027880.1	Cs_ont_9g027880.1 [188-203]		0	1825.85		3	609.289	1.53	44.1414	12
[K].EKDIENAVNTAVTQYGK.[L]		1	3	1	Cs_ont_8g024920.1	Cs_ont_8g024920.1 [115-126]		0	1402.76	3.33582e+06	2	701.882	-0.2	46.2559	22
[R].YFNPVGAHESGK.[L]		1	2	1	Cs_ont_8g027280.1	Cs_ont_8g027280.1 [378-393]		0	1826.92		2	913.963	1.45	53.9789	69
[K].EHGLIFMEASAK.[T]		1	1	2	Cs_ont_3g024310.1	Cs_ont_3g024310.1 [163-175]		0	1687.78	5.99501e+06	2	844.397	2.15	41.4762	74
[R].EHALLAFTLGVK.[Q]		1	2	1	Cs_ont_Un004430.1	Cs_ont_Un004430.1 [17-25]		0	1212.59	849984	2	606.798	-0.1	46.6932	18
[K].EGVWEEIVR.[E]		1	1	1	Cs_ont_5g018060.1	Cs_ont_5g018060.1 [82-97]		0	1649.75	837889	2	825.38	0.21	30.8756	81
[K].EGQEITVSTDYDFK.[G]		2	3	1	Cs_ont_3g011250.1; Cs_ont_6g003840.2	Cs_ont_3g011250.1 [28-37]; Cs_ont_6g003840.2 [24-33]		0	1334.56	1.64308e+06	2	667.787	2.25	41.1365	28
[R].EGPALPVLDLLIQDEK.[N]		1	1	1	Cs_ont_2g032010.1	Cs_ont_2g032010.1 [271-281]		0	1334.7	8304325	2	667.855	2.43	46.9951	25
[K].DEGVPLVAFSLK.[D]		1	1	2	Cs_ont_3g005870.1	Cs_ont_3g005870.1 [328-340]		1	1666.75	1.27051e+07	3	556.253	0.18	15.1674	51
[R].EGPALPLLDQLIQDEK.[Y]		1	1	2	Cs_ont_3g005870.1	Cs_ont_3g005870.1 [328-339]		0	1510.64	3310296	2	755.828	2.25	18.1353	40
[R].EGLVSDAIESFIR.[A]		1	1	1	Cs_ont_1g016790.1	Cs_ont_1g016790.1 [240-249]		0	1072.6	1.93956e+06	2	536.803	-0.27	37.1906	47
[K].EGLVLLADEVYQENVYVPEKK.[F]		1	2	1	Cs_ont_4g027960.1	Cs_ont_4g027960.1 [271-291]		0	2152.15	1.62336e+06	2	1076.58	-0.29	51.4132	60
[K].EGLVLLADEVYQENVYVPEK.[K]		1	3	1	Cs_ont_4g008350.2	Cs_ont_4g008350.2 [272-280]		0	1063.55	1.48496e+06	2	532.277	0.8	33.6036	35
[K].EGLSTEAAEER.[L]		1	3	1	Cs_ont_7g013800.1	Cs_ont_7g013800.1 [85-93]		0	1043.56	2.96858e+06	2	522.284	-0.33	34.1063	39
[K].YFSGATVGVTER.[A]		1	2	2	Cs_ont_6g007670.1	Cs_ont_6g007670.1 [147-159]		1	1458.77	5140163	2	729.888	-0.51	39.8591	47
[K].EGLPAFPMGK.[I]		1	1	1	Cs_ont_6g017240.1	Cs_ont_6g017240.1 [271-285]		0	1746.79	433077	2	873.898	1.45	34.7634	77
[K].EGIAPINLVVEHELHR.[A]		1	2	1	Cs_ont_5g048540.1	Cs_ont_5g048540.1 [53-68]		0	1551.79	426055	2	776.402	3	38.3459	52
[K].EGHPVCYNVFGEFQNK.[E]		1	2	1	Cs_ont_5g016130.1	Cs_ont_5g016130.1 [2267-2278]		0	1354.81	1.52345e+06	2	677.909	1.05	52.9416	46
[K].YFVEAGAIAVR.[R]		1	1	1	Cs_ont_7g010930.1	Cs_ont_7g010930.1 [150-158]		0	905.473	1.74598e+06	2	453.241	2.49	16.9764	29
[K].YGAGIGPGVYDIHSPR.[I]		1	1	1	Cs_ont_4g009800.1	Cs_ont_4g009800.1 [473-482]		0	1064.5	817398	2	532.754	0.41	20.9123	35
[R].EGEQEFTTTDPVTEVVVKPASK.[Y]	1xOxidation [M5]	1	1	1	Cs_ont_1g019620.3	Cs_ont_1g019620.3 [182-192]		0	1438.7	410477	2	719.854	-1.34	46.747	12
[K].EGEMLFGYQPFATK.[D]		1	1	2	Cs_ont_5g022960.1	Cs_ont_5g022960.1 [174-192]		0	2141.08	4.20341e+06	3	714.365	1.4	51.913	67
[K].YGAKPDAETLDIVNTVAR.[Q]		1	1	1	Cs_ont_8g024380.1	Cs_ont_8g024380.1 [1042-1053]		1	1405.73	533101	3	469.249	-0.21	48.4806	17
[R].YFPTQALNFAFK.[D]		1	1	1	Cs_ont_8g024380.1	Cs_ont_8g024380.1 [1042-1051]		0	1134.6	1.40361e+06	2	567.805	-0.7	50.2812	54
[K].DEGIVALWR.[G]		1	1	1	Cs_ont_3g005870.1	Cs_ont_3g005870.1 [76-89]		0	1540.75	2415241	2	770.878	0.24	30.1437	65
[K].DEGFFSANAAAQASR.[K]		1	1	1	Cs_ont_4g006310.1	Cs_ont_4g006310.1 [84-95]		0	1291.61	1.03274e+06	2	646.31	0.02	16.8281	70
[R].DEFEQISAPILER.[V]		1	1	2	Cs_ont_3g005870.1	Cs_ont_3g005870.1 [121-131]		1	1224.61	1.95284e+07	2	612.809	0.19	8.5954	56
[K].AKPGALPNFVLVDR.[G]		1	1	1	Cs_ont_3g006600.1	Cs_ont_3g006600.1 [273-283]		0	1346.59	401616	2	673.798	1.79	22.9521	10
[R].AHASTEGVAK.[F]		1	3	1	Cs_ont_2g010600.1	Cs_ont_2g010600.1 [206-217]		0	1249.61	3.14891e+06	2	625.305	-2.27	15.7814	29
[R].AGWLSADDSTYPK.[A]		1	2	1	Cs_ont_4g021180.1	Cs_ont_4g021180.1 [181-190]		0	1323.61	2639259	2	662.307	-0.04	33.2383	48
[K].AGTVFTALGSDGGVK.[L]		1	1	2	Cs_ont_2g033660.1	Cs_ont_2g033660.1 [836-846]		0	1232.62	24294286	2	616.812	1.01	34.1557	29
[K].AGSGVATLGLPDSPGVPK.[G]		1	1	1	Cs_ont_7g001710.1	Cs_ont_7g001710.1 [283-291]		0	1069.63	502149	2	535.319	1.82	47.2554	26
[R].AGSAAALSLLLNR.[L]		1	8	1	Cs_ont_2g035350.1	Cs_ont_2g035350.1 [423-430]		0	888.467	2.96798e+06	2	444.738	1.01	22.8572	30
[K].AGPDAFMSPK.[D]		1	1	1	Cs_ont_8g021450.1	Cs_ont_8g021450.1 [191-200]		0	1138.56	646094	2	569.783	-3.09	33.9912	20
[R].AGNIAPEEALHIGDSFR.[K]		2	3	1	Cs_ont_8g021460.1; Cs_ont_8g021440.1	Cs_ont_8g021460.1 [191-200]; Cs_ont_8g021440.1 [192-201]		0	1154.56	689113	2	577.782	-0.01	27.122	24
[K].AGNFTYEPTPVGDGFIR.[F]	1xOxidation [M6]	2	3	1	Cs_ont_8g023080.1; Cs_ont_8g023090.1	Cs_ont_8g023080.1 [128-139]; Cs_ont_8g023090.1 [479-490]		0	1449.64	411544	2	725.325	3.18	33.3	7
[R].YSSQVVSIEESGHFK.[L]		1	2	2	Cs_ont_7g024560.1	Cs_ont_7g024560.1 [226-242]		0	1892.03	532648	2	946.521	3.68	53.9486	81
[R].YTLEINALAR.[QK]		1	5	1	Cs_ont_9g028390.2	Cs_ont_9g028390.2 [148-158]		0	1137.54	3564686	2	569.275	0.57	17.8595	33
[R].AGGTMTGVLSAANEK.[A]		1	2	2	Cs_ont_6g007670.1	Cs_ont_6g007670.1 [40-52]		0	1430.76	4916351	2	715.886	1.22	20.5145	28
[R].AGGIFLPIVK.[S]	1xOxidation [M3]	1	3	1	Cs_ont_9g028390.2	Cs_ont_9g028390.2 [511-520]		0	1260.58	649466	2	630.795	0.52	40.0688	31
[R].YTMEINGLAR.[Q]	1xCarbamidomethyl [C10]; 1xOxidation [M6]	1	1	1	Cs_ont_8g025420.1	Cs_ont_8g025420.1 [231-259]		0	3164.6	3.66007e+06	3	1055.54	5.14	50.4353	60
[K].AGEDADSLGLTGHER.[F]	1xCarbamidomethyl [C10]	1	1	1	Cs_ont_8g025420.1	Cs_ont_8g025420.1 [231-259]		0	3148.6	3.20397e+06	3	1050.21	4.33	51.1225	67
[K].AGDEQLNVFR.[F]		1	1	2	Cs_ont_2g012300.1	Cs_ont_2g012300.1 [196-215]		0	2172.15	5175747	2	1086.58	-0.6	50.6236	97
[R].AGCYAANVVIQR.[S]		1	1	1	Cs_ont_3g013610.1	Cs_ont_3g013610.1 [299-309]		0	1243.56	1418649	2	622.283	0.53	23.6501	46
[K].AGATAVVPETLEPSLQLAAAVLAQAK.[L]	1xOxidation [M9]	1	2	1	Cs_ont_9g027670.6	Cs_ont_9g027670.6 [674-683]		0	1135.5	1.15412e+06	2	568.257	2.47	10.3496	36
[K].AGAPVDETIK.[T]		1	1	1	Cs_ont_6g003270.1	Cs_ont_6g003270.1 [627-649]		0	2605.33	1.26818e+06	3	869.116	1.06	55.2029	50
[K].AGANVILTTK.[G]		1	2	1	Cs_ont_4g023700.1	Cs_ont_4g023700.1 [526-534]		0	975.453	1.33321e+06	2	488.231	1.52	20.6886	17
[K].AGALNVLLR.[V]		1	2	1	Cs_ont_7g018160.1	Cs_ont_7g018160.1 [248-260]		0	1438.7	538988	2	719.852	0.66	35.4614	63
[R].AGAAILIMQK.[F]		1	1	1	Cs_ont_4g025300.1	Cs_ont_4g025300.1 [47-58]		0	1372.77	2.77136e+06	2	686.889	1.52	53.7156	65
[R].AFYNDKFPVFAER.[L]		1	3	1	Cs_ont_8g005550.2	Cs_ont_8g005550.2 [423-435]		0	1485.66	2.67824e+06	2	743.334	1.38	21.1233	85
[K].YTVEIPVTER.[S]		1	1	1	Cs_ont_7g003890.1	Cs_ont_7g003890.1 [133-144]		0	1294.69	9493562	2	647.849	1.21	37.0756	38
[R].AFTEEQEALVVK.[S]		1	1	1	Cs_ont_9g014930.1	Cs_ont_9g014930.1 [53-72]		0	2160		3	720.67	-1.58	29.1766	41
[K].AFSDSPIIGEIR.[G]		1	1	1	Cs_ont_3g009610.1	Cs_ont_3g009610.1 [69-78]		0	1264.66	440912	3	422.224	1.27	37.3731	8
[K].AIAESNLNAAVVDCCIGIPVYFTDLQR.[R]		1	2	1	Cs_ont_8g008780.1	Cs_ont_8g008780.1 [80-96]		1	1879.94	536003	3	627.323	7.31	35.3504	10
[K].AFQTILSEIYR.[I]		1	1	1	Cs_ont_5g040350.1	Cs_ont_5g040350.1 [184-195]		0	1305.62	3.32299e+06	3	435.88	1.71	18.8608	12
[K].ALAETGLSVEDVHMVEVVGSSSR.[V]		1	1	1	Cs_ont_2g000140.1	Cs_ont_2g000140.1 [140-151]		0	1332.66	367530	3	444.892	0.39	34.4086	11
[R].YSMVITPK.[N]		1	4	1	Cs_ont_8g004480.2	Cs_ont_8g004480.2 [150-161]		0	1298.75	975852	2	649.879	3.52	47.9002	16
[R].AIMAQYMPLDSQAEVQHASHGDV.[-]		1	3	1	Cs_ont_3g018010.1	Cs_ont_3g018010.1 [373-381]		0	1116.57	1.12644e+06	2	558.789	1.32	44.7832	18
[R].AILVEEWNVQPVK.[C]		1	1	1	Cs_ont_2g010940.1	Cs_ont_2g010940.1 [105-118]		0	1631.74	1.33595e+06	2	816.377	1.68	35.7833	62
[K].YSGGFIWASEK.[T]		1	3	1	Cs_ont_8g024920.1	Cs_ont_8g024920.1 [137-152]		0	1749.96	5219815	2	875.488	2.59	54.7136	63
[K].YSGVTYADLFQLASATAIEEAGGPK.[I]		1	3	1	Cs_ont_2g014610.1	Cs_ont_2g014610.1 [370-381]		0	1274.7	4598771	2	637.853	0.43	51.6664	38
[R].AIISADIYEGIR.[A]		1	2	2	Cs_ont_1g024770.1	Cs_ont_1g024770.1 [139-154]		0	1778.95	2.92905e+07	2	889.983	2.93	53.5986	50
[R].ALLNESNDFVGDK.[V]		1	1	1	Cs_ont_7g001710.1	Cs_ont_7g001710.1 [1132-1144]		0	1435.74	1296165	2	718.376	1.52	53.1262	40
[K].YSIKPDLVSFAK.[A]		1	2	1	Cs_ont_1g018200.1	Cs_ont_1g018200.1 [302-322]		1	2435.27	7.70081e+06	3	812.433	5.66	51.0775	39
[R].ALLNAIGNLGLTGAYAEALSK.[L]		1	2	2	Cs_ont_1g018200.1	Cs_ont_1g018200.1 [302-321]		0	2307.18	4.27838e+06	2	1154.1	4.18	52.3238	102
[K].YSLKPLVPR.[L]		1	1	1	Cs_ont_6g001870.1	Cs_ont_6g001870.1 [35-45]		0	1191.55	878194	2	596.278	0.08	14.7992	35
[K].YSMEFSSVAYDK.[Q]		1	1	1	Cs_ont_1g025020.1	Cs_ont_1g025020.1 [263-274]		0	1286.64	2.21123e+06	2	643.823	1.01	26.8811	34
[K].ALLEEAENER.[M]		1	2	1	Cs_ont_9g023710.1	Cs_ont_9g023710.1 [412-421]		0	1046.53	2556204	2	523.771	0.29	41.0606	24
[K].ALLAEYLAAQK.[R]		1	2	2	Cs_ont_1g023010.1	Cs_ont_1g023010.1 [248-263]		0	1825.99	1.37477e+06	4	457.254	1.44	46.8863	20
[R].ALLADLTGK.[D]	1xCarbamidomethyl [C6]	1	1	2	Cs_ont_3g005870.1	Cs_ont_3g005870.1 [312-327]		0	1924.86	1.86158e+07	3	642.292	-1.3	39.8891	43
[K].ALGGGVIPVSAVLADK.[E]		1	2	1	Cs_ont_5g014760.1	Cs_ont_5g014760.1 [302-312]		0	1195.65	606990	2	598.33	4.11	38.7927	22
[K].ALEYEDFDKFDR.[V]		1	1	1	Cs_ont_5g014520.1	Cs_ont_5g014520.1 [689-704]		0	1658.83	1.67685e+06	3	553.614	0.14	32.2906	30
[K].ALEIAQEINQK.[G]		1	1	2	Cs_ont_3g005870.1	Cs_ont_3g005870.1 [466-487]		0	2391.19	2.98997e+07	3	797.737	2.15	38.1685	52
[K].AIEDTGDNILLFETPETMDRDK.[F]	1xOxidation [M4]	1	1	1	Cs_ont_3g004330.1	Cs_ont_3g004330.1 [427-440]		0	1633.76		2	817.381	-0.99	47.8982	27
[K].AIEDTGDNILLFETPETMDR.[D]		1	2	2	Cs_ont_9g001500.1	Cs_ont_9g001500.1 [76-93]		0	1933	5484048	3	645.009	4.99	40.8083	35
[K].ALEDLNWDHSFVR.[E]		2	5	2	Cs_ont_2g022420.1; Cs_ont_7g028590.1	Cs_ont_2g022420.1 [152-163]; Cs_ont_7g028590.1 [159-170]		0	1446.74	15341508	2	723.875	0.26	51.6781	45
[K].ALEDADLGADISK.[K]		1	2	1	Cs_ont_7g028590.1	Cs_ont_7g028590.1 [142-150]		0	1058.56	2.81867e+06	2	529.786	1.26	49.8682	32
[R].AIDFIGAGAK.[S]		1	2	1	Cs_ont_5g014520.1	Cs_ont_5g014520.1 [373-387]		0	1541.7	459367	2	771.35	-3.63	34.013	35
[R].ALDAFQLDPAK.[W]		1	1	2	Cs_ont_1g016130.1	Cs_ont_1g016130.1 [301-313]		0	1546.77	5.66703e+06	2	773.894	3.51	49.7101	57
[K].ALAVVDKAPEAEPPAGEK.[S]		1	2	1	Cs_ont_8g026170.1	Cs_ont_8g026170.1 [90-103]		0	1496.86	995298	3	499.624	-1.18	42.5608	11
[R].ALATDEWLR.[V]		1	1	1	Cs_ont_9g028060.1	Cs_ont_9g028060.1 [156-165]		0	970.495	857823	2	485.752	0.87	7.5625	62
[K].AFLDATGGLWR.[ST]		1	4	1	Cs_ont_4g009380.1	Cs_ont_4g009380.1 [419-431]		0	1410.65	998805	2	705.83	-0.5	34.7574	38
[R].AFGGQSLDFGK.[G]		1	2	1	Cs_ont_4g014940.1	Cs_ont_4g014940.1 [144-158]		0	1379.72	6.48986e+06	2	690.365	4.04	38.5297	51
[K].AFGAELVLTDSAK.[G]		1	1	1	Cs_ont_7g012840.1	Cs_ont_7g012840.1 [202-219]		0	1622.87	2948462	2	811.945	4.36	41.0805	62
[K].YWESPEEFIPER.[F]		1	1	1	Cs_ont_7g024110.1	Cs_ont_7g024110.1 [991-1003]		0	1256.73	997625	2	628.87	1.16	50.1925	26
[K].AAVEEGIVVGGGCTLLR.[L]	1xOxidation [M7]	1	2	1	Cs_ont_5g030190.1	Cs_ont_5g030190.1 [52-61]		0	1036.48	941228	2	518.742	0.4	17.3038	48
[K].AAVAWEPNKPLVIEDVQVAPPQAGEVR.[I]		1	1	1	Cs_ont_2g010320.1	Cs_ont_2g010320.1 [185-201]		0	1796.89	617601	3	599.636	0.56	42.9848	3
[K].AAVAWEAGKPLVIEEVEVAPPQK.[N]		1	1	2	Cs_ont_8g025430.1	Cs_ont_8g025430.1 [52-68]		0	1840.89	7.54249e+06	2	920.948	1.5	46.4834	54
[K].AAVAQAALAYQLYQK.[K]		1	3	1	Cs_ont_8g028070.2	Cs_ont_8g028070.2 [130-144]		0	1696.82	960466	3	566.278	1.06	28.8116	21
[K].AASVVEQTIGSIR.[T]		1	3	1	Cs_ont_7g022650.1	Cs_ont_7g022650.1 [614-623]		0	1163.64		2	582.325	1.25	42.7304	17
[R].AASTILATGGYGR.[A]	1xOxidation [M5]	2	2	1	Cs_ont_5g045910.1; Cs_ont_5g045900.1	Cs_ont_5g045910.1 [395-409]; Cs_ont_5g045900.1 [413-427]		0	1422.69	2.50098e+06	2	711.85	3.04	18.1817	64
[R].YWLCAATEQSIK.[I]		2	2	1	Cs_ont_5g045910.1; Cs_ont_5g045900.1	Cs_ont_5g045910.1 [395-409]; Cs_ont_5g045900.1 [413-427]		0	1406.69	2.04897e+06	2	703.854	3.98	28.0893	56
[R].AASFNIIPSSTGAAK.[A]		1	2	1	Cs_ont_2g032200.1	Cs_ont_2g032200.1 [234-243]		0	1014.63	3.54619e+06	2	507.822	1.51	50.1562	35
[K].AAQDIANAELAPTHPIR.[L]		1	1	1	Cs_ont_2g033660.1	Cs_ont_2g033660.1 [593-602]		0	1167.58	6212822	2	584.296	1.38	34.5276	41
[K].AAQDIALTDLAPTHPIR.[L]		1	2	1	Cs_ont_2g019160.1	Cs_ont_2g019160.1 [927-941]		0	1527.7	564697	2	764.354	-2.14	19.8178	70
[R].AAPSGAIVLLHACAHNPTGVDPTLEQWEQIR.[Q]		1	4	1	Cs_ont_8g013640.1	Cs_ont_8g013640.1 [605-614]		0	1148.57		2	574.79	2.59	31.2523	9
[K].AANIFETGYK.[L]	1xCarbamidomethyl [C3]	1	1	1	Cs_ont_7g006410.1	Cs_ont_7g006410.1 [318-329]		0	1321.67		2	661.338	0.28	26.5494	44
[R].AAIASTFYK.[D]		1	1	1	Cs_ont_5g002830.1	Cs_ont_5g002830.1 [1119-1144]		0	2519.41	174121	3	840.478	4.75	55.4369	50
[K].AAHLVDSTNQVGHFQK.[V]		1	1	1	Cs_ont_6g003270.1	Cs_ont_6g003270.1 [657-666]		0	1000.53	4.66978e+06	2	500.769	0.71	16.6151	42
[R].AAGIDSLVFLTK.[S]		1	2	1	Cs_ont_5g014760.1	Cs_ont_5g014760.1 [284-293]		0	987.583	843034	2	494.297	2.57	22.381	50
[R].YYAGWADK.[I]		1	8	1	Cs_ont_5g049770.1	Cs_ont_5g049770.1 [287-295]		0	926.578	590969	2	463.792	-0.73	41.0497	28
[K].AAGEVLALQK.[R]		1	2	1	Cs_ont_1g009820.1	Cs_ont_1g009820.1 [276-285]		0	1015.6	864939	2	508.302	-0.49	35.0119	29
[K].AAESNDEAANVDPR.[L]		1	1	1	Cs_ont_2g007270.1	Cs_ont_2g007270.1 [62-74]		1	1603.79	1.11956e+06	3	535.269	0.59	43.7318	35
[K].AAEQASEDWYR.[K]		1	1	1	Cs_ont_3g005870.1	Cs_ont_3g005870.1 [488-497]		0	1206.64	32516764	2	603.822	0.85	35.3096	44
[R].AAELQQGVAPFEEK.[H]		1	1	1	Cs_ont_8g023080.1	Cs_ont_8g023080.1 [9-20]		0	1363.71	2992842	2	682.358	-1.34	32.9054	51
[K].AAEHSLNQFQYTPQHLVR.[L]		1	2	1	Cs_ont_6g011690.1	Cs_ont_6g011690.1 [417-428]		0	1304.68	3.74831e+06	2	652.847	2.06	43.6803	53
[R].AAEDADVYHDLVR.[Y]	2xCarbamidomethyl [C14; C15]	1	1	1	Cs_ont_1g016130.1	Cs_ont_1g016130.1 [127-153]		0	3009.48		3	1003.83	1.99	53.1317	19
[K].AAEALTNAEK.[I]		1	1	1	Cs_ont_3g030770.1	Cs_ont_3g030770.1 [165-175]		0	1340.72	2.34144e+06	2	670.865	1.73	51.4867	36
[K].AADVGADLVGK.[V]		1	1	1	Cs_ont_1g016130.1	Cs_ont_1g016130.1 [321-343]		0	2372.18	1914412	3	791.403	7.78	48.2843	27
[K].AADLTYWESAAR.[MV]		1	1	1	Cs_ont_4g019630.1	Cs_ont_4g019630.1 [63-70]		0	938.502	748412	2	469.755	0.2	27.4554	22
[K].YYCTVIDAPGHR.[D]	1xOxidation [M7]	1	1	1	Cs_ont_6g012930.1	Cs_ont_6g012930.1 [601-623]		0	2514.14	723118	3	838.717	-0.95	35.8525	34
[K].ACIPSWHELLEHNK.[G]		1	2	1	Cs_ont_5g046690.1	Cs_ont_5g046690.1 [34-46]		0	1524.84		2	762.926	1.7	47.9783	26
[R].ACSFASGLVNFGHNVDTR.[A]		1	3	1	Cs_ont_5g031780.2	Cs_ont_5g031780.2 [379-389]		0	1244.59		2	622.803	2.87	40.5171	39
[R].ADAEGLEEIR.[R]		1	1	1	Cs_ont_3g009130.1	Cs_ont_3g009130.1 [179-203]		0	2559.26	1.17279e+06	3	853.762	3.84	54.4288	81
[R].ADDATQFLDVIR.[A]		1	1	1	Cs_ont_7g014880.1	Cs_ont_7g014880.1 [314-325]		0	1320.72	567690	2	660.862	1.35	44.8813	45
[R].AFGAELVLTDPAK.[G]		1	3	1	Cs_ont_8g002550.1	Cs_ont_8g002550.1 [101-113]		0	1421.69	667501	2	711.349	0.19	34.2122	72
[K].YVGVSLVGK.[T]		1	2	1	Cs_ont_6g011690.1	Cs_ont_6g011690.1 [329-340]		0	1367.76	1.40602e+06	3	456.591	0.85	39.3088	32
[K].AFEGWGTNEQLIISILAHR.[N]		1	2	2	Cs_ont_6g000420.3	Cs_ont_6g000420.3 [159-179]		0	2060.14		3	687.386	1.78	53.026	79
[K].AFDLMLSGESIR.[C]		1	1	1	Cs_ont_9g028060.1	Cs_ont_9g028060.1 [75-83]		0	1072.65	2680456	3	358.222	0.48	28.5154	20
[R].AFDEVNSTLQTK.[F]		1	1	2	Cs_ont_2g033660.1	Cs_ont_2g033660.1 [621-632]		0	1426.62	8356795	2	713.811	-3.9	36.5383	48
[R].AFAEASMNTAYQK.[K]		1	4	1	Cs_ont_3g020470.1	Cs_ont_3g020470.1 [196-205]		0	1173.57	3.08976e+06	2	587.292	1.89	23.2328	30
[K].AFADEIGIPFMETSAK.[DS]		1	1	1	Cs_ont_2g027280.1	Cs_ont_2g027280.1 [476-486]		0	1190.68	1.1905e+06	2	595.843	0.88	43.8854	31
[R].AEYEAVGGSPDTPLR.[S]		1	2	1	Cs_ont_3g012660.4	Cs_ont_3g012660.4 [162-170]		0	901.535	621697	2	451.271	-0.86	37.7217	41
[R].AEVADVSEAVR.[Q]		1	1	1	Cs_ont_2g007270.1	Cs_ont_2g007270.1 [243-258]		0	1466.86	1.34783e+06	2	733.932	-1.24	50.2947	10
[K].AESGASGTTVIYGK.[L]		1	1	2	Cs_ont_6g012400.1	Cs_ont_6g012400.1 [292-303]		1	1547.7	1.32425e+07	2	774.355	0.84	37.6241	53
[R].AEQVWLPELSR.[LM]	1xOxidation [M3]	1	1	1	Cs_ont_2g033660.1	Cs_ont_2g033660.1 [621-632]		0	1442.61	6.59789e+06	2	721.812	2.2	26.8286	72
[K].AEGAMYLFPR.[I]		1	1	1	Cs_ont_5g042820.1	Cs_ont_5g042820.1 [330-340]		0	1256.68	669409	2	628.846	0.1	31.3385	23
[K].AEFLTTVENNR.[S]	1xOxidation [M18]	1	1	1	Cs_ont_2g033660.1	Cs_ont_2g033660.1 [374-395]		1	2539.19	1.94365e+06	3	847.07	3.25	47.8366	20
[M].AEDTQKPAAAEEVAVEKPVAEK.[E]		1	1	1	Cs_ont_2g033660.1	Cs_ont_2g033660.1 [374-395]		1	2523.19	2.60353e+06	3	841.739	3.75	49.8978	39
[R].AEAVYAESK.[S]	1xOxidation [M18]	1	1	1	Cs_ont_2g033660.1	Cs_ont_2g033660.1 [374-393]		0	2296.06	1.91635e+06	2	1148.54	-0.72	50.6073	80
[K].AEAVNEVQQALSK.[V]		1	1	2	Cs_ont_2g033660.1	Cs_ont_2g033660.1 [374-393]		0	2280.07	9.17488e+06	2	1140.54	-0.17	51.6065	90
[R].AEATDVANAVLDGSDAILLGAETLR.[G]		1	1	1	Cs_ont_2g033930.1	Cs_ont_2g033930.1 [101-113]		0	1601.77	689300	3	534.595	-0.32	44.2274	24
[K].YVILGGGVSAGYAAR.[E]		1	2	1	Cs_ont_2g002400.2	Cs_ont_2g002400.2 [137-149]		0	1317.65	6.07403e+06	2	659.319	-17.33	31.7164	27
[K].YVLPDENIR.[G]		1	1	1	Cs_ont_8g029020.1	Cs_ont_8g029020.1 [890-899]		0	962.531		2	481.769	1.15	33.2608	39
[K].ADISDEEQKER.[V]		1	1	1	Cs_ont_3g012380.2	Cs_ont_3g012380.2 [131-141]		0	1188.63	594974	2	594.817	0.09	40.9674	21
[K].ADLLDYESLK.[E]		1	2	1	Cs_ont_9g025590.2	Cs_ont_9g025590.2 [58-75]		1	1791.95	1.65391e+06	3	597.988	0.58	23.7516	7
[R].ADLHTVSLHFR.[L]		1	1	1	Cs_ont_2g006000.1	Cs_ont_2g006000.1 [353-361]		0	1074.56	3905225	2	537.781	-3.23	38.3131	25
[KR].ADIGIAVADATDAAR.[GS]	1xOxidation [M14]	1	1	1	Cs_ont_1g016130.1	Cs_ont_1g016130.1 [321-343]		0	2388.17	1239450	3	796.731	3.09	40.3017	42
[R].ADIEVIPADYVNTALER.[L]		1	3	1	Cs_ont_4g016350.1	Cs_ont_4g016350.1 [91-101]		0	1206.63	5759535	2	603.816	-1.17	50.0942	36
[R].ADKPSTLYWVEAQDR.[G]		1	2	1	Cs_ont_1g026580.1	Cs_ont_1g026580.1 [158-168]		0	1126.55	3.56374e+06	2	563.781	1.76	33.8289	36
[K].ADFSGANEQAAFNFLAR.[A]		1	3	1	Cs_ont_5g021090.1	Cs_ont_5g021090.1 [180-192]		0	1321.7	1.53539e+06	2	661.352	-2.53	43.3557	71
[R].AEELTILR.[G]		1	1	1	Cs_ont_7g023500.1	Cs_ont_7g023500.1 [419-430]		0	1581.72	1.23543e+06	2	791.368	4.07	47.6814	33
[K].ESFGGIQQITSGENFSAR.[A]	1xCarbamidomethyl [C13]	1	2	1	Cs_ont_2g035540.2	Cs_ont_2g035540.2 [466-482]		0	1700.9	430757	2	850.957	4.22	44.8877	41
[R].AINAAHVEAESSENCIGLVK.[L]		1	2	2	Cs_ont_5g012910.1	Cs_ont_5g012910.1 [12-38]		0	2883.54	8650768	3	961.852	1.39	49.66	35
[K].ALPTYTPESPAEATR.[N]		1	1	1	Cs_ont_3g007890.1	Cs_ont_3g007890.1 [13-35]		0	2431.32	9818940	3	811.111	-1.37	49.1472	13
[KN].AWTQVVSGTNYR.[L]		1	2	2	Cs_ont_8g013710.1	Cs_ont_8g013710.1 [299-313]		0	1608.87	4.18407e+06	2	804.943	3.05	41.827	70
[R].AWQILDQIPGR.[A]		1	2	1	Cs_ont_5g006160.1	Cs_ont_5g006160.1 [247-259]		0	1330.73		2	665.873	4.28	40.0333	11
[K].AVVTVPAYFNDSQR.[T]		1	2	1	Cs_ont_1g026580.1	Cs_ont_1g026580.1 [236-248]		0	1237.65	5374507	2	619.333	3.62	27.0294	48
[K].YPAGDAGDIK.[K]	1xCarbamidomethyl [C4]	1	1	1	Cs_ont_4g012760.1	Cs_ont_4g012760.1 [247-258]		0	1469.71	693069	2	735.36	2.96	39.7762	44
[K].AVTAATNYNNR.[V]		2	3	1	Cs_ont_5g044290.1; Cs_ont_7g022820.1	Cs_ont_5g044290.1 [203-217]; Cs_ont_7g022820.1 [206-220]		0	1434.76	752214	2	717.884	1.44	37.7004	31
[K].AVSVKPQTGIEGLNIAEDVTQLIGK.[T]		1	1	2	Cs_ont_3g011250.1	Cs_ont_3g011250.1 [165-181]		0	1787.94	4.60999e+06	3	596.652	0.64	28.4637	26
[R].AVSTEEGEQFAK.[E]		1	3	1	Cs_ont_1g021950.2	Cs_ont_1g021950.2 [159-175]		0	1802.98	3535995	3	601.664	1.36	41.0275	45
[R].AVSTEDAQSFAEK.[E]	1xCarbamidomethyl [C13]	1	2	1	Cs_ont_4g008300.2	Cs_ont_4g008300.2 [177-207]		0	3351.69	860516	4	838.683	6.14	49.8548	49
[K].AVSNVNAIIGPALAGK.[D]		1	1	1	Cs_ont_8g024380.1	Cs_ont_8g024380.1 [904-913]		0	1113.56	851075	2	557.281	-1.94	30.5576	29
[K].AVNIPDIIVFPR.[S]		1	3	1	Cs_ont_8g027280.1	Cs_ont_8g027280.1 [143-151]		0	971.52	3.05073e+06	2	486.263	-0.14	26.8569	52
[K].AVITVPAYFNDAQR.[Q]		1	5	1	Cs_ont_4g025810.1	Cs_ont_4g025810.1 [228-243]		0	1751.88	701876	3	584.632	-0.17	18.6098	14
[R].AVIDAATIAGLHPLR.[L]		1	2	1	Cs_ont_8g014830.1	Cs_ont_8g014830.1 [865-876]		0	1234.7	4791165	2	617.857	1.27	51.053	8
[K].AVGPIVDGDAVVTFNFR.[A]		1	4	1	Cs_ont_7g024770.1	Cs_ont_7g024770.1 [176-183]		0	973.441	630752	2	487.225	1.93	22.8535	25
[K].YPEEAAEFK.[S]		1	1	1	Cs_ont_3g011750.1	Cs_ont_3g011750.1 [534-543]		0	999.583		2	500.296	1.93	25.062	15
[K].AVFNYEEDIAK.[C]		1	1	1	Cs_ont_9g013220.1	Cs_ont_9g013220.1 [121-134]		0	1458.65	903402	2	729.827	1.27	11.7052	75
[R].YPFNEEFDK.[Q]		1	4	1	Cs_ont_5g019560.2	Cs_ont_5g019560.2 [138-148]		0	1325.58	438969	2	663.291	-1.43	23.2413	35
[K].AVEQLFQALNK.[V]		1	1	1	Cs_ont_8g004820.3	Cs_ont_8g004820.3 [367-380]		0	1516.76	3.67316e+06	2	758.887	1.37	32.3478	50
[K].YPIEHGIVSNWDDMEK.[I]		1	2	1	Cs_ont_5g016780.1	Cs_ont_5g016780.1 [23-40]		0	2139.07	464121	4	535.525	1.89	30.6358	3
[K].AVEDLEEYPNKK.[S]		1	1	1	Cs_ont_7g001710.1	Cs_ont_7g001710.1 [1157-1169]		0	1473.7	737948	3	491.901	-6.57	30.1787	21
[K].AVDPQLETVNK.[N]		1	3	1	Cs_ont_6g000420.3	Cs_ont_6g000420.3 [332-341]		0	1017.52	3187496	2	509.264	-0.13	11.0551	31
[R].AVATEDAQSYAER.[E]		1	7	1	Cs_ont_4g024250.1	Cs_ont_4g024250.1 [255-265]		0	1015.54	4297607	2	508.275	1.75	23.3631	47
[R].AVASPSTPSSPEVAEVSNEVAEK.[L]		1	3	1	Cs_ont_5g039200.1	Cs_ont_5g039200.1 [100-111]		0	1353.64	1.09859e+06	2	677.329	4.87	39.3224	49
[K].AVAGVDFNGYR.[F]	1xCarbamidomethyl [C3]	1	4	2	Cs_ont_8g004480.2	Cs_ont_8g004480.2 [100-111]		0	1451.67	15839914	3	484.563	0.3	22.887	31
[K].AVAESVQHPFR.[Y]	1xCarbamidomethyl [C2]	1	1	1	Cs_ont_3g011560.1	Cs_ont_3g011560.1 [198-211]		0	1733.84	1.13571e+06	4	434.217	0.98	39.9954	19
[K].AVAAAETGSAEEK.[Q]	1xCarbamidomethyl [C2]	1	1	1	Cs_ont_2g016520.1	Cs_ont_2g016520.1 [140-157]		0	1951.91		3	651.306	-2.71	42.7671	27
[R].ATYTLNEDGTVHVR.[N]		1	3	1	Cs_ont_4g013810.4	Cs_ont_4g013810.4 [313-322]		0	1102.54		2	551.774	2.35	24.1564	62
[K].AYEAATAAAASELPPTHPIR.[L]		1	1	1	Cs_ont_7g001710.1	Cs_ont_7g001710.1 [1145-1156]		0	1363.69	1.6234e+06	2	682.347	0.99	50.2326	41
[K].ATSEGYDVSK.[L]		1	8	1	Cs_ont_9g005610.1	Cs_ont_9g005610.1 [114-126]		0	1331.72	756471	2	666.364	-0.12	45.7301	33
[K].AYEAEQSQPIER.[E]		1	2	1	Cs_ont_8g025250.1	Cs_ont_8g025250.1 [190-198]		0	921.54	5059280	2	461.274	1.06	29.6521	31
[R].AYFEALALK.[E]		1	1	1	Cs_ont_3g010860.1	Cs_ont_3g010860.1 [23-41]		0	2155.13	2266013	3	719.048	-0.47	53.2653	81
[K].DEAGICFPDLK.[L]	1xOxidation [M5]	1	1	1	Cs_ont_3g007890.1	Cs_ont_3g007890.1 [362-373]		0	1354.67	848021	2	677.839	2.46	44.5644	41
[R].DDLSGMDVAR.[K]		1	1	1	Cs_ont_3g007890.1	Cs_ont_3g007890.1 [362-373]		0	1338.67	1.20948e+06	2	669.839	-0.4	49.684	39
[R].DDLFNINAGIVK.[TD]		1	1	1	Cs_ont_7g005250.1	Cs_ont_7g005250.1 [43-54]		0	1352.67		2	676.838	-0.18	26.2784	38
[K].YLRPQEAGWVSK.[E]	1xOxidation [M7]	1	3	1	Cs_ont_3g024380.3	Cs_ont_3g024380.3 [193-205]		0	1447.65	3995233	2	724.33	0.63	16.2692	59
[K].DAYVGDEAQSK.[R]		1	5	1	Cs_ont_9g022050.1	Cs_ont_9g022050.1 [276-291]		0	1726.84	2.43431e+06	2	863.92	-1.43	52.0849	55
[R].DATDDKVTVESAEATLK.[Y]		1	1	1	Cs_ont_3g009130.1	Cs_ont_3g009130.1 [399-413]		0	1561.75	593498	2	781.38	1.82	27.2731	73
[K].DATDDFEDVGHSSSAK.[A]		1	2	1	Cs_ont_9g006620.1	Cs_ont_9g006620.1 [403-413]		0	1145.58	1.60826e+06	2	573.294	1.23	22.1293	65
[K].DASLYGLGENTQPHGIK.[L]		1	1	1	Cs_ont_7g015720.1	Cs_ont_7g015720.1 [127-140]		0	1340.67	643124	2	670.84	2.1	18.532	61
[R].DAQDSVCQAIEK.[T]		1	4	1	Cs_ont_4g003140.1	Cs_ont_4g003140.1 [276-286]		0	1327.7	982122	2	664.356	3.78	47.9139	32
[R].YLSGEAQHVEWSK.[I]		1	1	1	Cs_ont_1g018200.1	Cs_ont_1g018200.1 [444-453]		0	1154.57	3128548	2	577.786	-1.13	42.9479	24
[R].YLSSVLFESVK.[K]	2xOxidation [M3; M7]	1	1	1	Cs_ont_6g012930.1	Cs_ont_6g012930.1 [601-623]		0	2530.13	799507	3	844.052	3.43	31.3169	43
[K].YLTEATENNPEVK.[E]		1	2	1	Cs_ont_5g048200.1	Cs_ont_5g048200.1 [764-774]		0	1293.64	1.77188e+06	2	647.326	0.47	30.5354	29
[K].DAGVVLSYDPNLR.[L]		1	1	1	Cs_ont_3g005870.1	Cs_ont_3g005870.1 [2-23]		0	2310.18	8682387	4	578.302	1.02	18.8587	25
[K].DAGVISGLNVMR.[I]		1	3	1	Cs_ont_2g007590.1	Cs_ont_2g007590.1 [251-259]		0	967.473	1.75183e+06	2	484.241	1.48	10.4198	31
[K].DAGVIAGLNVMR.[I]		1	1	1	Cs_ont_2g016520.1	Cs_ont_2g016520.1 [652-664]		0	1386.72	868626	2	693.865	-0.09	31.9816	48
[R].DAEGQDVLLFIDNIFR.[F]		2	4	3	Cs_ont_6g007180.1; Cs_ont_7g008040.1	Cs_ont_6g007180.1 [328-352]; Cs_ont_7g008040.1 [328-352]		0	2485.28	5.45711e+06	2	1243.14	-3.01	54.9417	137
[K].CVIVDTQASGNNR.[K]		1	2	1	Cs_ont_6g007670.1	Cs_ont_6g007670.1 [8-22]		0	1453.78	1688166	2	727.396	3.14	38.7252	56
[R].CVLHAAWNSPTGLPAETSIER.[F]		1	6	1	Cs_ont_7g011060.2	Cs_ont_7g011060.2 [331-339]		0	1118.58	722929	2	559.796	0.64	31.4788	28
[K].CVEEIINGPK.[S]		1	2	2	Cs_ont_3g030240.4	Cs_ont_3g030240.4 [397-407]		1	1319.61	5.42027e+06	2	660.307	-0.47	8.9233	42
[K].CGIAMEASYPIK.[K]		1	2	1	Cs_ont_1g011180.1	Cs_ont_1g011180.1 [69-78]		0	1166.59	1879013	2	583.8	-0.34	41.7509	62
[R].CDTDQFSEK.[R]		1	3	1	Cs_ont_5g036260.1	Cs_ont_5g036260.1 [99-109]		0	1295.69	523866	2	648.35	4.98	28.8293	19
[R].YIYADELIDVLK.[K]		2	16	1	Cs_ont_4g025810.1; Cs_ont_6g001870.1	Cs_ont_4g025810.1 [604-618]; Cs_ont_6g001870.1 [603-617]		0	1429.73	779234	2	715.368	0.63	38.7805	77
[K].AYQAASTTAEAELSPTHPIR.[L]		1	2	1	Cs_ont_1g022390.1	Cs_ont_1g022390.1 [323-339]		0	1888.97	1.56674e+06	2	944.988	2.03	50.8235	55
[K].AYPDYALDMGIINK.[S]		1	3	1	Cs_ont_5g022120.1	Cs_ont_5g022120.1 [328-342]		0	1778.87	720440	3	593.629	1.08	34.7735	18
[K].AYNDEDLIR.[I]		1	1	1	Cs_ont_3g004330.1	Cs_ont_3g004330.1 [222-238]		0	1828.86	5.15614e+06	2	914.93	-4.56	50.5629	126
[K].AYLPVIESFGFSGTLR.[A]		1	1	1	Cs_ont_2g033660.1	Cs_ont_2g033660.1 [222-229]		0	944.541	20041474	2	472.774	0.33	33.7599	58
[R].YNVEDEFAVK.[S]		1	1	1	Cs_ont_6g003080.1	Cs_ont_6g003080.1 [183-200]		0	1927.91	550360	2	964.463	2.36	43.6857	74
[K].AYETATTAAEADLPPTHPIR.[L]	1xCarbamidomethyl [C15]	1	2	1	Cs_ont_4g009550.1	Cs_ont_4g009550.1 [302-321]		0	2112.04	677844	3	704.685	0.16	30.5905	3
[K].ATSDLLLVQSDLYTLADGFVTR.[N]		1	1	1	Cs_ont_5g001720.1	Cs_ont_5g001720.1 [427-441]		0	1603.8	4.01282e+06	2	802.4	-1.93	29.163	43
[K].YPLKEPFVELLK.[G]		1	2	1	Cs_ont_3g028270.1	Cs_ont_3g028270.1 [129-140]; [433-444]; [520-531]; [607-618]; [694-705]; [868-879]; [1005-1016]		0	1381.69	2.74571e+06	2	691.349	3.41	31.0339	42
[K].YPLVPGHEIVGIVK.[E]		1	2	2	Cs_ont_1g018200.1	Cs_ont_1g018200.1 [148-158]		0	1296.71	2.3055e+07	3	432.907	0.1	49.5032	58
[R].ANVDPSLVQEVFFGNVLSANLGQAPAR.[Q]		2	4	1	Cs_ont_3g029710.1; Cs_ont_3g029690.1	Cs_ont_3g029710.1 [214-227]; Cs_ont_3g029690.1 [212-225]		0	1566.79	4604741	2	783.9	0.92	40.7892	36
[R].ANTFVAEVLGLDPR.[ED]		1	3	1	Cs_ont_8g024380.1	Cs_ont_8g024380.1 [373-382]		0	1006.48	1.68384e+06	2	503.746	0.48	14.75	32
[R].ANTFNTPGVEENCNFLK.[E]		1	1	1	Cs_ont_9g001110.1	Cs_ont_9g001110.1 [258-268]		0	1194.59	909454	2	597.798	2.29	10.5912	50
[K].ANPLATILSAAMLLK.[Y]		1	3	1	Cs_ont_5g021090.1	Cs_ont_5g021090.1 [60-84]		0	2580.42	1.8826e+06	3	860.817	4.65	52.8389	94
[R].ANPAGDSPLGFFR.[S]		1	1	1	Cs_ont_2g000140.1	Cs_ont_2g000140.1 [128-139]		0	1295.61	2.84558e+06	2	648.308	-1.89	17.5852	42
[K].YRVENLYEGPLDDQYANAIR.[N]		1	1	1	Cs_ont_2g027260.1	Cs_ont_2g027260.1 [135-147]		0	1382.64	430584	2	691.827	2.52	20.4275	55
[K].ANLLTLLEEGVSK.[K]		1	2	1	Cs_ont_6g007340.1	Cs_ont_6g007340.1 [67-82]		0	1494.86	753568	2	747.937	1.36	45.8189	20
[R].ANDFAGFLEAVFTK.[M]		1	2	1	Cs_ont_6g009990.1	Cs_ont_6g009990.1 [147-158]		0	1353.79	1239814	2	677.397	-1.29	52.3822	44
[R].ANATKPPMLPDDFDKPEFSSVTIQR.[D]		1	2	1	Cs_ont_8g027510.1	Cs_ont_8g027510.1 [193-206]		0	1564.81	2.51469e+06	2	782.908	-1.72	45.7046	3
[K].ANASGADLVEIR.[L]		1	1	2	Cs_ont_1g016130.1	Cs_ont_1g016130.1 [155-169]		0	1517.88	23408931	2	759.444	1.19	46.2082	109
[K].AMGADNVDDIK.[S]		1	1	1	Cs_ont_6g012400.1	Cs_ont_6g012400.1 [266-282]		0	1776.93	1.42376e+06	3	592.981	1.05	51.394	13
[R].ALYHDLNTYR.[I]		1	1	1	Cs_ont_5g001720.1	Cs_ont_5g001720.1 [405-413]		0	1083.5	977711	2	542.254	0.56	22.2673	16
[K].ALYDEAISALNVIGK.[K]		1	2	1	Cs_ont_5g027620.1	Cs_ont_5g027620.1 [187-197]		0	1298.63	750816	2	649.817	0.63	34.9966	22
[R].ALVVINPGNPTGQVLAEENQR.[A]		1	1	1	Cs_ont_8g020660.1	Cs_ont_8g020660.1 [271-279]		0	1188.52	874630	2	594.763	-1.73	33.1593	11
[K].AIVNLISNPVNSTVPIAAEVFK.[K]		1	2	1	Cs_ont_7g002980.1	Cs_ont_7g002980.1 [67-77]		0	1260.69	827692	2	630.851	-0.03	46.5495	23
[R].AIVDEVSGWLR.[V]		2	5	1	Cs_ont_1g004160.1; Cs_ont_6g017570.1	Cs_ont_1g004160.1 [71-86]; Cs_ont_6g017570.1 [71-86]		0	1932.88	953564	3	644.965	0.46	40.1865	53
[R].AIVALNLHNYASGR.[N]		1	1	1	Cs_ont_1g018180.1	Cs_ont_1g018180.1 [155-166]		1	1434.71	3.28415e+06	3	478.909	-0.03	18.6634	43
[K].YSGAGAAIEYAVLHLK.[V]		1	1	1	Cs_ont_1g015250.1	Cs_ont_1g015250.1 [355-365]		0	1213.64	1.13076e+06	2	607.325	1.08	20.4389	38
[R].AITLGEILNLK.[S]		1	1	1	Cs_ont_3g030770.1	Cs_ont_3g030770.1 [134-146]		0	1410.65	1.38127e+06	2	705.829	0.27	16.9062	74
[R].YSGALNAYSTIVK.[Q]		1	2	1	Cs_ont_8g024380.1	Cs_ont_8g024380.1 [84-106]		0	2285.11	475274	3	762.378	1.67	34.4476	45
[K].AITAGILAGCSDAIAQK.[I]		1	1	1	Cs_ont_8g025080.2	Cs_ont_8g025080.2 [173-183]		0	1168.57	1.19448e+06	2	584.794	4.98	30.86	11
[R].AISTILESVSR.[L]		1	1	1	Cs_ont_5g040350.1	Cs_ont_5g040350.1 [93-103]		0	1240.64	705763	2	620.826	0.64	17.8963	24
[K].AISSSNAYNDQFR.[E]		1	1	1	Cs_ont_6g012640.1	Cs_ont_6g012640.1 [332-344]		0	1233.6	4.21986e+06	2	617.303	1.69	9.0748	59
[R].ALQHYTELPDIK.[R]		1	1	1	Cs_ont_4g028090.1	Cs_ont_4g028090.1 [42-55]		0	1575.78	2.7613e+06	3	525.93	0.46	23.6322	6
[K].AIQESPEWNALSDAR.[K]	1xOxidation [M14]	2	5	1	Cs_ont_1g004160.1; Cs_ont_6g017570.1	Cs_ont_1g004160.1 [71-86]; Cs_ont_6g017570.1 [71-86]		0	1948.87	811042	3	650.297	0.22	34.5656	19
[K].ALQAAPDAVFSTAVTSLKPEDAFDPNR.[V]		1	3	2	Cs_ont_3g011010.2	Cs_ont_3g011010.2 [152-171]		0	2037.04	2.9051e+06	3	679.686	1.84	32.503	56
[R].ANVILPASAFSEK.[E]		1	1	1	Cs_ont_4g028090.1	Cs_ont_4g028090.1 [145-154]		0	1056.48	2.09644e+06	2	528.746	1.18	10.1293	9
[K].ANVVINLIGR.[E]		1	1	1	Cs_ont_4g017660.1	Cs_ont_4g017660.1 [76-87]		0	1420.67	3200050	2	710.84	2.26	14.7969	77
[K].ANVVVASVEDK.[L]		1	2	1	Cs_ont_8g025450.1	Cs_ont_8g025450.1 [81-89]		0	1025.57	3.98303e+06	2	513.287	0.09	44.3669	27
[K].APESEPAAPAEVEVVVEK.[V]	1xCarbamidomethyl [C6]	1	4	1	Cs_ont_4g019870.1	Cs_ont_4g019870.1 [87-97]		0	1264.59		2	632.798	0.1	45.7209	30
[R].YPQVELYLK.[N]	1xOxidation [M6]	1	1	1	Cs_ont_7g025650.1	Cs_ont_7g025650.1 [234-243]		0	1094.48	3.13302e+06	2	547.743	0.27	14.3118	27
[R].ATLAGHTGYVNTVAVSPDGSLCASGGK.[D]		2	6	1	Cs_ont_1g022850.1; Cs_ont_4g013520.1	Cs_ont_1g022850.1 [133-144]; Cs_ont_4g013520.1 [115-126]		0	1318.7	2.57991e+06	2	659.855	1.93	50.1544	45
[K].YPSVNLAYAAGR.[A]		1	3	1	Cs_ont_7g013800.1	Cs_ont_7g013800.1 [118-129]		0	1433.75	3.46294e+06	3	478.589	-0.62	24.0024	32
[R].ATDVMIAGK.[V]		2	6	1	Cs_ont_1g004160.1; Cs_ont_6g017570.1	Cs_ont_1g004160.1 [53-63]; Cs_ont_6g017570.1 [53-63]		0	1182.53	2.10543e+06	2	591.767	-0.46	11.2412	16
[K].YQDFVTDSER.[E]		2	8	1	Cs_ont_3g024380.3; Cs_ont_2g028700.1	Cs_ont_3g024380.3 [52-68]; Cs_ont_2g028700.1 [128-144]		1	1792.88	1.62796e+06	2	896.944	-0.16	30.1236	43
[K].ATAGDTHLGGEDFDNR.[ML]		1	1	1	Cs_ont_5g013560.1	Cs_ont_5g013560.1 [54-69]		0	1680.7	626079	3	560.905	0.53	21.0126	2
[R].ASSVVISGTDIVRPR.[G]		1	1	2	Cs_ont_7g019420.1	Cs_ont_7g019420.1 [180-196]		0	1799.89	3.93694e+06	3	600.636	0.84	32.0676	24
[R].ASSGDLDNTPIIDQILK.[L]	1xCarbamidomethyl [C7]	1	3	1	Cs_ont_6g011310.2	Cs_ont_6g011310.2 [99-110]		0	1363.62	458147	2	682.311	-0.84	23.5127	40
[K].ASPSQLSSSEIASQLPTNNQEASTVLDR.[M]		1	2	2	Cs_ont_6g006770.1	Cs_ont_6g006770.1 [36-48]		0	1533.73	3.85892e+06	2	767.37	0.3	22.8626	69
[K].ASNPVVMVQAYR.[L]		1	1	1	Cs_ont_3g018380.1	Cs_ont_3g018380.1 [305-315]		0	1271.69	1.67838e+06	2	636.349	1.52	48.8082	35
[K].ASNLLYVDQPTGTGFSYTSDKR.[D]		1	2	1	Cs_ont_6g012940.3	Cs_ont_6g012940.3 [167-179]		0	1507.73	3.8817e+06	2	754.368	1.45	20.1765	73
[R].ASIYNAMPLAGVEK.[L]		1	1	1	Cs_ont_6g005070.1	Cs_ont_6g005070.1 [215-227]		0	1418.73	820542	2	709.87	3.82	41.5857	38
[R].AINYLLTHVDR.[V]		1	1	1	Cs_ont_8g002910.1	Cs_ont_8g002910.1 [164-175]		0	1231.65	661783	2	616.328	2.05	43.689	10
[RK].ASLPNLSDEER.[K]		2	3	1	Cs_ont_6g017960.1; Cs_ont_7g003890.1	Cs_ont_6g017960.1 [164-175]; Cs_ont_7g003890.1 [164-175]		0	1215.65	8595991	2	608.33	0.6	45.9761	28
[R].YQTLNGIEFLLAK.[S]		1	1	1	Cs_ont_2g012300.1	Cs_ont_2g012300.1 [324-339]		0	1864.94		3	622.321	1.99	56.0615	20
[K].AQVLLFESPAASGR.[Y]	1xCarbamidomethyl [C1]	1	1	1	Cs_ont_3g001620.1	Cs_ont_3g001620.1 [354-366]		0	1433.68	494195	2	717.346	2.69	18.2362	44
[K].AQIWDTAGQER.[YF]	1xCarbamidomethyl [C1]	1	1	1	Cs_ont_7g012520.1	Cs_ont_7g012520.1 [299-319]		0	2309.13	441323	3	770.383	-0.18	41.5344	18
[K].AQINATLNQYK.[N]	1xCarbamidomethyl [C1]	1	1	1	Cs_ont_8g025420.1	Cs_ont_8g025420.1 [426-435]		0	1158.58	1.74433e+06	2	579.796	2.41	25.8534	48
[K].AQGISVGSSLVEEDKLDLATTLLAK.[A]	1xCarbamidomethyl [C1]	1	1	1	Cs_ont_3g005490.1	Cs_ont_3g005490.1 [345-356]		0	1339.64	1.22983e+06	2	670.327	5.47	35.4978	34
[R].AQFQQLEYTDDEYQK.[E]	1xCarbamidomethyl [C1]	1	1	1	Cs_ont_2g033660.1	Cs_ont_2g033660.1 [283-291]		0	1129.45	7.14132e+06	2	565.227	-0.15	11.3253	41
[K].AQFDVDEMK.[I]		1	3	1	Cs_ont_4g005140.1	Cs_ont_4g005140.1 [191-202]		0	1454.78	21667382	2	727.893	1.2	52.6229	87
[R].YQVLAGVIEQR.[I]		1	1	1	Cs_ont_2g003770.1	Cs_ont_2g003770.1 [152-171]		0	2114.05	1.53911e+06	3	705.357	1.83	28.0191	33
[K].APSSEYVNVSR.[W]	1xOxidation [M9]	1	1	1	Cs_ont_7g007010.1	Cs_ont_7g007010.1 [270-283]		0	1599.77		2	800.392	3.02	40.5575	58
[K].APNQLVQELK.[T]		1	2	1	Cs_ont_3g010860.1	Cs_ont_3g010860.1 [183-191]		0	1108.53		2	554.767	0.09	24.9515	8
[R].APLLIIAEDVTGEALATLVVNK.[L]		1	1	1	Cs_ont_9g027670.6	Cs_ont_9g027670.6 [771-786]		0	1756.93		2	878.973	6.58	53.2334	9
[R].YRAEELTILR.[G]		1	1	1	Cs_ont_9g004500.1	Cs_ont_9g004500.1 [217-226]		0	1213.57	779110	2	607.291	0.9	34.3858	49
[K].APGGAPANVAIAVAR.[L]		1	2	2	Cs_ont_2g026590.2	Cs_ont_2g026590.2 [154-173]		0	2125.06	1.72478e+06	3	709.024	0.91	31.3376	49
[K].ASEAAVLEVVQK.[N]		1	1	1	Cs_ont_6g006770.1	Cs_ont_6g006770.1 [361-382]		0	2398.25	905603	3	800.093	6.26	55.5348	32
[K].ESGSILSYDPNLR.[L]		1	3	1	Cs_ont_8g024380.1	Cs_ont_8g024380.1 [177-188]		1	1475.85	903751	3	492.621	-1.24	49.681	48
[K].EIEDAVADLR.[K]		1	3	1	Cs_ont_5g050730.1	Cs_ont_5g050730.1 [63-76]		0	1520.88	1.00389e+06	3	507.633	0.24	42.5407	12
[K].ESGWGGHVEIVESK.[G]		1	2	1	Cs_ont_2g016590.3	Cs_ont_2g016590.3 [52-78]		0	2813.46	1.12237e+06	3	938.495	4	54.7706	85
[R].GFIFGPPIALAIGAK.[F]		1	7	2	Cs_ont_1g022850.1	Cs_ont_1g022850.1 [199-212]		0	1501.8	4.20227e+06	2	751.402	-2.42	52.6149	38
[KR].GFLEMLDGR.[G]	1xCarbamidomethyl [C13]	1	1	1	Cs_ont_2g006000.1	Cs_ont_2g006000.1 [175-191]		0	1954.9	843811	2	977.954	2.28	39.5724	30
[K].VYYPDFVNPAAETFWK.[G]	1xOxidation [M12]	1	1	2	Cs_ont_1g012300.3	Cs_ont_1g012300.3 [335-349]		0	1542.89	2383415	2	771.951	1.27	55.7825	40
[K].GFEGGQMPLYR.[R]		1	1	2	Cs_ont_1g012300.3	Cs_ont_1g012300.3 [335-349]		0	1526.9		2	763.954	1.95	55.9858	84
[K].GFDEVDLSFK.[S]		1	3	1	Cs_ont_7g028260.3	Cs_ont_7g028260.3 [82-94]		0	1348.66		2	674.834	-3.31	48.7752	23
[K].GFAIGNGLTDPGVQYK.[A]		1	1	1	Cs_ont_9g027670.6	Cs_ont_9g027670.6 [349-368]		1	2399.16	654403	3	800.395	2.91	44.4891	51
[K].GEYDESGPSIVHR.[K]		1	1	1	Cs_ont_4g013990.1	Cs_ont_4g013990.1 [210-222]		0	1386.78	1.13948e+06	2	693.896	0.78	53.5376	70
[R].GEVFDGAEAVR.[K]		1	1	1	Cs_ont_8g000060.2	Cs_ont_8g000060.2 [83-96]		0	1529.76	2.58964e+06	2	765.387	1.6	55.1273	58
[K].GETQVVSGTNYR.[L]	1xOxidation [M8]	1	1	1	Cs_ont_8g006230.1	Cs_ont_8g006230.1 [216-240]		0	2820.39	504175	4	705.854	1.76	41.5109	8
[K].GETLQEYWWCTEK.[A]		1	2	1	Cs_ont_9g003710.2	Cs_ont_9g003710.2 [63-74]		0	1215.63		2	608.32	0.66	28.9994	41
[R].GESTEGQSTIPHLEPVASPVK.[E]		1	1	1	Cs_ont_8g027510.1	Cs_ont_8g027510.1 [624-634]		0	1148.53	1.5195e+06	2	574.766	0.2	19.7283	41
[K].GEQQLWEDSGSPLIPLAEFSEPTIMK.[K]		1	3	1	Cs_ont_8g001360.3	Cs_ont_8g001360.3 [178-187]		0	1265.63	687588	3	422.548	0.54	22.5258	23
[K].GFNLQHVSDGLYGR.[H]		1	2	1	Cs_ont_2g015870.1	Cs_ont_2g015870.1 [141-155]		0	1576.86		2	788.935	2.47	52.495	60
[K].WANIEFPLPFGR.[V]		1	2	2	Cs_ont_1g018200.1	Cs_ont_1g018200.1 [273-293]		0	2219.18	33173792	2	1110.1	2.93	46.0578	119
[R].GEIFTALALLGHK.[E]		1	5	1	Cs_ont_1g022850.1	Cs_ont_1g022850.1 [157-178]		0	2296.29	3008204	3	766.103	1.17	53.6978	22
[K].GELAATAVNAPMVPAEVLTELKPFVELAEK.[L]		1	1	1	Cs_ont_3g024310.1	Cs_ont_3g024310.1 [7-17]		0	1244.66	3.93024e+06	2	622.836	1.88	50.9289	47
[R].GEHILDEAIAFTTTHLK.[S]		1	2	1	Cs_ont_4g026810.3	Cs_ont_4g026810.3 [391-404]		0	1498.81	439562	3	500.275	-0.52	35.4066	43
[K].GDVVAITNALER.[Y]		1	5	1	Cs_ont_7g024560.1	Cs_ont_7g024560.1 [146-161]		0	1662.88	13252435	3	554.967	0.95	51.0758	21
[R].GDVTILPTLVINNR.[Q]		1	1	1	Cs_ont_2g033930.1	Cs_ont_2g033930.1 [207-217]		0	1184.72	3.99452e+06	2	592.867	0.83	52.3923	42
[K].GDVSVLKPTLMAAVPAIFDR.[V]		1	1	1	Cs_ont_6g015730.1	Cs_ont_6g015730.1 [159-171]		0	1386.73	618631	2	693.87	4.41	37.8421	57
[K].GDPGIAALYDK.[L]	1xCarbamidomethyl [C10]	1	1	1	Cs_ont_9g009140.2	Cs_ont_9g009140.2 [25-41]		0	1659.87	456085	2	830.442	2	40.2748	60
[R].WDDGPGSDHHPGPR.[G]		1	4	1	Cs_ont_5g016780.1	Cs_ont_5g016780.1 [617-627]		0	1175.66	1.47953e+06	2	588.335	0.19	43.2862	24
[R].GDLGAQIPLEQVPSAQQK.[I]		1	3	1	Cs_ont_8g013710.1	Cs_ont_8g013710.1 [123-135]		0	1472.68	3874551	2	736.844	3.31	21.7921	80
[R].GDGGLFVLVK.[E]		1	1	1	Cs_ont_7g001710.1	Cs_ont_7g001710.1 [640-651]		0	1427.75	674583	3	476.591	4.66	31.0528	28
[R].WAEAGHVISTAQVQLPSK.[R]		1	1	1	Cs_ont_1g022550.1	Cs_ont_1g022550.1 [126-140]		0	1686.81	558529	2	843.911	4.32	38.3175	58
[R].GFNISCVGIIVYR.[G]		1	3	1	Cs_ont_4g014740.1	Cs_ont_4g014740.1 [162-188]		0	2831.42	3.36804e+06	3	944.48	1.67	51.3037	53
[R].GFSAEGYIDGK.[N]		1	1	1	Cs_ont_5g029000.1	Cs_ont_5g029000.1 [610-622]		0	1346.73	1.22446e+06	2	673.869	-0.32	41.616	25
[K].GFVCDVRPDIK.[K]		1	2	1	Cs_ont_5g012780.4	Cs_ont_5g012780.4 [136-145]		0	1068.65	605493	2	534.831	1.59	44.6423	40
[K].GLDFAALMDDIK.[N]		1	3	1	Cs_ont_5g035960.1	Cs_ont_5g035960.1 [239-249]		0	1130.61	775211	2	565.806	-0.57	22.5781	15
[K].GLCSPGDAVVALHR.[I]		1	1	2	Cs_ont_3g005870.1	Cs_ont_3g005870.1 [164-181]		0	1850.94	1.44651e+07	2	925.975	2.68	37.2108	65
[R].GLAVEDPSAPHGLK.[L]		2	2	1	Cs_ont_2g006000.1; Cs_ont_2g020970.3	Cs_ont_2g006000.1 [417-425]; Cs_ont_2g020970.3 [443-451]		0	1152.63	1.08144e+06	2	576.821	4.12	43.0375	11
[R].GIAMEQATDALIQLIK.[D]	1xCarbamidomethyl [C22]	1	1	1	Cs_ont_4g012760.1	Cs_ont_4g012760.1 [187-213]		0	2590.26	718960	3	864.09	-0.27	33.344	56
[K].GIAHITGGGFTDNIPR.[V]		1	1	1	Cs_ont_5g045910.1	Cs_ont_5g045910.1 [383-394]		0	1281.66	1.11892e+06	2	641.332	-1.81	35.6895	45
[R].GLAANTDDLQK.[A]	1xOxidation [M5]	1	2	2	Cs_ont_9g014710.1	Cs_ont_9g014710.1 [255-263]		0	921.471	31273228	2	461.239	0.66	18.2426	28
[R].VVVTSSISSITPSPK.[W]		1	2	1	Cs_ont_9g014710.1	Cs_ont_9g014710.1 [255-263]		0	905.476	17587942	2	453.244	5.17	18.1313	36
[R].VYGDIIPATLPDR.[R]		1	1	1	Cs_ont_1g016130.1	Cs_ont_1g016130.1 [645-654]		0	1259.55	988117	2	630.282	2.62	22.9849	43
[K].GHPYTCPMGPAASPIDGLK.[L]		4	9	1	Cs_ont_6g017960.1; Cs_ont_1g010810.1; Cs_ont_8g002910.1; Cs_ont_7g003890.1	Cs_ont_6g017960.1 [227-242]; Cs_ont_1g010810.1 [227-242]; Cs_ont_8g002910.1 [227-242]; Cs_ont_7g003890.1 [227-242]		0	1675.73	36040800	3	559.249	1	18.9852	41
[K].VYTLAEVSGHNDR.[K]		1	4	1	Cs_ont_2g000980.1	Cs_ont_2g000980.1 [167-181]		0	1556.88	680424	3	519.632	3.16	30.5533	12
[K].GHIATTGDNNVAQAIDGYVK.[E]		1	1	1	Cs_ont_1g022550.1	Cs_ont_1g022550.1 [264-280]		0	1799.94	10167240	2	900.473	0.13	51.834	22
[K].GHFPFFDMAYQGFASGDPER.[D]		1	2	1	Cs_ont_1g002540.1	Cs_ont_1g002540.1 [82-109]		0	2930.43	387426	3	977.49	7.89	45.332	64
[R].GGYMEVTGFSAEVR.[E]		1	1	2	Cs_ont_8g004820.3	Cs_ont_8g004820.3 [283-294]		0	1334.69	4.82775e+06	2	667.849	1.09	35.7794	46
[K].GGTLISYEGK.[V]		1	1	1	Cs_ont_7g007010.1	Cs_ont_7g007010.1 [166-187]		1	2420.17	3285723	3	807.397	1.91	39.3213	54
[K].GGSPYGAGTFAGDGSR.[Q]	1xOxidation [M7]	1	1	1	Cs_ont_1g029230.1	Cs_ont_1g029230.1 [369-382]		0	1479.75	562825	2	740.38	1.7	34.4988	37
[R].GGQEIYVGPLGR.[H]		1	4	1	Cs_ont_4g000800.1	Cs_ont_4g000800.1 [203-213]		0	1314.72	348898	2	657.861	-1.47	34.3255	29
[R].GGPGLIVTQGK.[I]		1	2	1	Cs_ont_2g006000.1	Cs_ont_2g006000.1 [210-220]		0	1230.6	4.61284e+06	2	615.803	1.53	26.9271	17
[R].GGLVHPHTSIEDLDELSTLLQVPLVAGTVNR.[G]		1	1	1	Cs_ont_6g012640.1	Cs_ont_6g012640.1 [277-289]		0	1509.83	4.23247e+06	2	755.421	2.07	52.2972	77
[K].GGHFLEAPVSGSK.[Q]		1	1	1	Cs_ont_3g033060.1	Cs_ont_3g033060.1 [513-526]		0	1445.77	1.30535e+06	2	723.392	1.1	43.3209	45
[R].GGGPTHLAILSQPPDTIHGSLR.[V]		3	19	2	Cs_ont_2g027260.1; Cs_ont_3g030770.1; Cs_ont_2g003430.3	Cs_ont_2g027260.1 [64-74]; Cs_ont_3g030770.1 [63-73]; Cs_ont_2g003430.3 [64-74]		0	1274.61	3442959	2	637.812	2.75	25.0983	32
[K].GGDVSWHIHDER.[S]		1	2	1	Cs_ont_3g010860.1	Cs_ont_3g010860.1 [199-209]		0	1263.67	3.41437e+06	2	632.339	1.98	24.1202	55
[R].GGDLTLGELLK.[Y]		1	2	1	Cs_ont_9g028070.1	Cs_ont_9g028070.1 [301-325]		1	2558.39	10789858	3	853.467	-2.33	51.4772	21
[KR].GGDDLGQQYNTPYSVIYDR.[G]		1	1	1	Cs_ont_8g004820.3	Cs_ont_8g004820.3 [197-211]		0	1905.85	769908	2	953.429	0.59	32.2637	63
[R].GGADQFIEEAER.[S]		1	1	1	Cs_ont_5g042580.1	Cs_ont_5g042580.1 [14-22]		0	1082.48		2	541.745	0.39	27.0351	13
[K].GGAAAILVADDK.[T]		1	2	1	Cs_ont_7g028220.1	Cs_ont_7g028220.1 [322-332]		0	1275.71	2927757	2	638.36	5.78	38.6648	30
[R].WEQAWMAIK.[K]		1	3	1	Cs_ont_5g043960.4	Cs_ont_5g043960.4 [46-56]		0	1208.59	982644	2	604.8	1.84	18.0885	41
[K].GDCIIDGGNEWYENTER.[R]		1	1	1	Cs_ont_7g024110.1	Cs_ont_7g024110.1 [1244-1253]		0	1139.64		2	570.326	1.6	30.1723	12
[R].GCALQCAILSPTFK.[V]		1	3	1	Cs_ont_8g005550.2	Cs_ont_8g005550.2 [316-337]		0	2250.3		3	750.772	2.68	56.181	77
[R].FTLDTDNYIK.[A]		1	1	1	Cs_ont_2g033660.1	Cs_ont_2g033660.1 [220-229]		1	1263.71	5.90386e+06	3	421.907	0.08	32.0281	24
[R].FTENGMSEDLAYK.[N]		1	1	1	Cs_ont_5g018060.1	Cs_ont_5g018060.1 [42-56]		0	1334.75	2.33887e+06	2	667.881	0.58	31.7549	54
[R].FSVGEEVICK.[V]		1	1	1	Cs_ont_2g009410.1	Cs_ont_2g009410.1 [125-136]		0	1243.69	386365	2	622.349	1.48	35.1934	23
[R].WNIEAVDMLPEYMK.[L]		1	1	1	Cs_ont_9g024860.1	Cs_ont_9g024860.1 [181-193]		0	1450.72	2.50637e+06	2	725.863	0.39	39.4776	53
[R].FSTPNTPKPQVIVTPSDVSQVQAAIK.[C]		1	1	1	Cs_ont_8g027510.1	Cs_ont_8g027510.1 [613-622]		0	1130.57	2.17336e+06	2	565.789	2.14	33.3566	19
[R].FSIDLPSK.[I]		1	1	1	Cs_ont_8g024350.1	Cs_ont_8g024350.1 [51-64]		0	1513.73	1.11523e+06	3	505.248	1.62	26.9486	26
[K].FSLAPLVPR.[L]		1	2	1	Cs_ont_3g013420.1	Cs_ont_3g013420.1 [164-178]		0	1471.87	7.86856e+06	2	736.437	-0.11	54.1223	49
[K].FSGSIDAFK.[K]	1xOxidation [M5]	1	3	1	Cs_ont_9g024960.1	Cs_ont_9g024960.1 [422-430]		0	1053.5	698793	2	527.257	2.3	40.384	35
[R].FSFDPLDYGIPR.[C]		1	1	1	Cs_ont_2g009520.1	Cs_ont_2g009520.1 [431-446]		0	1946.93		2	973.961	-9.04	52.3328	37
[R].WPTDLFFQR.[R]		1	3	1	Cs_ont_2g011240.2	Cs_ont_2g011240.2 [122-132]		0	1254.59	1.35898e+06	2	627.801	0.57	34.4698	41
[R].FSDPSVQSDMK.[L]		1	4	1	Cs_ont_6g012930.1	Cs_ont_6g012930.1 [74-83]		0	1156.55	2.02434e+06	2	578.781	2.72	44.4669	16
[R].FSDASVQGDMK.[L]		1	1	1	Cs_ont_7g007010.1	Cs_ont_7g007010.1 [254-269]		0	1636.83	1.80658e+06	2	818.923	2.97	42.8927	49
[R].FTQANSEVSALLGR.[I]		1	1	2	Cs_ont_1g004160.1	Cs_ont_1g004160.1 [362-374]		0	1445.67	1.54816e+07	3	482.561	1.38	18.6974	56
[K].FSANLEEIEK.[I]		1	1	1	Cs_ont_7g018160.1	Cs_ont_7g018160.1 [472-482]		0	1149.55		2	575.282	2.58	25.1408	35
[R].FQSVISQLFQHR.[I]		1	2	1	Cs_ont_2g000830.1	Cs_ont_2g000830.1 [70-81]		0	1310.63	1299276	2	655.819	-1.9	15.5832	34
[R].FQPVHDLTIGVEFGAR.[M]	1xCarbamidomethyl [C10]	1	1	2	Cs_ont_9g014710.1	Cs_ont_9g014710.1 [111-123]		0	1729.75	6930555	2	865.38	-0.02	46.7971	78
[R].FQGGSPYIYPLYGLGELPQAFAR.[L]		1	1	1	Cs_ont_5g006330.1	Cs_ont_5g006330.1 [361-381]		0	2163.09	523943	3	721.704	2.8	34.4234	26
[R].FQELAMIYGAR.[G]	1xOxidation [M25]	1	2	1	Cs_ont_9g001500.1	Cs_ont_9g001500.1 [49-74]		0	2918.41	4047421	3	973.48	3.93	53.3776	67
[K].FQADSFFDK.[F]		1	1	1	Cs_ont_9g014930.1	Cs_ont_9g014930.1 [227-240]		0	1562.77	2.48713e+06	3	521.595	0.52	37.7337	41
[K].FPVIVLPK.[D]		1	2	1	Cs_ont_9g001500.1	Cs_ont_9g001500.1 [49-74]		0	2902.42	2.59067e+06	3	968.145	0.46	54.0894	63
[K].FPVITEWSTK.[F]		1	2	1	Cs_ont_6g025500.1	Cs_ont_6g025500.1 [230-241]		0	1446.75	2.83736e+06	2	723.88	0.51	53.496	65
[R].FPVAGSEEDAQK.[IL]		1	2	1	Cs_ont_4g023700.1	Cs_ont_4g023700.1 [663-675]		0	1369.78	1.82804e+06	2	685.396	0.57	51.3136	91
[K].FPSLLFPIEIK.[N]	1xOxidation [M12]	1	1	2	Cs_ont_8g025250.1	Cs_ont_8g025250.1 [362-391]		0	3153.68	2.18212e+06	3	1051.9	3.74	54.7351	46
[R].WSNEVQEAVQSR.[A]		1	1	2	Cs_ont_8g025250.1	Cs_ont_8g025250.1 [362-391]		0	3137.68	893460	3	1046.57	5.25	55.5613	42
[R].FPIGAPLHGIR.[A]		1	4	2	Cs_ont_5g036260.1	Cs_ont_5g036260.1 [157-173]		0	1895.99	1.57759e+07	3	632.667	-0.15	50.7544	53
[R].WSDGLHQAVEAK.[E]		1	1	1	Cs_ont_7g002420.1	Cs_ont_7g002420.1 [173-184]		0	1257.68	674610	2	629.344	1.06	40.0519	36
[K].FTSDQSLIYNAVLK.[A]		1	4	1	Cs_ont_6g012930.1	Cs_ont_6g012930.1 [366-379]		0	1524.87	6.81119e+06	2	762.945	5.14	51.0746	28
[R].FVASEESYAHPEYK.[R]		1	1	1	Cs_ont_2g016520.1	Cs_ont_2g016520.1 [363-382]		0	2100.15	1.35765e+06	3	700.723	0.68	52.5666	36
[K].FVEFHGDGMGELSLADR.[A]		1	1	1	Cs_ont_2g026550.1	Cs_ont_2g026550.1 [830-840]		0	1119.57	1.14989e+06	2	560.288	0.09	33.2827	27
[K].GAWSIDQHFISAPYEK.[N]		1	1	1	Cs_ont_2g016640.1	Cs_ont_2g016640.1 [272-285]		0	1529.65	695301	3	510.556	0.53	10.5756	23
[K].WGFFQVDNHGIDK.[K]		1	1	1	Cs_ont_9g006620.1	Cs_ont_9g006620.1 [355-372]		0	1878.99	574582	3	627.002	0.23	40.2065	11
[K].GAVDLGIAVQR.[A]		1	1	1	Cs_ont_3g020810.1	Cs_ont_3g020810.1 [363-372]		0	1004.58	590262	2	502.792	-1.22	48.495	20
[R].GAVDAFHVNTVDTTGAGDAFVGALLGK.[L]		1	3	1	Cs_ont_8g014830.1	Cs_ont_8g014830.1 [764-781]		0	1922.01	1.16602e+06	3	641.343	1.24	36.3657	65
[K].GAVCLDGSPPAYHFDK.[G]	1xCarbamidomethyl [C6]	1	3	1	Cs_ont_7g028590.1	Cs_ont_7g028590.1 [255-267]		0	1497.79	2.68597e+06	2	749.403	7.34	51.395	23
[R].GATGAGVMMNDR.[K]		1	2	1	Cs_ont_2g002400.2	Cs_ont_2g002400.2 [108-118]		0	1143.53	1.12616e+06	2	572.266	-5.46	30.2909	67
[K].GASSVEGVEAK.[L]	1xCarbamidomethyl [C4]	1	1	2	Cs_ont_8g025080.2	Cs_ont_8g025080.2 [160-170]		0	1305.66	2.15078e+06	2	653.336	2.66	27.9389	44
[R].ESGSTVAVVAEQTK.[A]		1	2	1	Cs_ont_2g026300.2	Cs_ont_2g026300.2 [180-191]		0	1308.65	4438009	2	654.83	1.23	53.118	59
[K].GAQPGPVLSWQQR.[V]	1xCarbamidomethyl [C3]	1	2	1	Cs_ont_2g010940.1	Cs_ont_2g010940.1 [484-497]		0	1451.74	795063	3	484.585	-0.51	30.9625	17
[R].WHPFFLNPSAPK.[E]		1	1	2	Cs_ont_2g033660.1	Cs_ont_2g033660.1 [649-662]		0	1390.73	42576659	2	695.868	-3.19	23.5507	46
[R].GAGWLFGSR.[V]	1xOxidation [M4]	1	1	1	Cs_ont_8g004820.3	Cs_ont_8g004820.3 [714-729]		0	1730.94	3301115	2	865.975	4.38	52.338	55
[R].WLGLSEPLNAGR.[S]		1	1	2	Cs_ont_8g004820.3	Cs_ont_8g004820.3 [714-729]		0	1714.94	5.42987e+06	2	857.975	0.6	54.4211	94
[R].GAAGALLVYDITR.[R]		1	1	1	Cs_ont_9g009370.1	Cs_ont_9g009370.1 [251-266]		0	1625.84	344804	3	542.617	-1.49	34.2675	8
[R].FYGLDKPGMHVGVVGLGGLGHVAVK.[F]		1	2	1	Cs_ont_9g009020.1	Cs_ont_9g009020.1 [143-153]		0	1145.58	944968	2	573.294	0.17	17.7209	37
[R].FYCWDTAGQEK.[F]		1	1	1	Cs_ont_8g000180.1	Cs_ont_8g000180.1 [123-137]		0	1501.85	797176	2	751.425	-3	34.979	58
[R].FWVDFIDKK.[M]		1	5	1	Cs_ont_9g028390.2	Cs_ont_9g028390.2 [170-182]		0	1429.77	852284	2	715.389	1.14	45.7642	44
[R].FWVDFIDK.[K]	1xCarbamidomethyl [C6]; 1xOxidation [M8]	1	1	1	Cs_ont_3g024310.1	Cs_ont_3g024310.1 [253-271]		0	1984.93	629008	3	662.313	-0.2	28.8702	52
[R].WIQLGAFYPFAR.[D]		1	1	1	Cs_ont_5g013560.1	Cs_ont_5g013560.1 [7-19]		0	1460.71	466878	3	487.575	-1.48	22.9282	16
[R].FVNSGTEACMGVLR.[L]		1	2	1	Cs_ont_1g004000.1	Cs_ont_1g004000.1 [334-353]		0	2044.01	1.77149e+06	3	682.009	1.27	37.1215	20
[R].FVIGGPHGDAGLTGR.[K]	1xOxidation [M8]	1	2	1	Cs_ont_2g026300.2	Cs_ont_2g026300.2 [229-248]		0	2291.98	1.23186e+06	3	764.663	-3.51	50.2855	35
[R].FVIDVANTMK.[S]	1xOxidation [M4]	1	2	1	Cs_ont_1g018200.1	Cs_ont_1g018200.1 [360-373]		0	1518.69	1.27904e+06	2	759.849	0.36	33.8809	66
[R].FVLDGEMPDYLLAK.[D]		1	2	1	Cs_ont_1g018200.1	Cs_ont_1g018200.1 [360-373]		0	1502.69	1.1506e+06	2	751.851	0.55	41.2583	17
[R].FVGPITPTVLALR.[K]		1	2	1	Cs_ont_6g006770.1	Cs_ont_6g006770.1 [257-266]		0	1024.53	10941310	2	512.77	2.36	23.5828	36
[K].FVGDGYTHCEASGASR.[C]		1	3	1	Cs_ont_4g016350.1	Cs_ont_4g016350.1 [160-175]		0	1456.65	2.37214e+06	2	728.825	-1.4	22.3181	58
[R].FVELTMAHK.[G]		1	1	1	Cs_ont_1g015010.1	Cs_ont_1g015010.1 [1084-1095]		0	1245.66	1.45067e+06	2	623.332	-1.56	34.8893	30
[R].GDANVELSPR.[D]		1	1	1	Cs_ont_2g016640.1	Cs_ont_2g016640.1 [175-185]		0	1026.59	2795105	2	513.8	-1.84	23.5665	20
[K].GLDVIQQAQSGTGK.[T]		1	3	1	Cs_ont_1g029590.1	Cs_ont_1g029590.1 [158-188]		0	3280.75	1753367	4	820.944	0.66	53.5821	21
[K].VVVLGTGWAGTSFLK.[N]		1	3	1	Cs_ont_2g015870.1	Cs_ont_2g015870.1 [112-124]		0	1285.65		3	429.221	-4.86	21.2321	11
[K].GIEVISLSR.[S]		1	4	1	Cs_ont_2g026550.1	Cs_ont_2g026550.1 [642-663]		0	2224.18	1.05258e+06	4	556.802	1.74	37.4684	25
[K].GVPYEFVSEDLSNK.[S]		1	1	1	Cs_ont_2g001640.1	Cs_ont_2g001640.1 [171-182]		0	1407.64	596289	3	469.887	4.04	17.4044	6
[R].GVPVEVGGEPGYAIR.[N]		1	3	1	Cs_ont_1g028860.1	Cs_ont_1g028860.1 [282-292]		0	1115.63	2.19646e+06	2	558.318	-1.64	49.828	27
[K].GVNPDEAVALGAAIQGGILR.[G]		1	3	1	Cs_ont_3g032480.1	Cs_ont_3g032480.1 [422-440]		0	2160.98	427579	3	721	0.93	44.3928	25
[K].GVMITHGNIVATAAAIK.[T]		1	3	1	Cs_ont_2g027720.2	Cs_ont_2g027720.2 [379-390]		0	1321.6	639204	2	661.304	-1.22	33.2581	47
[K].GVHYEYVEENLPNK.[S]		1	4	1	Cs_ont_6g012930.1	Cs_ont_6g012930.1 [112-123]		0	1100.59	8400111	2	550.809	15.12	28.0355	41
[R].GVEVLEGSTAR.[HY]		1	1	1	Cs_ont_7g024110.1	Cs_ont_7g024110.1 [1272-1280]		0	1162.57	288914	2	581.789	0.07	44.4642	18
[R].GVEEAGMVGFR.[F]	1xOxidation [M8]	1	2	1	Cs_ont_2g026300.2	Cs_ont_2g026300.2 [180-191]		0	1324.65	3.4471e+06	2	662.83	5.98	50.169	27
[K].GVDVLYDPVGGK.[L]	1xCarbamidomethyl [C3]	2	2	1	Cs_ont_6g003270.1; Cs_ont_7g020380.1	Cs_ont_6g003270.1 [675-691]; Cs_ont_7g020380.1 [97-113]		0	2027.84	552569	2	1014.43	2.74	39.4873	77
[K].GVDGVDGVEGLLYR.[V]	2xCarbamidomethyl [C2; C6]	1	1	1	Cs_ont_1g016130.1	Cs_ont_1g016130.1 [372-385]		0	1565.78	2.16526e+06	2	783.401	8.56	46.4129	36
[K].GVDAQIASGGGR.[M]		1	3	1	Cs_ont_9g006360.2	Cs_ont_9g006360.2 [145-154]		0	1229.6	1576157	2	615.307	0.84	39.2351	34
[K].GVAVVGHVDGSGHR.[T]	1xOxidation [M6]	1	1	1	Cs_ont_9g023710.1	Cs_ont_9g023710.1 [324-336]		0	1520.66		2	760.833	1.23	22.168	54
[R].GVAVAVASPDDVDAANK.[E]	1xCarbamidomethyl [C9]	1	1	1	Cs_ont_7g018260.1	Cs_ont_7g018260.1 [576-585]		0	1167.57	2132165	2	584.289	-0.4	32.5704	68
[R].GVSFMVDNCSTTAR.[L]		1	2	1	Cs_ont_5g036260.1	Cs_ont_5g036260.1 [323-336]		0	1738.82	1.95714e+06	2	869.913	0.58	52.5151	72
[K].GVADFLQEVTSK.[K]		1	1	1	Cs_ont_2g008450.1	Cs_ont_2g008450.1 [83-108]		0	2752.49	1.88964e+06	3	918.17	3.16	46.567	40
[K].GTVELAGTNGETTTQGLDGLAQR.[C]		1	2	1	Cs_ont_2g019160.1	Cs_ont_2g019160.1 [942-949]		0	906.493	3.03226e+06	2	453.75	0.52	38.1174	35
[K].VVIGPATVGGIQAGAFK.[I]		1	2	1	Cs_ont_9g028070.1	Cs_ont_9g028070.1 [143-151]		0	999.599	1.14487e+06	2	500.304	2.48	49.5586	28
[K].GTVAVGFTTNADGEVK.[E]		1	1	1	Cs_ont_7g010930.1	Cs_ont_7g010930.1 [248-256]		0	971.483	750180	2	486.247	4.2	30.9791	29
[K].GTLNVLNSCAK.[F]		1	3	1	Cs_ont_5g045700.2	Cs_ont_5g045700.2 [316-327]		0	1426.7	2.3847e+06	2	713.854	0.58	52.285	59
[K].GTETIDVTDAVGSNIR.[I]		1	2	1	Cs_ont_3g020470.1	Cs_ont_3g020470.1 [147-155]		0	1209.61	1.66798e+06	2	605.304	-3.1	51.7144	23
[K].GTEAVQLPAEQTEHIGK.[T]	1xOxidation [M10]	1	1	1	Cs_ont_8g002910.1	Cs_ont_8g002910.1 [81-91]		0	1256.55	679061	2	628.777	0.07	14.8608	48
[K].GTDVSPIIPALEAIWQNSSGK.[G]		1	1	1	Cs_ont_7g003890.1	Cs_ont_7g003890.1 [81-91]		0	1184.53	4766407	2	592.768	2.77	19.3065	56
[K].VVLIDNLHNSVPEAVDR.[V]		1	1	2	Cs_ont_2g012300.1	Cs_ont_2g012300.1 [340-353]		0	1492.78	1.19856e+07	2	746.894	3.52	42.9986	104
[K].GSTVAVFGLGAVGLAAAEGAR.[I]		1	1	1	Cs_ont_7g022650.1	Cs_ont_7g022650.1 [868-877]		0	1179.59	2.45223e+06	2	590.296	-4.07	33.8227	51
[R].GSTDSILDDLER.[A]		1	1	1	Cs_ont_5g006950.1	Cs_ont_5g006950.1 [110-121]		0	1489.79	1.63713e+06	3	497.269	1.1	50.0116	29
[K].GSSQIIAQYYQFIR.[L]		1	2	1	Cs_ont_2g000140.1	Cs_ont_2g000140.1 [31-46]		0	1785.93	829210	3	595.983	2.81	48.177	41
[K].GSSAEIIPFLK.[T]		1	2	1	Cs_ont_5g022960.1	Cs_ont_5g022960.1 [218-240]		0	2544.29	747364	3	848.772	3.33	54.1115	22
[K].GTVLIHNAEQLENYAK.[T]	1xOxidation [M6]	1	3	1	Cs_ont_4g023440.3	Cs_ont_4g023440.3 [242-252]		0	1314.65	432856	2	657.83	1.18	37.8229	21
[K].GVSLLLPTDVVIADK.[F]		1	3	1	Cs_ont_4g023440.3	Cs_ont_4g023440.3 [242-252]		0	1298.66	540299	2	649.832	0.01	45.4564	30
[R].VVIDCATADPDGR.[K]		1	2	1	Cs_ont_5g042810.1	Cs_ont_5g042810.1 [117-125]		0	1104.5	1.07835e+06	2	552.753	-0.64	38.8048	15
[R].GVTSNPAIFQK.[A]		1	2	1	Cs_ont_6g020660.2	Cs_ont_6g020660.2 [278-285]		0	912.592	4.15193e+06	2	456.8	0.89	49.4251	41
[K].HMTLDACAPLIATLPLEFR.[G]		1	1	1	Cs_ont_9g008250.1	Cs_ont_9g008250.1 [184-193]		0	1207.64	776068	2	604.321	-0.07	46.478	17
[K].HLTEGAFGEVLR.[A]		2	10	1	Cs_ont_8g000140.3; Cs_ont_6g014120.4	Cs_ont_8g000140.3 [454-465]; Cs_ont_6g014120.4 [397-408]		0	1277.6	3.17718e+06	2	639.304	0.33	18.2403	63
[R].HLLALDGASER.[L]		1	4	1	Cs_ont_2g013420.1	Cs_ont_2g013420.1 [83-93]		0	1303.77	478317	2	652.386	-0.37	54.2506	32
[K].HLKPETGLLQIR.[E]		1	1	1	Cs_ont_8g021920.1	Cs_ont_8g021920.1 [178-189]		0	1432.68	1815808	2	716.846	2.24	26.9631	81
[K].HLGDFVSTGCITAK.[Q]		2	3	1	Cs_ont_3g018760.1; Cs_ont_3g018720.1	Cs_ont_3g018760.1 [152-162]; Cs_ont_3g018720.1 [160-170]		0	1177.68	458507	3	393.233	0.04	36.7175	28
[R].HLFVYSWPDGELK.[Q]		1	1	1	Cs_ont_5g006100.1	Cs_ont_5g006100.1 [400-411]		0	1340.66	4.64486e+06	2	670.834	1.28	19.9993	76
[R].HIEIYDLVSK.[E]		1	2	1	Cs_ont_4g010000.1	Cs_ont_4g010000.1 [299-312]		0	1598.84	1.15978e+06	2	799.928	3.36	49.4148	59
[R].VVGVDTAASHR.[G]		1	2	1	Cs_ont_8g015770.1	Cs_ont_8g015770.1 [198-211]		0	1656.75	1.44074e+06	3	552.924	1.64	21.8399	28
[R].HGNSQPEWFGFSSQQPSPSTVLSK.[C]	1xOxidation [M9]	1	3	1	Cs_ont_2g019160.1	Cs_ont_2g019160.1 [383-399]		0	1895.86	804901	3	632.624	-0.33	37.3137	43
[K].HGLSDAISK.[V]		1	4	1	Cs_ont_3g003780.1	Cs_ont_3g003780.1 [301-316]		0	1848.89	1.35518e+06	3	616.969	0.49	44.287	12
[K].HEPWWPVLK.[T]		1	1	1	Cs_ont_4g010400.1	Cs_ont_4g010400.1 [32-44]		0	1562.74	321240	3	521.584	0.02	45.4432	9
[K].HEGVPLLFPGSK.[D]		1	2	1	Cs_ont_2g034340.1	Cs_ont_2g034340.1 [495-505]		0	1098.63	464167	2	549.816	-1.51	34.4636	20
[K].HEFTAPPPPPPPAAK.[E]		1	1	1	Cs_ont_5g018060.1	Cs_ont_5g018060.1 [252-278]		0	2603.31	4898837	3	868.443	2.05	52.1713	102
[R].HDEFEVAELLR.[R]	1xCarbamidomethyl [C4]	1	3	1	Cs_ont_3g019870.1	Cs_ont_3g019870.1 [77-92]		0	1733.8	715910	3	578.602	-1.75	32.0506	22
[K].HASGPVVDCESCLVGIR.[Q]	2xOxidation [M8; M9]	1	2	1	Cs_ont_5g012910.1	Cs_ont_5g012910.1 [118-129]		0	1211.51	5.40711e+06	2	606.26	-0.81	8.3179	37
[K].VVGYYDTEHTK.[N]	1xOxidation [M9]	1	2	1	Cs_ont_5g012910.1	Cs_ont_5g012910.1 [118-129]		0	1195.52	2014761	2	598.264	0.34	11.5211	56
[K].HAANAGLVNALK.[L]		1	2	1	Cs_ont_5g012910.1	Cs_ont_5g012910.1 [118-129]		0	1179.52	1.46897e+06	2	590.267	1.62	17.7171	33
[R].GYSFTTTAER.[E]		1	1	1	Cs_ont_4g016350.1	Cs_ont_4g016350.1 [26-36]		0	1033.52	5.74486e+06	2	517.262	0.6	10.7889	49
[R].GYMFTTTAER.[E]		1	3	1	Cs_ont_8g002550.1	Cs_ont_8g002550.1 [136-149]		0	1405.72	1.13647e+06	2	703.363	0.99	20.6383	38
[K].VVIAGAGLAGLSTAK.[Y]		1	1	1	Cs_ont_5g006260.3	Cs_ont_5g006260.3 [161-173]		0	1423.74	537764	2	712.38	5.57	33.9585	40
[R].GYISPYFVTDSEK.[M]		1	3	1	Cs_ont_6g002850.1	Cs_ont_6g002850.1 [51-62]		0	1440.74	213148	3	480.918	-1.52	45.4844	17
[R].GYISPQFVTNPEK.[L]		1	2	1	Cs_ont_2g011050.1	Cs_ont_2g011050.1 [208-216]		0	950.484	299775	2	475.746	0.54	42.6542	33
[K].GYDPEVIDIR.[S]		1	1	1	Cs_ont_1g004000.1	Cs_ont_1g004000.1 [170-181]		0	1312.7	4424155	2	656.855	1.89	46.7249	50
[R].GWDAQVLGEAPHK.[F]		1	3	1	Cs_ont_2g000140.1	Cs_ont_2g000140.1 [78-90]		0	1319.73	4298007	2	660.371	2.1	49.7237	65
[K].GVYSQPDNILGR.[A]	1xOxidation [M9]	1	5	1	Cs_ont_1g022390.1	Cs_ont_1g022390.1 [177-201]		0	2523.35		5	505.475	-2.92	42.3588	22
[K].GVYECAIGNFGVPQYGGTLIGTVVYPK.[A]	1xCarbamidomethyl [C3]	1	3	1	Cs_ont_4g003000.1	Cs_ont_4g003000.1 [64-74]		0	1404.59	1.31699e+06	2	702.799	1.24	30.7501	43
[K].GVVDSDDLPLNVSR.[E]		1	3	3	Cs_ont_5g032800.3	Cs_ont_5g032800.3 [97-105]		1	1197.63	5.03959e+06	3	399.882	-0.27	47.772	34
[K].GSPVVAVTDDGQPYQSDVPSVQGHR.[L]		1	3	1	Cs_ont_5g032800.3	Cs_ont_5g032800.3 [97-104]		0	1069.54	3.78886e+06	2	535.271	-0.1	51.519	40
[K].VVLIGDSGVGK.[S]		1	2	1	Cs_ont_2g009520.1	Cs_ont_2g009520.1 [608-619]		0	1468.77		2	734.891	0.27	53.5063	27
[K].GSPDVYLSGPIR.[K]	1xCarbamidomethyl [C9]	1	1	1	Cs_ont_7g012840.1	Cs_ont_7g012840.1 [160-173]		0	1540.72	595271	2	770.866	-0.24	33.8553	75
[R].GSLGFGEEALQSLPGK.[V]		1	4	1	Cs_ont_9g000410.1	Cs_ont_9g000410.1 [238-252]		0	1453.75	12499349	3	485.257	0.53	29.2329	35
[K].GLVTSVAQQVDGENPNLYFTK.[E]	1xOxidation [M9]	1	2	1	Cs_ont_1g022390.1	Cs_ont_1g022390.1 [349-358]		0	1153.59	440785	2	577.301	1.73	33.7863	27
[R].GLVHVFFAQR.[A]		1	2	1	Cs_ont_9g009950.1	Cs_ont_9g009950.1 [241-254]		0	1610.81	2.12995e+06	2	805.911	0.8	51.9395	51
[K].GLTDLVTDTDK.[A]		1	1	1	Cs_ont_7g015830.1	Cs_ont_7g015830.1 [279-291]		0	1383.84	1.4198e+06	2	692.423	2.13	51.5343	53
[K].VVTIDDYEDVPLNDEK.[A]	1xCarbamidomethyl [C9]	1	3	1	Cs_ont_6g012930.1	Cs_ont_6g012930.1 [454-469]		0	1713.73	3100652	3	571.914	-0.11	16.8205	24
[K].GLSVTVATPEIAQHQLLK.[S]		1	1	1	Cs_ont_7g028620.1	Cs_ont_7g028620.1 [147-155]		0	1075.56	642945	3	359.191	-0.75	25.4222	29
[K].GISVLEMVAAFEK.[V]		1	3	1	Cs_ont_5g022120.1	Cs_ont_5g022120.1 [343-352]		0	1057.53	699262	2	529.268	1.28	17.4978	31
[K].GLSTIAEEVR.[Q]		1	3	1	Cs_ont_1g019750.2	Cs_ont_1g019750.2 [77-90]		0	1401.73	359655	2	701.371	1.2	27.3926	33
[K].GLSLEEIESK.[I]		1	1	1	Cs_ont_2g006000.1	Cs_ont_2g006000.1 [61-75]		0	1534.86	3.81725e+06	2	767.939	5.2	51.6352	83
[K].GLPILGVFR.[ST]		1	1	1	Cs_ont_3g020900.1	Cs_ont_3g020900.1 [93-101]		0	973.568	2.32944e+06	2	487.288	1.45	37.2984	30
[R].GINQVYIIGGDGTQK.[G]		1	2	1	Cs_ont_9g010850.1	Cs_ont_9g010850.1 [26-39]		0	1583.76	1.74582e+06	2	792.385	2.35	43.9093	49
[R].GLNFQGLLEDLR.[A]		1	1	1	Cs_ont_2g016520.1	Cs_ont_2g016520.1 [52-66]		0	1499.79	1.83525e+06	2	750.398	1.75	36.0409	42
[R].GLLTDSTLPLLTDSALR.[D]		1	3	2	Cs_ont_8g027510.1	Cs_ont_8g027510.1 [413-432]		0	1921.05		2	961.032	3.66	52.1152	93
[K].GILSSYDHASIR.[R]		1	1	1	Cs_ont_2g016520.1	Cs_ont_2g016520.1 [289-305]		0	1666.93	511602	3	556.316	1.28	37.6651	8
[K].GLLPFFDSAYQGFASGSLDSDAQSVR.[M]		1	1	2	Cs_ont_3g011560.1	Cs_ont_3g011560.1 [28-41]		0	1690.81	8.65316e+06	2	845.908	0.46	27.5053	55
[K].GLLPFFDSAYQGFASGSLDADAQSVR.[M]		1	3	1	Cs_ont_5g007390.1	Cs_ont_5g007390.1 [321-331]		0	1117.58	1.28447e+06	2	559.295	-1.98	22.1462	48
[K].GLLPELLPLLYDQTIVK.[K]	1xOxidation [M7]	1	1	1	Cs_ont_9g012600.1	Cs_ont_9g012600.1 [119-129]		0	1167.55	1240608	2	584.272	-7.82	23.2844	30
[K].VVTLVEQEANTNTAPFFHR.[F]		1	2	1	Cs_ont_7g003490.2	Cs_ont_7g003490.2 [221-232]		0	1218.64	473118	2	609.823	1.34	38.4313	22
[R].GILLGAVHGIVESLFR.[R]		1	1	1	Cs_ont_1g026250.1	Cs_ont_1g026250.1 [83-96]		0	1448.74	4503250	2	724.872	-1.53	49.4241	84
[R].VVVLGSGWAGCR.[L]		1	1	1	Cs_ont_6g012400.1	Cs_ont_6g012400.1 [191-202]		0	1087.55	18665650	2	544.277	-1.97	14.1372	64
[K].GLIEPISDVFVNLVNADYTAK.[Q]		1	2	1	Cs_ont_9g024730.1	Cs_ont_9g024730.1 [367-380]		0	1346.69	743778	3	449.569	0.26	10.7327	43
[R].GLLDSGHPFLWVSR.[E]		1	1	1	Cs_ont_8g024380.1	Cs_ont_8g024380.1 [1054-1070]		0	1598.8	1.1144e+06	2	799.904	-0.45	27.6549	73
[R].GIKPNVAAGLPSQCGVR.[I]	1xCarbamidomethyl [C9]	1	2	1	Cs_ont_9g023710.1	Cs_ont_9g023710.1 [495-508]		0	1544.68	508188	2	772.846	1.4	31.4519	81
[K].GLGMHVIAHDPYAPADR.[A]		1	9	1	Cs_ont_6g007610.1	Cs_ont_6g007610.1 [447-458]		0	1293.67	5.65365e+06	2	647.339	1.89	50.8632	70
[K].GLGETLVGAYPGR.[A]		1	1	1	Cs_ont_6g007450.1	Cs_ont_6g007450.1 [107-129]		0	2289.13	659080	3	763.718	2.92	38.4292	57
[K].GLGAVIYEDSWK.[V]		1	1	1	Cs_ont_9g001380.1	Cs_ont_9g001380.1 [132-148]		0	1584.91	1.5546e+06	2	792.961	2.86	47.2322	76
[R].GLFNAVEFDK.[T]		1	2	1	Cs_ont_6g007670.1	Cs_ont_6g007670.1 [225-240]		0	1565.78	1.74284e+06	2	783.396	2.96	30.81	54
[R].GLVVSWCPQTK.[V]	1xCarbamidomethyl [C9]	1	1	1	Cs_ont_2g032010.1	Cs_ont_2g032010.1 [110-120]		0	1176.6	866784	2	588.806	1.07	25.6221	37
[R].WVFPETNSGIIVLAEGR.[L]		1	1	1	Cs_ont_5g029000.1	Cs_ont_5g029000.1 [285-300]		0	1647.82	918321	2	824.415	2.44	36.9438	89
[R].GLYFGMYDSLKPVVLTGK.[L]		1	1	1	Cs_ont_4g022850.1	Cs_ont_4g022850.1 [71-87]		0	1807.92		3	603.31	-1.37	26.4696	5
[R].GMAEEDPSMPSGVR.[L]		1	1	1	Cs_ont_4g000530.1	Cs_ont_4g000530.1 [446-466]		0	2183.13	581868	3	728.385	3.26	54.8986	46
[R].GSGAAFNVEQGK.[T]		1	1	1	Cs_ont_5g040350.1	Cs_ont_5g040350.1 [31-47]		0	1890.01	1.17694e+06	3	630.675	1.11	39.9923	22
[K].VVIPEAYAEPSLHSAAVGDR.[F]		1	2	1	Cs_ont_3g007920.1	Cs_ont_3g007920.1 [196-216]		0	1874.01	1.49258e+06	3	625.345	3.22	52.3305	50
[R].GSDIIIVGR.[G]		1	1	1	Cs_ont_5g014960.1	Cs_ont_5g014960.1 [377-388]		0	1320.63	1.40364e+06	2	660.818	0.16	45.0674	69
[K].GSAPEAQNETGDNQQSTTVFPK.[G]		1	3	1	Cs_ont_5g029050.2	Cs_ont_5g029050.2 [219-232]		0	1673.86	6.12307e+06	2	837.433	-3.59	50.7567	60
[K].GSALFVEGEKPIK.[Q]		1	2	1	Cs_ont_1g014910.1	Cs_ont_1g014910.1 [138-148]		0	1161.65	4.81578e+06	2	581.33	1.59	50.1228	25
[K].GQVDHWVEPYLR.[I]		1	1	1	Cs_ont_5g014960.1	Cs_ont_5g014960.1 [253-268]		0	1799.93	891680	3	600.648	0.98	36.6838	15
[K].VVIPLHQLR.[A]		1	1	1	Cs_ont_9g028060.1	Cs_ont_9g028060.1 [262-276]		0	1539.9	3903254	2	770.455	2.37	52.1063	40
[R].GQTESTEFSFSR.[F]	1xCarbamidomethyl [C5]	2	2	1	Cs_ont_6g025500.1; Cs_ont_7g024220.2	Cs_ont_6g025500.1 [319-331]; Cs_ont_7g024220.2 [319-331]		0	1388.65	1.74608e+06	2	694.828	0.57	21.6892	74
[R].GQLGQSAEVEK.[V]		1	3	1	Cs_ont_8g013710.1	Cs_ont_8g013710.1 [112-122]		0	1161.63	4695421	2	581.32	4.75	25.5736	35
[K].GQDVDLSIYK.[G]	1xCarbamidomethyl [C7]; 1xOxidation [M2]	1	2	1	Cs_ont_6g025500.1	Cs_ont_6g025500.1 [157-175]		0	2185.11	3.09061e+06	3	729.044	1.73	52.3093	26
[K].GQDFEYLPFGSGR.[R]		1	2	1	Cs_ont_4g022570.5	Cs_ont_4g022570.5 [61-72]		0	1328.7	488903	3	443.569	-1.57	34.069	10
[K].VVLTIDNQSSK.[K]		1	1	2	Cs_ont_2g032010.1	Cs_ont_2g032010.1 [51-61]		0	1181.63	1.79402e+07	2	591.317	0.15	23.9095	38
[R].VVLVDSAAVQK.[C]		1	2	1	Cs_ont_1g012300.3	Cs_ont_1g012300.3 [127-138]		0	1404.83	1181483	3	468.949	0.67	27.9576	11
[R].GPIVFQGYYK.[N]	1xCarbamidomethyl [C10]	1	1	2	Cs_ont_5g042580.1	Cs_ont_5g042580.1 [567-580]		0	1505.74	1.25848e+06	2	753.377	3.36	31.6139	59
[R].VVMLWTLDPAER.[D]		1	1	2	Cs_ont_9g014930.1	Cs_ont_9g014930.1 [241-253]		0	1590.8	1.92782e+06	2	795.902	1.37	47.5281	28
[R].GPDHFPFQGLK.[D]		1	1	1	Cs_ont_5g006330.1	Cs_ont_5g006330.1 [318-327]		0	1216.66	1.73811e+06	2	608.834	2.76	38.7345	31
[R].GNQDHVSVIK.[E]		1	3	1	Cs_ont_2g011080.1	Cs_ont_2g011080.1 [329-339]		0	1111.59	3.49159e+06	2	556.294	-3.69	11.0063	38
[R].GNPTVEVDVTTSDGHVAR.[A]		1	1	1	Cs_ont_8g006230.1	Cs_ont_8g006230.1 [432-455]		0	2632.24	777130	3	878.085	-0.4	46.6444	19
[R].GNLPGAENLVVQR.[F]		1	1	1	Cs_ont_2g004530.1	Cs_ont_2g004530.1 [310-318]		0	927.489	2.37615e+06	2	464.25	3.3	13.3053	23
[R].GNLGIDLPPEK.[V]		1	1	1	Cs_ont_2g033660.1	Cs_ont_2g033660.1 [722-730]		0	1191.63	2.36271e+06	3	397.882	0.47	44.9427	16
[R].GNLAPEGSVAK.[I]		1	3	1	Cs_ont_3g018010.1	Cs_ont_3g018010.1 [284-295]		0	1280.7	736837	3	427.572	1.38	39.3284	24
[R].GNFIVSDLR.[N]		1	1	2	Cs_ont_3g005870.1	Cs_ont_3g005870.1 [106-120]		0	1553.81	10050699	2	777.411	2.75	21.7034	72
[R].GNEDHVSVIK.[E]		1	3	1	Cs_ont_2g014610.1	Cs_ont_2g014610.1 [386-396]		0	1357.67	661355	2	679.342	1.4	47.6566	56
[K].VVNDGVTIAR.[A]	2xCarbamidomethyl [C9; C12]	1	3	1	Cs_ont_8g014830.1	Cs_ont_8g014830.1 [375-391]		0	1855.88	996778	3	619.299	1.82	32.8672	29
[K].VVPATAIPDGWMGLDVGPDAIK.[S]		1	1	1	Cs_ont_8g023440.1	Cs_ont_8g023440.1 [105-115]		0	1311.62	850688	3	437.879	-0.3	13.2221	9
[K].VVPQVGSFDEAR.[K]		1	1	1	Cs_ont_3g009130.1	Cs_ont_3g009130.1 [159-170]		0	1178.66		2	589.834	-3.56	21.4437	30
[K].GMEGSTLGVWAAHGEGR.[A]		1	5	1	Cs_ont_6g017570.1	Cs_ont_6g017570.1 [199-208]		0	1132.53	5.2275e+06	2	566.767	-0.88	22.0655	34
[R].FPFLLVDR.[V]	1xOxidation [M3]	1	1	2	Cs_ont_1g004160.1	Cs_ont_1g004160.1 [199-208]		0	1192.53	8444598	2	596.769	-0.29	28.0261	23
[K].GAQTYPNVTFGWVNVK.[D]		1	1	1	Cs_ont_9g016420.1	Cs_ont_9g016420.1 [83-97]		0	1327.79	1.14315e+06	2	664.4	-0.84	40.9183	57
[R].FFHEVDQVLLK.[N]		1	2	1	Cs_ont_2g035540.2	Cs_ont_2g035540.2 [259-271]		0	1505.72	4402539	2	753.361	-0.39	41.5053	34
[K].FASSFDMPGFK.[M]		1	3	1	Cs_ont_8g005550.2	Cs_ont_8g005550.2 [269-281]		0	1479.75		2	740.38	2.83	35.82	29
[K].FATTALDITDVAR.[V]		1	2	1	Cs_ont_2g002020.1	Cs_ont_2g002020.1 [310-319]		0	1176.59	295412	2	588.798	0	36.8727	32
[K].FLDDHPGGDEVLLSATGK.[D]		1	1	1	Cs_ont_6g012400.1	Cs_ont_6g012400.1 [220-232]		0	1407.7	7.93867e+06	3	469.905	-0.13	30.7679	27
[R].YCAPDPEQDFSSGYEGK.[D]		1	3	1	Cs_ont_8g024380.1	Cs_ont_8g024380.1 [267-278]		0	1318.67	1.11233e+06	2	659.841	-0.01	32.1153	38
[K].FLDDFHLQTK.[R]	1xCarbamidomethyl [C5]	1	4	1	Cs_ont_6g012930.1	Cs_ont_6g012930.1 [40-66]		0	2859.44	2057584	3	953.823	5.23	52.6439	47
[R].FDEGLPPILTALEVVDHSVR.[L]		1	2	1	Cs_ont_7g020630.1	Cs_ont_7g020630.1 [435-448]		0	1485.75	659272	2	743.383	2.35	39.9053	50
[K].FASFETIVEMIYK.[H]		1	1	1	Cs_ont_9g014930.1	Cs_ont_9g014930.1 [373-397]		0	2595.24	2333154	3	865.755	2.73	33.135	55
[R].FDFSHGKPVDPEHLR.[R]		3	5	1	Cs_ont_2g027260.1; Cs_ont_3g030770.1; Cs_ont_2g003430.3	Cs_ont_2g027260.1 [16-26]; Cs_ont_3g030770.1 [15-25]; Cs_ont_2g003430.3 [16-26]		0	1043.61	1.14895e+06	2	522.309	0.36	29.3474	10
[K].FDHIDIAEK.[Q]		1	4	1	Cs_ont_3g018720.1	Cs_ont_3g018720.1 [276-287]		0	1260.66	1.09082e+06	2	630.833	-0.41	35.6256	75
[R].YCAPDPEQDFSR.[G]		1	4	1	Cs_ont_9g006800.2	Cs_ont_9g006800.2 [631-646]		0	1589.82		2	795.414	2.37	46.9605	26
[K].FDIQTGAVESWK.[V]		1	2	1	Cs_ont_1g009820.1	Cs_ont_1g009820.1 [230-250]		0	2280.15	1.03e+06	3	760.724	2.98	49.8135	61
[R].FDMEALPADLLR.[R]		1	3	1	Cs_ont_4g008350.2	Cs_ont_4g008350.2 [281-290]		0	1173.65	1.12045e+06	3	391.889	0.08	38.6103	7
[R].FLAVDAVEK.[A]		1	1	1	Cs_ont_2g009410.1	Cs_ont_2g009410.1 [114-124]		0	1177.59	487031	2	589.302	1.02	35.7894	20
[R].FLANVDPIDVAK.[S]		1	1	1	Cs_ont_3g005490.1	Cs_ont_3g005490.1 [244-259]		0	1863.89	1.64026e+06	2	932.447	0.5	40.9932	89
[R].FICSLCGFTDETPR.[D]		1	1	1	Cs_ont_8g025420.1	Cs_ont_8g025420.1 [38-55]		0	1905.08	1.75576e+06	3	635.699	1.14	44.0331	10
[K].FIAFTQVDSSEIPR.[F]		1	1	1	Cs_ont_5g040350.1	Cs_ont_5g040350.1 [275-287]		0	1393.74	622911	2	697.374	0.78	54.4582	46
[R].YCDGASFTGDVEAVNPANNLHFR.[G]		1	1	1	Cs_ont_1g019710.1	Cs_ont_1g019710.1 [432-441]		0	1074.58	610344	2	537.794	1.19	31.0147	19
[R].FIDIPDEVLDIYR.[L]		1	2	1	Cs_ont_8g001990.2	Cs_ont_8g001990.2 [547-556]		0	1104.58	1.07057e+06	2	552.793	0.33	35.3051	27
[R].EYSDFVAELTSK.[F]		2	4	1	Cs_ont_5g013300.1; Cs_ont_9g012560.1	Cs_ont_5g013300.1 [312-320]; Cs_ont_9g012560.1 [313-321]		0	971.604	4.68733e+06	2	486.306	0.53	52.1501	23
[K].YAEHVSSAVIFGR.[E]		1	6	1	Cs_ont_4g009550.1	Cs_ont_4g009550.1 [240-254]		0	1562.82	665021	2	781.914	2.12	36.1312	47
[R].EYTEALTLLTSLVK.[E]		1	2	2	Cs_ont_4g008300.2	Cs_ont_4g008300.2 [165-176]		0	1374.74	27724704	2	687.874	1.69	53.2447	85
[K].FGLAADNIVDAHLIDAK.[G]		1	2	1	Cs_ont_5g029750.1	Cs_ont_5g029750.1 [217-233]		0	1786	3.82491e+06	2	893.504	2.39	53.0929	89
[K].EYVFAANSDNLGAIVDLK.[I]		1	9	1	Cs_ont_1g014750.1	Cs_ont_1g014750.1 [135-146]		0	1318.67	397602	3	440.23	0.51	28.2398	49
[KR].EYVSEEQLLK.[N]		1	2	1	Cs_ont_4g003990.2	Cs_ont_4g003990.2 [253-278]		0	2735.29	1.83386e+06	3	912.438	1.97	53.9956	92
[K].YAFEYAYLNYR.[K]		1	2	1	Cs_ont_4g008300.2	Cs_ont_4g008300.2 [214-239]		0	2719.3	4278294	3	907.106	1.01	54.1206	91
[K].FAAEGIGNSYSSALESGFSDR.[S]		1	3	1	Cs_ont_3g032400.1	Cs_ont_3g032400.1 [1043-1059]		0	1925.14		2	963.074	2.73	55.6802	35
[K].FAATVEAAHLK.[S]		1	1	1	Cs_ont_4g020090.1	Cs_ont_4g020090.1 [410-428]		0	2173.1	662337	3	725.04	0.46	44.4251	30
[K].FADNEDLQSQFR.[A]		1	2	1	Cs_ont_9g023710.1	Cs_ont_9g023710.1 [307-322]		0	1680.98	728760	3	560.998	0.67	55.0487	24
[K].FLDTAVDAAK.[R]	1xCarbamidomethyl [C11]	1	3	1	Cs_ont_8g000540.3	Cs_ont_8g000540.3 [65-76]		0	1260.65		2	630.829	-0.85	37.6141	27
[K].ETLDNDEEK.[V]		1	1	2	Cs_ont_8g025250.1	Cs_ont_8g025250.1 [434-454]		0	2278.2	4.64546e+06	2	1139.6	0.55	55.2323	110
[R].ESPYLTHPVFNK.[Y]		1	1	1	Cs_ont_5g022830.1	Cs_ont_5g022830.1 [299-312]		0	1583.83	1.50845e+06	3	528.617	2.95	50.915	10
[R].FAQVTNPAIDPLR.[E]	1xCarbamidomethyl [C14]	1	1	1	Cs_ont_6g013110.1	Cs_ont_6g013110.1 [84-100]		0	1723.93		3	575.314	0.08	25.9945	28
[K].FIEIDNER.[R]	1xOxidation [M4]	1	1	2	Cs_ont_8g025250.1	Cs_ont_8g025250.1 [218-234]		0	1835.89	4512786	3	612.634	0.69	21.9354	35
[R].YAVNVVDQPGGTK.[K]		1	1	1	Cs_ont_8g025250.1	Cs_ont_8g025250.1 [218-234]		0	1819.89	1.48226e+06	3	607.302	-0.05	28.3314	24
[K].FHSVVSFLPTMATVLSPELVER.[E]		1	2	1	Cs_ont_7g024110.1	Cs_ont_7g024110.1 [1343-1355]		0	1289.68	1.24538e+06	2	645.347	1.45	37.4726	63
[R].YAGMLQYDGELK.[L]		1	1	1	Cs_ont_9g009370.1	Cs_ont_9g009370.1 [271-282]		0	1337.67	179966	2	669.339	-1.8	45.4252	29
[K].YDMGGAAAVLGAAK.[A]		1	1	1	Cs_ont_2g007270.1	Cs_ont_2g007270.1 [328-337]		0	1139.57	754112	2	570.291	1.73	46.2569	43
[K].FGATEFVNPK.[D]	1xCarbamidomethyl [C7]	1	1	1	Cs_ont_8g025420.1	Cs_ont_8g025420.1 [345-355]		0	1274.66	6.71131e+06	2	637.833	1.82	38.6562	26
[K].FGVTEFVNPK.[D]		1	1	2	Cs_ont_9g014710.1	Cs_ont_9g014710.1 [378-394]		0	1888	31660957	2	944.503	1.07	52.5916	98
[R].YALLAENGVVK.[V]		1	2	1	Cs_ont_7g028590.1	Cs_ont_7g028590.1 [268-285]		0	1988.06	8089157	3	663.358	1.8	51.0241	48
[R].YAINSVSFIPADTPLK.[L]	2xOxidation [M2; M9]	1	1	1	Cs_ont_7g022650.1	Cs_ont_7g022650.1 [670-683]		0	1494.62	551952	2	747.814	0.41	11.1547	48
[K].FGDEDLEVVK.[K]		1	1	1	Cs_ont_3g001440.1	Cs_ont_3g001440.1 [199-210]		0	1164.56	7.65267e+06	2	582.786	1.05	17.7929	35
[K].FFWFQDHK.[S]		1	2	1	Cs_ont_2g011390.1	Cs_ont_2g011390.1 [742-761]		0	2081.07	326333	3	694.359	-1.26	38.2975	11
[R].FGDLTADETR.[D]		1	2	1	Cs_ont_3g032480.1	Cs_ont_3g032480.1 [441-449]		0	929.541		2	465.273	-2.66	29.7963	43
[K].FGFEFGTLHPMK.[Y]		1	1	1	Cs_ont_1g016130.1	Cs_ont_1g016130.1 [405-426]		0	2306.05	2120859	3	769.358	2.7	23.5963	48
[K].FGFYEFFK.[K]		1	1	1	Cs_ont_5g032900.2	Cs_ont_5g032900.2 [295-307]		0	1374.76	692575	2	687.886	1.69	27.5734	49
[R].FGNIELSPSSGVLNYGQGLFEGLK.[A]		1	4	1	Cs_ont_5g016780.1	Cs_ont_5g016780.1 [759-770]		0	1498.74	2.77034e+06	3	500.252	-1.32	38.3099	21
[R].FGIEPVFR.[D]		1	1	1	Cs_ont_1g021890.1	Cs_ont_1g021890.1 [261-269]		0	1074.68	285585	3	358.898	1.34	31.0073	27
[R].FGGPEVLEVRPNVEVPDLKPNEVLVR.[T]		1	1	1	Cs_ont_7g017400.1	Cs_ont_7g017400.1 [70-81]		0	1375.61	1.03435e+06	2	688.312	2.86	28.054	37
[R].FGSEAVFVPR.[E]		1	1	1	Cs_ont_2g028240.1	Cs_ont_2g028240.1 [287-297]		0	1145.58		2	573.294	1.02	11.7008	16
[K].FFLEKPENALLNTFPSQIQATK.[V]		1	1	1	Cs_ont_5g047720.1	Cs_ont_5g047720.1 [79-88]		0	1137.58	1.446e+06	2	569.293	0.67	31.2628	57
[K].FETLSYLPPLSDEALLK.[E]		1	1	1	Cs_ont_7g023500.1	Cs_ont_7g023500.1 [440-452]		0	1472.68	2.29139e+06	2	736.844	0.33	47.9984	44
[K].FEIWDTAGQER.[Y]		1	1	1	Cs_ont_3g005870.1	Cs_ont_3g005870.1 [555-565]		0	1203.66	59643456	2	602.335	3.5	23.8454	45
[K].FDRPPVLHLAFQALDK.[S]		1	1	1	Cs_ont_7g000690.7	Cs_ont_7g000690.7 [688-698]		0	1128.66	2.5811e+06	2	564.834	-1.21	25.9371	43
[K].FEAAGIWYEHR.[L]		1	1	1	Cs_ont_3g016120.1	Cs_ont_3g016120.1 [485-494]		0	1171.61	813741	2	586.312	1.5	37.4021	49
[K].YAGVGAAVEYAVLHLK.[V]		1	1	1	Cs_ont_3g010860.1	Cs_ont_3g010860.1 [76-87]		0	1429.75		2	715.379	0.5	51.782	58
[R].FHKEEEKNDPEFAK.[K]		1	1	1	Cs_ont_4g001640.1	Cs_ont_4g001640.1 [450-460]		0	1242.63	633847	3	414.88	-0.98	35.6796	29
[R].ETALLYDDQHSAAANK.[Q]		1	1	1	Cs_ont_8g015900.1	Cs_ont_8g015900.1 [80-89]		0	1096.57	1.3967e+06	2	548.791	-0.59	10.9327	25
[R].YAHPGETEEEYSTR.[L]		1	2	1	Cs_ont_6g007340.1	Cs_ont_6g007340.1 [18-35]		0	1853.9	1.63275e+06	3	618.639	1.64	23.4658	46
[K].ESTLHLVLR.[L]		1	1	1	Cs_ont_7g001710.1	Cs_ont_7g001710.1 [368-380]		0	1366.74	538948	2	683.876	0.87	33.3462	28
[R].FNVEEVFK.[C]		1	2	2	Cs_ont_6g007180.1	Cs_ont_6g007180.1 [281-291]		0	1152.63	2.3625e+06	2	576.817	0.84	35.9036	43
[R].YAMELSSAAYK.[S]		1	1	1	Cs_ont_9g012600.1	Cs_ont_9g012600.1 [439-449]		0	1042.55	2.13371e+06	2	521.78	-0.79	14.0114	16
[R].FEELNMDLFR.[K]		1	2	1	Cs_ont_2g030970.1	Cs_ont_2g030970.1 [365-373]		0	1020.55	861616	2	510.775	-3.57	37.4074	24
[R].FEGLGWHVIWVK.[N]		1	2	1	Cs_ont_6g003840.2	Cs_ont_6g003840.2 [80-89]		0	1097.56	4666249	2	549.283	-0.26	11.8278	67
[K].FGWIVPAYTMPANAENVAVLR.[V]		1	2	1	Cs_ont_8g005550.2	Cs_ont_8g005550.2 [89-98]		0	1043.58	973776	2	522.296	1.18	19.344	21
[R].FGWIVPAYTMPADAQHITVLR.[V]	1xOxidation [M12]	1	1	1	Cs_ont_9g028060.1	Cs_ont_9g028060.1 [285-306]		0	2238.15	2188394	3	746.721	-0.21	51.5179	19
[K].FEINSLLQLIER.[Y]		1	2	1	Cs_ont_8g015770.1	Cs_ont_8g015770.1 [113-124]		0	1303.66	1.54096e+06	2	652.339	5.16	30.5681	39
[K].EYLPIVGLVDFNK.[L]		1	1	1	Cs_ont_7g000690.7	Cs_ont_7g000690.7 [1299-1315]		0	1714.8	634238	3	572.272	2.58	33.4558	16
[K].EYFAVPYSLPK.[L]	1xOxidation [M6]	1	2	1	Cs_ont_7g028590.1	Cs_ont_7g028590.1 [268-285]		0	2004.05	4.74893e+06	3	668.689	1.19	49.7057	42
[R].YAITSDEFTGELVGAK.[S]		1	1	1	Cs_ont_8g015910.1	Cs_ont_8g015910.1 [98-105]		0	1006.57	6007891	2	503.79	0.83	51.5925	50
[R].EWISTALGPSAVAK.[H]		1	1	1	Cs_ont_2g032010.1	Cs_ont_2g032010.1 [219-234]		0	1780.9	1.46471e+06	3	594.306	0.62	50.3267	28
[K].FITHTVPFSEINK.[A]		1	1	1	Cs_ont_7g023140.1	Cs_ont_7g023140.1 [149-159]		0	1374.74	645923	3	458.919	0.69	41.2406	29
[K].EVFEWISNNPK.[V]		1	1	1	Cs_ont_9g014730.1	Cs_ont_9g014730.1 [453-463]		0	1233.56	518820	2	617.287	4.92	45.9739	26
[R].FLVGGVLGNK.[V]		1	2	1	Cs_ont_9g003710.2	Cs_ont_9g003710.2 [190-202]		0	1393.73	2708624	2	697.372	2.67	45.4012	72
[R].YDEMVEAMK.[K]		1	1	1	Cs_ont_5g013560.1	Cs_ont_5g013560.1 [36-53]		0	1870.92	751662	3	624.311	0.42	39.8768	26
[R].FNTIGVSDAISMGTK.[G]	1xCarbamidomethyl [C2]	1	2	1	Cs_ont_8g026170.1	Cs_ont_8g026170.1 [264-280]		0	1949.79		2	975.398	1.51	32.8083	58
[K].FIYVEQAFFQR.[W]		1	4	1	Cs_ont_4g013640.2	Cs_ont_4g013640.2 [400-409]		0	1263.64	736459	3	421.884	-0.36	38.8834	36
[K].EVEALQFDPPSSK.[L]		1	1	2	Cs_ont_2g012300.1	Cs_ont_2g012300.1 [102-121]		0	2207.17	1.47001e+07	2	1104.09	4.44	55.3654	69
[R].EYAAGLQFSSGR.[S]	1xOxidation [M10]	1	2	1	Cs_ont_2g025260.1	Cs_ont_2g025260.1 [239-251]		0	1593.79	2.65247e+06	2	797.401	5.06	53.4358	36
[K].FMDEYQAIMTK.[K]		1	1	2	Cs_ont_7g018260.1	Cs_ont_7g018260.1 [630-644]		0	1780.88	1.89111e+06	4	445.974	-0.85	26.8405	4
[K].ESIASFQGVLDGK.[Y]		1	1	1	Cs_ont_1g016130.1	Cs_ont_1g016130.1 [729-737]		0	1087.54	762511	2	544.275	-0.05	23.1473	16
[R].EVEAIGGNVQASASR.[E]	1xCarbamidomethyl [C2]	1	4	1	Cs_ont_6g012930.1	Cs_ont_6g012930.1 [258-269]		0	1484.61	2.12672e+06	2	742.809	0.21	27.9547	38
[R].YDETPVEYKPYR.[Q]		1	3	1	Cs_ont_8g014830.1	Cs_ont_8g014830.1 [817-828]		0	1380.68	1.48382e+06	2	690.843	-0.29	41.7464	21
[R].FNLDMTQFPLLLR.[L]		1	1	1	Cs_ont_7g022650.1	Cs_ont_7g022650.1 [657-668]		0	1390.7	2.80542e+06	2	695.856	0.46	52.4062	62
[R].FNFSHGTHEYQQETLNNLR.[A]		1	1	1	Cs_ont_5g001720.1	Cs_ont_5g001720.1 [97-105]		0	991.546	982190	2	496.277	0.63	32.0647	42
[R].FNIAADLIQEAK.[E]		1	4	1	Cs_ont_3g003780.1	Cs_ont_3g003780.1 [185-196]		0	1301.71	3480308	2	651.361	3.31	44.9538	50
[K].EVAIETSSFSK.[Y]	2xCarbamidomethyl [C3; C6]	1	1	1	Cs_ont_3g018430.1	Cs_ont_3g018430.1 [495-508]		0	1702.76		2	851.883	1.1	44.7459	45
[R].FMDLNSDER.[K]		1	3	1	Cs_ont_5g031780.2	Cs_ont_5g031780.2 [241-254]		0	1609.82	783412	2	805.418	4.56	47.8576	69
[K].EVAEGVDLMVVR.[E]	1xCarbamidomethyl [C2]	1	1	1	Cs_ont_3g019870.1	Cs_ont_3g019870.1 [161-183]		0	2554.14	470070	3	852.054	2.68	47.27	13
[K].FMEWWEAK.[C]		1	1	1	Cs_ont_6g003480.1	Cs_ont_6g003480.1 [114-126]		0	1607.83	4.54176e+06	2	804.424	5.64	53.4423	57
[R].FMGSGASPLSPDVLDFLK.[I]		1	4	1	Cs_ont_6g009840.1	Cs_ont_6g009840.1 [260-271]		0	1388.66		2	694.832	-1.14	48.385	40
[R].FMICGGAPLSADSQR.[F]		1	2	2	Cs_ont_4g027960.1	Cs_ont_4g027960.1 [258-270]		0	1435.73	1.66876e+06	2	718.369	-0.85	31.4245	45
[R].EVAEANDDKQK.[S]		1	1	1	Cs_ont_4g025300.1	Cs_ont_4g025300.1 [142-155]		0	1580.88		2	790.951	10.46	54.775	57
[K].ETVNFAALER.[Y]		1	1	1	Cs_ont_2g008450.1	Cs_ont_2g008450.1 [207-223]		0	1782.94	1.89947e+06	3	594.983	-2.62	49.3439	21
[K].FNAEIDSR.[G]		1	2	1	Cs_ont_6g006770.1	Cs_ont_6g006770.1 [214-231]		0	1938.98		2	969.996	2.34	51.5456	117
[K].FNFFPLFGDGSTR.[I]		1	3	1	Cs_ont_8g021440.1	Cs_ont_8g021440.1 [242-251]		0	1237.63	1770009	2	619.32	1.75	32.1008	25
[R].ETPSVAGIINPGAEGFQK.[L]		1	2	1	Cs_ont_8g028900.1	Cs_ont_8g028900.1 [175-185]		0	1472.68		2	736.847	1.74	47.4908	33
[K].FNHWTSPYLDR.[D]		1	2	2	Cs_ont_3g001770.1	Cs_ont_3g001770.1 [152-172]		0	2164.98	604133	2	1082.99	1.31	47.7102	122
[K].EVDEQMINVQNK.[N]		1	4	1	Cs_ont_5g036930.1	Cs_ont_5g036930.1 [190-200]		0	1157.63	828439	3	386.548	-2.17	22.5375	25
[R].ETLEVYSMELK.[T]		1	3	1	Cs_ont_6g000420.3	Cs_ont_6g000420.3 [687-698]		0	1469.67	479430	2	735.337	0.85	30.9454	75
[K].ETPLQEVITGILK.[G]		1	2	1	Cs_ont_2g000810.1	Cs_ont_2g000810.1 [10-19]		0	1050.55	536123	2	525.776	-0.97	27.0692	20
[K].FITHAVPFSEINK.[A]		1	2	1	Cs_ont_2g035540.2	Cs_ont_2g035540.2 [492-500]		0	1092.47	4.54088e+06	2	546.74	2.93	8.9098	44
[K].FLGEMVVQLDK.[I]		1	2	3	Cs_ont_4g005440.1	Cs_ont_4g005440.1 [555-566]		0	1431.73	1.49012e+06	2	716.367	-0.31	28.3008	39
[K].EWLSDPAIGSNATLR.[L]		1	2	1	Cs_ont_9g015360.2	Cs_ont_9g015360.2 [606-618]		0	1441.78	717125	2	721.393	-0.39	41.0322	57
[R].FLGPLAIMR.[I]		1	1	1	Cs_ont_5g016260.1	Cs_ont_5g016260.1 [72-79]		0	1035.51	497336	2	518.259	0.47	25.6938	15
[R].ETLIYLSHLDHEDTEK.[Q]		1	1	1	Cs_ont_3g016210.1	Cs_ont_3g016210.1 [465-477]		0	1347.69	567759	2	674.353	6.65	23.0941	30
[K].YAAWAVEVAER.[T]		1	1	1	Cs_ont_5g038750.1	Cs_ont_5g038750.1 [203-224]		0	2459.3	1.52742e+06	3	820.435	-3.71	53.6665	37
[R].FIGTAGAASSTMNPK.[N]	1xOxidation [M4]	1	1	2	Cs_ont_6g012400.1	Cs_ont_6g012400.1 [311-322]		0	1403.65	4816495	2	702.33	1.58	37.5464	42
[K].FLKPSVAGFLMQK.[E]		1	2	2	Cs_ont_4g027960.1	Cs_ont_4g027960.1 [376-389]		0	1294.65	1.44202e+06	2	647.826	-0.34	39.4495	23
[K].EVTPPQIPEDLNTAIK.[S]		1	2	1	Cs_ont_3g007920.1	Cs_ont_3g007920.1 [239-248]		0	1109.56	1.38781e+06	2	555.286	2.06	31.0683	51
[R].EVLINLYNK.[T]		1	1	1	Cs_ont_3g007890.1	Cs_ont_3g007890.1 [239-248]		0	1137.59	4645244	2	569.301	0.57	40.1646	32
[K].YDDLPEQSFYMVGGIEEVIAK.[A]		1	1	1	Cs_ont_6g007330.1	Cs_ont_6g007330.1 [200-210]		0	1176.66	990534	2	588.836	2.37	35.6659	49
[K].YDEEFILNSR.[G]		1	1	1	Cs_ont_3g001440.1	Cs_ont_3g001440.1 [366-381]		0	1735.93	8140853	2	868.463	-4.26	50.5652	74
[K].YAADEDAVFADYAEAHLK.[L]		1	1	1	Cs_ont_5g032900.2	Cs_ont_5g032900.2 [190-199]		0	1150.56	623224	2	575.786	1.72	33.4466	16
[R].FNGPDFSLSDFLEK.[L]		1	1	1	Cs_ont_7g018260.1	Cs_ont_7g018260.1 [492-499]		0	1154.54	528070	3	385.519	0.2	43.8024	20
[K].FINLLEEHPK.[L]		1	1	1	Cs_ont_9g019980.1	Cs_ont_9g019980.1 [81-90]		0	1124.52	1.6657e+06	2	562.764	-0.28	22.7076	27
[R].EVLALCDHPSILDR.[S]		1	5	1	Cs_ont_5g047950.2	Cs_ont_5g047950.2 [121-132]		0	1410.69	409521	3	470.9	-1.25	47.8842	20
[R].FLTDLHAAFR.[M]		1	4	1	Cs_ont_2g025260.1	Cs_ont_2g025260.1 [142-149]		0	1084.51	8604106	2	542.761	0.9	52.4185	46
[K].EVGSEVSNFK.[V]	1xOxidation [M3]	1	2	1	Cs_ont_4g027960.1	Cs_ont_4g027960.1 [376-389]		0	1310.64	2287474	2	655.825	1.12	28.8631	78
[K].YAADEDAFFADYAEAHLK.[L]		1	3	1	Cs_ont_1g023010.1	Cs_ont_1g023010.1 [128-151]		0	2526.29	1.98542e+06	3	842.765	-2.4	53.2758	57
[R].YDEMVDAMK.[NK]		1	1	1	Cs_ont_4g000130.1	Cs_ont_4g000130.1 [148-155]		0	964.525	945648	2	482.767	2.65	44.7783	14
[K].WVLANSFFELEK.[E]		1	4	1	Cs_ont_4g013810.4	Cs_ont_4g013810.4 [37-62]		0	2901.58	4.07254e+06	4	726.153	1.98	49.8562	9
[K].FLLNPQHTFLSSLPTQLQATK.[V]		1	4	1	Cs_ont_7g028720.1	Cs_ont_7g028720.1 [469-478]		0	1108.58	570401	2	554.794	1.4	36.519	61
[K].FISPSEVSVDTIEGGNTVVK.[G]		1	1	2	Cs_ont_2g033660.1	Cs_ont_2g033660.1 [787-808]		0	2536.34	49352216	2	1268.68	5.46	50.9306	93
[K].ETLIAGGPFVLPLAHK.[H]		1	1	1	Cs_ont_6g003980.1	Cs_ont_6g003980.1 [71-87]		0	1936.03	1.29456e+06	3	646.015	0.11	52.8769	4
[K].LGQSLENVVSQEPDAALGNGGLGR.[L]		1	5	1	Cs_ont_2g009310.3	Cs_ont_2g009310.3 [61-71]		0	1351.63	608438	2	676.316	-2.6	40.3231	43
[K].EEEKNDPEFAK.[K]		1	4	1	Cs_ont_6g014120.4	Cs_ont_6g014120.4 [374-389]		0	1867.02	1.64896e+06	4	467.511	0.39	49.7493	35
[R].GYGLSDPPAEPEK.[AT]		2	4	2	Cs_ont_9g028630.1; Cs_ont_3g024380.3	Cs_ont_9g028630.1 [241-251]; Cs_ont_3g024380.3 [241-251]		0	1378.65	7.00227e+06	2	689.832	1.68	34.8162	50
[K].ETLQETLGQGK.[K]		1	1	1	Cs_ont_2g029120.1	Cs_ont_2g029120.1 [189-204]		0	1660.91		3	554.308	1.88	51.7467	47
[R].EEILSTSLK.[D]		1	1	1	Cs_ont_9g028060.1	Cs_ont_9g028060.1 [123-136]		2	1747.83	2386680	3	583.282	1.81	8.9904	41
[R].FGGAIDDAAR.[Y]		1	2	1	Cs_ont_4g023700.1	Cs_ont_4g023700.1 [283-298]		0	1746.83	3.8413e+06	3	582.949	1.64	20.3381	46
[R].ETPSIVCFGDK.[Q]		1	2	2	Cs_ont_6g011690.1	Cs_ont_6g011690.1 [242-255]		0	1668.71	5.21195e+06	2	834.863	2.59	12.4627	35
[K].LGPSTSPR.[D]		1	19	2	Cs_ont_6g008710.3	Cs_ont_6g008710.3 [225-233]		0	1067.62	1.14741e+07	2	534.313	-1.48	30.3378	38
[R].EISGTVTLPGSK.[S]		1	1	1	Cs_ont_3g020500.1	Cs_ont_3g020500.1 [1015-1022]		0	1011.51	757036	2	506.262	2.41	44.9405	46
[R].EPVPFSLSPK.[L]	1xOxidation [M3]	1	1	1	Cs_ont_7g022650.1	Cs_ont_7g022650.1 [642-652]		0	1249.58	958887	2	625.292	0.62	20.533	47
[K].LDFHNFVFSMK.[A]		4	9	1	Cs_ont_6g017960.1; Cs_ont_1g010810.1; Cs_ont_8g002910.1; Cs_ont_7g003890.1	Cs_ont_6g017960.1 [308-317]; Cs_ont_1g010810.1 [308-317]; Cs_ont_8g002910.1 [308-317]; Cs_ont_7g003890.1 [308-317]		0	1313.62	31698878	2	657.313	-0.29	51.0362	40
[K].AIEANDGKPLPLYQK.[A]	1xOxidation [M6]	4	9	1	Cs_ont_6g017960.1; Cs_ont_1g010810.1; Cs_ont_8g002910.1; Cs_ont_7g003890.1	Cs_ont_6g017960.1 [308-317]; Cs_ont_1g010810.1 [308-317]; Cs_ont_8g002910.1 [308-317]; Cs_ont_7g003890.1 [308-317]		0	1329.61	9268427	2	665.31	-0.96	44.4081	69
[K].TAAAPIER.[V]		1	1	1	Cs_ont_5g001720.1	Cs_ont_5g001720.1 [290-301]		0	1470.79	2306713	3	490.935	-0.05	50.803	42
[R].IWTPAQDLPK.[T]		1	3	2	Cs_ont_5g029050.2	Cs_ont_5g029050.2 [296-316]		0	2319.2	3.14792e+06	2	1160.1	-0.56	53.1969	71
[K].EKEQAPAPVPEPEAPEKR.[T]		1	3	1	Cs_ont_2g014610.1	Cs_ont_2g014610.1 [398-418]		0	2386.24		3	796.088	4.74	51.9665	13
[K].ALTSTDKFEMWGDGLQTR.[S]		1	2	1	Cs_ont_1g009820.1	Cs_ont_1g009820.1 [286-297]		0	1474.83	532327	2	737.918	1.03	54.946	44
[R].TLTHEETLEIPK.[L]		1	2	1	Cs_ont_4g008300.2	Cs_ont_4g008300.2 [73-85]		0	1506.82	3.80958e+06	2	753.914	-0.26	53.4774	71
[K].LSTILNDAK.[S]		1	2	1	Cs_ont_4g023700.1	Cs_ont_4g023700.1 [249-259]		0	1313.68	1.59906e+06	2	657.345	3.66	48.5831	28
[K].VTINYPFEK.[G]		1	1	1	Cs_ont_7g024110.1	Cs_ont_7g024110.1 [1158-1173]		0	1700.84		2	850.923	0.11	45.9992	27
[R].TGHALLHTLYGQAMK.[H]		1	4	1	Cs_ont_3g003780.1	Cs_ont_3g003780.1 [229-242]		0	1429.77	2.21598e+06	2	715.388	0.8	43.0719	58
[RK].LVVKPDMLFGK.[R]		1	2	1	Cs_ont_3g007920.1	Cs_ont_3g007920.1 [349-361]		0	1532.81	2.30866e+06	3	511.61	2.85	35.0455	21
[K].KADISDEEQKER.[V]		1	2	1	Cs_ont_5g036260.1	Cs_ont_5g036260.1 [422-432]		0	1362.67	4328485	2	681.838	-0.43	42.9121	40
[R].GIDVVLNDESKR.[E]		1	1	1	Cs_ont_1g004000.1	Cs_ont_1g004000.1 [392-401]		0	1003.59	2.78213e+06	2	502.3	-0.3	40.6281	13
[R].IQNGGTEVVEAK.[TA]		1	3	1	Cs_ont_3g011010.2	Cs_ont_3g011010.2 [21-29]		0	1115.47	1.04805e+06	2	558.241	0.46	25.389	19
[K].AMHIEIDR.[S]		1	1	1	Cs_ont_9g012600.1	Cs_ont_9g012600.1 [130-144]		0	1540.77	662521	2	770.888	1.15	43.3952	57
[R].GNEQPPAHLGSSR.[D]		1	3	1	Cs_ont_7g013360.1	Cs_ont_7g013360.1 [89-99]		0	1447.74	1.48511e+06	2	724.372	-0.42	50.8532	48
[R].TWTGPPEVK.[F]		1	1	1	Cs_ont_5g008630.1	Cs_ont_5g008630.1 [101-113]		0	1446.71	4.15905e+06	2	723.86	0.51	35.4539	18
[K].YIIFPWDK.[N]		1	1	1	Cs_ont_5g045910.1	Cs_ont_5g045910.1 [457-468]		0	1285.62		2	643.314	2.07	29.5768	44
[K].WPLYLSTK.[N]	1xOxidation [M2]	1	1	1	Cs_ont_2g033930.1	Cs_ont_2g033930.1 [473-483]		0	1392.62	373780	2	696.812	-1.17	33.7003	33
[R].SGILNIHVDK.[Q]		1	1	1	Cs_ont_2g012300.1	Cs_ont_2g012300.1 [515-527]		0	1350.69	6.29937e+06	2	675.85	2.27	44.3022	45
[K].QYAVFDEK.[V]		1	4	1	Cs_ont_4g009520.1	Cs_ont_4g009520.1 [143-157]		0	1487.74	1.23498e+06	2	744.375	-1.68	20.1643	84
[K].QITLDAPPDHINVHVR.[E]		1	4	1	Cs_ont_5g016780.1	Cs_ont_5g016780.1 [420-431]		0	1559.74	1064928	3	520.585	2.42	22.6394	24
[K].QNNINAVR.[N]		1	1	1	Cs_ont_3g033180.1	Cs_ont_3g033180.1 [171-183]		0	1607.86		2	804.433	-1.31	54.4561	22
[K].VEFDEEGK.[V]		1	1	1	Cs_ont_2g010940.1	Cs_ont_2g010940.1 [51-69]		0	2335.09	1.05676e+06	3	779.036	3.93	30.5159	48
[K].DVAGTVEEVMR.[I]		1	1	1	Cs_ont_7g024110.1	Cs_ont_7g024110.1 [590-601]		0	1332.72	1.89573e+06	2	666.862	0.33	50.1959	42
[R].VPTEVGDINGVK.[V]		1	3	1	Cs_ont_8g027280.1	Cs_ont_8g027280.1 [298-308]		0	1197.6	3.84881e+06	2	599.302	-2.43	26.407	24
[R].HAAAVNFK.[N]		1	1	1	Cs_ont_8g000060.2	Cs_ont_8g000060.2 [420-428]		0	1126.48	4540682	2	563.743	-3.27	26.1457	32
[K].ISDKDYAHEELIR.[I]	1xOxidation [M2]	1	1	1	Cs_ont_8g000060.2	Cs_ont_8g000060.2 [420-428]		0	1142.48	3.58111e+06	2	571.742	-0.81	16.2933	42
[K].DEGILSLWR.[G]		1	2	1	Cs_ont_1g012300.3	Cs_ont_1g012300.3 [165-176]		0	1316.69	495613	2	658.851	4.67	43.7066	23
[K].TLAELITK.[Y]	1xOxidation [M2]	1	1	1	Cs_ont_8g009600.1	Cs_ont_8g009600.1 [142-149]		0	1142.5	369362	2	571.753	1.76	41.0185	4
[K].STYEAITK.[G]	1xOxidation [M2]	1	1	1	Cs_ont_9g005200.2	Cs_ont_9g005200.2 [415-432]		0	1896.94	869110	2	948.976	1.95	53.298	63
[R].MDTLAAQSK.[F]	1xCarbamidomethyl [C4]	1	1	1	Cs_ont_2g016520.1	Cs_ont_2g016520.1 [446-460]		0	1609.75	455798	2	805.374	-3.86	38.0864	68
[KR].VPIEVTIGELKK.[L]		1	1	1	Cs_ont_9g015010.1	Cs_ont_9g015010.1 [36-46]		1	1246.59		2	623.798	-1.37	7.4542	19
[K].LSAVSSSLK.[T]		1	1	1	Cs_ont_9g000850.1	Cs_ont_9g000850.1 [230-239]		0	1149.59	840519	2	575.299	1.3	37.097	13
[R].NAWESIGPDFER.[V]		1	1	1	Cs_ont_2g028240.1	Cs_ont_2g028240.1 [213-220]		0	951.453	628255	2	476.23	0.14	18.1064	24
[K].LVSEVFER.[N]		1	2	1	Cs_ont_5g012780.4	Cs_ont_5g012780.4 [238-250]		0	1504.72	1.29651e+06	2	752.865	1.16	53.9077	20
[K].SSNVEVIVDR.[M]		1	1	1	Cs_ont_9g001380.1	Cs_ont_9g001380.1 [36-53]		0	1814.93	1.81148e+06	2	907.968	0.32	44.9159	29
[K].NIMENCMGNAR.[A]		1	2	1	Cs_ont_8g025450.1	Cs_ont_8g025450.1 [193-203]		0	1435.68	1.95491e+06	3	479.23	0.75	31.9408	18
[K].SSLHAFQEIIK.[N]	1xOxidation [M6]	1	6	1	Cs_ont_3g002230.1	Cs_ont_3g002230.1 [327-338]		0	1462.68	529060	2	731.847	1.18	16.6506	29
[K].MHTLGHDFIPDPIHAGGLR.[Y]	1xOxidation [M8]	1	1	1	Cs_ont_5g033980.1	Cs_ont_5g033980.1 [264-274]		0	1357.66	686738	2	679.332	0.72	34.2449	9
[R].ETDLSQEK.[T]		1	4	1	Cs_ont_3g021360.5	Cs_ont_3g021360.5 [269-281]		0	1440.83	500337	2	720.919	-0.31	55.2404	43
[K].LTEVTVSDK.[L]		1	1	2	Cs_ont_3g007890.1	Cs_ont_3g007890.1 [349-361]		0	1502.8	3.00169e+06	3	501.606	1.41	35.8734	29
[K].ILALDITK.[E]	1xOxidation [M5]	1	2	1	Cs_ont_5g048200.1	Cs_ont_5g048200.1 [917-927]		0	1294.67	1.48603e+06	2	647.843	5.97	41.0815	26
[R].SQGTELLGK.[T]		1	2	1	Cs_ont_2g008760.2	Cs_ont_2g008760.2 [96-110]		0	1629.82	709639	2	815.416	1.53	43.9294	69
[K].EAEVPPEK.[V]		1	2	1	Cs_ont_1g014910.1	Cs_ont_1g014910.1 [218-226]		0	1017.59	1.54862e+06	2	509.3	1.05	51.1951	42
[R].YLQQLVMESLGK.[E]		1	4	2	Cs_ont_5g016700.1	Cs_ont_5g016700.1 [463-478]		0	1942.94	1.24905e+06	3	648.322	6.59	34.807	28
[K].VAEENLQK.[A]		1	1	1	Cs_ont_2g033930.1	Cs_ont_2g033930.1 [364-374]		0	1264.63	1.12769e+06	2	632.821	2.56	39.0484	49
[R].FSIAWSR.[I]	1xOxidation [M12]	1	1	1	Cs_ont_1g016130.1	Cs_ont_1g016130.1 [47-61]		0	1468.71	2.76145e+06	2	734.861	3.21	17.4383	68
[K].ETGLDQYAIAK.[F]		1	1	1	Cs_ont_9g028060.1	Cs_ont_9g028060.1 [166-178]		0	1465.82	1.59962e+06	3	489.281	3.65	46.3784	25
[K].LSSAIVGEPIETK.[R]		1	1	1	Cs_ont_9g001380.1	Cs_ont_9g001380.1 [328-343]		0	1764.94	1.17392e+06	2	882.975	3.31	45.4739	26
[K].VVGVTSEGETAK.[C]		1	1	1	Cs_ont_9g026660.1	Cs_ont_9g026660.1 [31-39]		0	1105.63		2	553.318	3.08	38.7484	8
[K].ELLEMFTASK.[M]	1xOxidation [M11]	1	1	1	Cs_ont_9g028060.1	Cs_ont_9g028060.1 [166-178]		0	1481.82	1.40297e+06	3	494.61	-1.34	42.3511	17
[R].VLAINILGR.[F]		1	1	1	Cs_ont_2g012300.1	Cs_ont_2g012300.1 [528-548]		0	2403.14	832216	3	801.72	1.06	53.8403	62
[K].EINALEQHIR.[N]		1	1	1	Cs_ont_7g004590.1	Cs_ont_7g004590.1 [11-20]		0	1285.61	427339	2	643.308	2.26	37.322	48
[K].DVMEMHVGAVQAGER.[A]	1xOxidation [M12]	1	1	1	Cs_ont_9g012600.1	Cs_ont_9g012600.1 [130-144]		0	1556.76	631397	2	778.885	0.64	36.5426	51
[K].WLSQYIK.[-T]		1	1	1	Cs_ont_6g019300.1	Cs_ont_6g019300.1 [223-240]		0	1998.91	677310	3	666.971	-4.75	46.1932	52
[K].DKEVISSWGVQNK.[I]		1	1	1	Cs_ont_8g025080.2	Cs_ont_8g025080.2 [184-197]		0	1615.76	3570369	2	808.383	-3.11	52.7783	69
[K].LIFPFLELDIK.[Y]		1	1	1	Cs_ont_9g004890.1	Cs_ont_9g004890.1 [353-362]		0	1239.67	1.22074e+06	3	413.896	0.49	37.264	18
[K].DVYAHWVPEDR.[I]	1xCarbamidomethyl [C6]	1	2	2	Cs_ont_1g018200.1	Cs_ont_1g018200.1 [120-133]		0	1637.83	11555361	2	819.422	3	40.8348	77
[K].YIDPTYMIR.[A]		1	1	1	Cs_ont_6g020720.1	Cs_ont_6g020720.1 [244-253]		0	1190.63	446719	3	397.549	0.14	39.8822	30
[K].LIETFLDK.[A]		1	3	1	Cs_ont_8g025370.1	Cs_ont_8g025370.1 [77-86]		0	1095.53	1975794	2	548.269	-0.13	20.0078	26
[K].GAAQILEQR.[G]		1	2	1	Cs_ont_8g004040.5	Cs_ont_8g004040.5 [224-241]		0	2046.91	5.05252e+06	3	682.977	4.04	49.3247	31
[K].ILLTVDNPTSK.[K]	2xOxidation [M4; M8]	2	3	1	Cs_ont_2g026590.2; Cs_ont_2g003770.1	Cs_ont_2g026590.2 [23-31]; Cs_ont_2g003770.1 [21-29]		0	1133.45	810590	2	567.228	-0.68	10.4973	9
[R].WNPDSPSKPELK.[E]		1	1	1	Cs_ont_8g025420.1	Cs_ont_8g025420.1 [219-230]		0	1482.76	11734283	2	741.887	3.29	52.7771	67
[R].DGIEVLTECR.[V]		1	1	1	Cs_ont_7g022650.1	Cs_ont_7g022650.1 [807-827]		0	2384.3	3037270	3	795.437	-0.32	51.3472	16
[K].YAFEYAYLNNR.[K]		1	1	1	Cs_ont_9g000710.1	Cs_ont_9g000710.1 [157-176]		0	2078.07		2	1039.54	0.61	47.5782	72
[R].IYSGLNQK.[I]		1	1	1	Cs_ont_5g045910.1	Cs_ont_5g045910.1 [201-216]		0	1662.96	6273212	3	554.991	1.02	51.0127	21
[K].EVEDAQR.[I]		1	2	1	Cs_ont_6g000420.3	Cs_ont_6g000420.3 [180-203]		0	2381.21	594199	3	794.416	11.43	46.8032	15
[R].IYYHVDGAK.[K]		2	3	1	Cs_ont_9g028060.1; Cs_ont_9g028070.1	Cs_ont_9g028060.1 [126-136]; Cs_ont_9g028070.1 [194-204]		1	1335.61	1.3561e+06	2	668.307	-0.22	9.7958	42
[RK].TGWIGGLLGK.[LY]		1	3	1	Cs_ont_2g005450.1	Cs_ont_2g005450.1 [64-76]		0	1359.64	1.27808e+06	2	680.326	2.2	23.439	34
[R].QLAALLVSK.[V]		1	1	1	Cs_ont_7g028620.1	Cs_ont_7g028620.1 [178-188]		0	1203.62	2135148	2	602.316	2.7	23.6663	34
[K].SPPEIPVVTLPEK.[F]		1	1	1	Cs_ont_8g024380.1	Cs_ont_8g024380.1 [1030-1038]		0	1019.56	712794	2	510.285	0.14	28.6365	16
[R].ILEPLLHENK.[I]		1	1	1	Cs_ont_9g001380.1	Cs_ont_9g001380.1 [448-457]		0	992.48	5408266	2	496.744	1.62	19.1547	48
[K].EALEGNDVPAK.[V]	1xCarbamidomethyl [C7]	1	1	1	Cs_ont_1g016130.1	Cs_ont_1g016130.1 [34-44]		0	1252.59	1.23144e+06	2	626.799	1.76	35.104	25
[K].LLALSEADKPYAVK.[V]		1	4	1	Cs_ont_6g009820.3	Cs_ont_6g009820.3 [261-268]		0	814.442	898003	2	407.724	-0.65	10.4838	30
[K].LAYGDNSEFIK.[D]		1	1	1	Cs_ont_5g001740.1	Cs_ont_5g001740.1 [87-98]		0	1188.65	805702	2	594.828	1.83	28.0925	19
[K].YGILGLVK.[C]		1	2	1	Cs_ont_6g014400.1	Cs_ont_6g014400.1 [222-231]		0	1100.6	500248	2	550.804	2.7	39.6399	18
[R].ARFEELNMDLFR.[K]	1xOxidation [M10]	1	1	1	Cs_ont_8g004820.3	Cs_ont_8g004820.3 [272-282]		0	1400.67	442630	3	467.561	0.58	46.8586	13
[K].FGEPLIQGYTR.[T]		1	1	1	Cs_ont_2g035360.1	Cs_ont_2g035360.1 [95-109]		0	1656.9	1.01836e+06	3	552.971	1.88	26.6349	25
[R].HFGGINYPVGGVGGIAK.[S]		2	5	1	Cs_ont_2g022420.1; Cs_ont_7g028590.1	Cs_ont_2g022420.1 [94-101]; Cs_ont_7g028590.1 [101-108]		0	828.457	13899456	2	414.732	-1.04	10.906	40
[R].AAINENDQDYR.[H]		1	2	1	Cs_ont_5g048200.1	Cs_ont_5g048200.1 [310-319]		0	1168.64	1.59178e+06	2	584.822	0.48	40.9451	11
[K].SLEEDVGYHTNGDFR.[K]		1	1	1	Cs_ont_3g005870.1	Cs_ont_3g005870.1 [24-41]		2	2002.02	983055	3	668.013	-0.05	16.3576	21
[K].ASFFPAMTK.[I]	1xOxidation [M10]	1	3	1	Cs_ont_3g019420.2	Cs_ont_3g019420.2 [224-241]		1	2071.98	813137	3	691.332	2.29	38.3779	8
[K].ASFLSEYR.[F]		1	1	1	Cs_ont_7g012520.1	Cs_ont_7g012520.1 [386-397]		0	1410.75	1.26067e+06	3	470.921	1.57	26.8927	23
[R].IGYSMIADAEEK.[G]		1	1	1	Cs_ont_2g027620.1	Cs_ont_2g027620.1 [505-513]		0	974.552	345685	2	487.78	1.56	25.5453	14
[R].LPLWPSPEEAR.[E]		1	1	1	Cs_ont_8g021830.1	Cs_ont_8g021830.1 [96-104]		0	1110.58	1.75825e+06	2	555.795	-0.71	37.7269	13
[K].ADPSIPEDELLVPLK.[A]		1	2	1	Cs_ont_1g026580.1	Cs_ont_1g026580.1 [182-196]		0	1640.86	1487202	3	547.625	1.88	28.9077	6
[K].LLVPLVSTFR.[Y]		2	3	1	Cs_ont_6g025500.1; Cs_ont_7g024220.2	Cs_ont_6g025500.1 [55-65]; Cs_ont_7g024220.2 [55-65]		0	1246.72	353943	3	416.245	-2.04	43.3032	14
[K].ADCFLLVGTQPR.[V]		1	2	1	Cs_ont_3g030240.4	Cs_ont_3g030240.4 [396-407]		2	1447.7		2	724.36	7.67	8.2122	32
[K].SLLTVRPETETPVSAVSIR.[R]		1	1	1	Cs_ont_1g016130.1	Cs_ont_1g016130.1 [22-33]		1	1344.71	1.47334e+06	3	448.909	1.52	25.4884	19
[R].NVAGTLTGK.[C]		1	7	1	Cs_ont_1g022850.1	Cs_ont_1g022850.1 [252-263]		0	1244.65	1.34649e+06	2	622.828	-0.19	13.3912	19
[K].AAIDVVCNPLGK.[S]		1	1	1	Cs_ont_1g021140.1	Cs_ont_1g021140.1 [408-415]		0	984.493	905633	3	328.836	-0.24	20.7082	24
[R].DQEFSSDMGSR.[T]		1	1	2	Cs_ont_5g022960.1	Cs_ont_5g022960.1 [57-69]		0	1349.66	2938566	2	675.33	-2.05	9.9702	30
[R].LGGGANVVAHGYTK.[G]		1	1	1	Cs_ont_3g024310.1	Cs_ont_3g024310.1 [27-35]		0	1014.53	15208637	2	507.767	1.35	24.0244	22
[R].ITQAIIDHALK.[I]		1	3	1	Cs_ont_9g008360.3	Cs_ont_9g008360.3 [301-308]		0	1081.57	1.59943e+06	2	541.291	2.04	51.4946	41
[K].QAASEIPSTPLANVR.[E]		3	10	2	Cs_ont_9g028630.1; Cs_ont_3g024380.3; Cs_ont_2g028700.1	Cs_ont_9g028630.1 [207-214]; Cs_ont_3g024380.3 [207-214]; Cs_ont_2g028700.1 [282-289]		0	1007.56	1.84721e+06	2	504.282	0.58	43.9752	22
[K].FGWGVAAK.[I]		1	1	1	Cs_ont_5g009950.1	Cs_ont_5g009950.1 [558-567]		0	1095.62	2.69465e+06	3	365.876	-1.27	28.9443	12
[K].IIPVCELAIK.[L]		1	1	1	Cs_ont_9g026830.1	Cs_ont_9g026830.1 [230-237]		0	999.478	1.25318e+06	2	500.244	2.15	24.3943	34
[K].VNTLAEGVALAR.[E]		1	2	1	Cs_ont_2g009520.1	Cs_ont_2g009520.1 [735-750]		0	1824.97	242450	3	608.998	5.03	32.9317	16
[R].VQSFQYVR.[D]		1	3	1	Cs_ont_8g014830.1	Cs_ont_8g014830.1 [439-446]		0	928.496		2	464.752	0.52	9.7554	18
[K].EASNPSDAISMLYR.[V]		1	1	1	Cs_ont_5g022960.1	Cs_ont_5g022960.1 [258-265]		0	952.426		2	476.717	1.93	15.353	9
[K].NYAEVSMAMK.[M]	1xOxidation [M10]	1	1	1	Cs_ont_8g004820.3	Cs_ont_8g004820.3 [116-126]		0	1221.58	878354	2	611.293	0.86	25.8359	19
[K].EANSESFVVR.[T]		1	2	1	Cs_ont_8g024380.1	Cs_ont_8g024380.1 [639-650]		0	1227.66		2	614.334	2.44	25.8586	23
[R].NEAFNCSNGDVFK.[W]		1	1	1	Cs_ont_5g004650.1	Cs_ont_5g004650.1 [61-68]		0	857.463	5.87732e+06	2	429.235	-0.57	10.2368	27
[K].AYQEQVLSNSSK.[F]	1xOxidation [M11]	1	1	1	Cs_ont_7g018260.1	Cs_ont_7g018260.1 [288-301]		1	1541.69	991827	3	514.568	-0.76	17.6683	15
[K].DSDIPVEQNPK.[L]		1	1	1	Cs_ont_1g000360.1	Cs_ont_1g000360.1 [179-191]		1	1588.8		3	530.273	4.75	21.7491	9
[K].VVIDHGAVPIFVK.[L]		1	2	1	Cs_ont_2g022420.1	Cs_ont_2g022420.1 [135-143]		0	1088.57	4804943	2	544.791	1.28	52.1753	43
[K].EANYVMER.[Y]	1xOxidation [M2]	1	2	1	Cs_ont_9g027670.6	Cs_ont_9g027670.6 [411-421]		0	1220.6	1.53517e+06	2	610.803	1.37	21.985	13
[K].EDAANNFAR.[G]		1	2	1	Cs_ont_5g021660.1	Cs_ont_5g021660.1 [97-104]		0	888.54	640347	2	444.774	0.31	34.6849	6
[K].IHLLWGENDK.[I]		2	4	1	Cs_ont_4g018980.1; Cs_ont_2g019160.1	Cs_ont_4g018980.1 [719-726]; Cs_ont_2g019160.1 [717-724]		0	912.467	2.60933e+06	2	456.737	-1.36	13.9188	33
[K].ADKDNSGTLTVK.[E]	1xOxidation [M1]	1	1	1	Cs_ont_8g009600.1	Cs_ont_8g009600.1 [133-141]		0	980.472	1.40775e+06	2	490.74	1.06	9.094	30
[R].YAPTTSPLSIEK.[D]		1	4	2	Cs_ont_8g017130.1	Cs_ont_8g017130.1 [110-121]		1	1325.8	2.46286e+06	3	442.606	-0.84	37.4715	31
[K].AVITVKPIVSDPLAVEK.[L]		1	1	1	Cs_ont_2g016520.1	Cs_ont_2g016520.1 [216-224]		0	891.515	2.22202e+06	2	446.26	-1.92	17.6876	14
[K].VPVLVHDDK.[V]		1	1	2	Cs_ont_8g021920.1	Cs_ont_8g021920.1 [781-792]		0	1420.65	597160	2	710.83	2.35	42.8071	20
[R].EEEIFIQER.[K]		1	1	1	Cs_ont_1g019120.1	Cs_ont_1g019120.1 [284-291]		0	978.525	4.06486e+06	2	489.766	-0.28	29.0558	41
[K].LFVLQFDTLLPK.[V]		1	4	1	Cs_ont_6g002510.1	Cs_ont_6g002510.1 [380-389]		0	1117.58	799849	2	559.297	1.41	23.8948	45
[R].VCECPLVDGVQFK.[G]	1xCarbamidomethyl [C6]	1	3	1	Cs_ont_5g029050.2	Cs_ont_5g029050.2 [240-250]		0	1309.54	436019	2	655.277	1.41	20.7917	34
[R].SGDVYIPR.[G]		1	1	1	Cs_ont_2g022420.1	Cs_ont_2g022420.1 [323-333]		0	1272.69	1.58511e+06	2	636.853	3.04	35.1199	30
[R].MLWDAIVFK.[S]	1xOxidation [M1]	1	1	1	Cs_ont_6g003480.1	Cs_ont_6g003480.1 [372-390]		0	2100.04	355890	4	525.768	2.31	36.595	7
[R].SLGAAIIYNK.[D]		1	2	1	Cs_ont_4g023700.1	Cs_ont_4g023700.1 [730-737]		0	949.447	5.02929e+06	2	475.227	-0.35	8.7546	23
[K].DQYLEISTK.[L]		1	2	1	Cs_ont_1g026240.2	Cs_ont_1g026240.2 [368-376]		0	991.531	1.44399e+06	2	496.269	0.56	16.4011	29
[R].LVLDITK.[V]		1	4	1	Cs_ont_1g024770.1	Cs_ont_1g024770.1 [109-116]		0	886.561	18446230	2	443.784	-0.02	39.2255	38
[K].TFSLTGWK.[I]		1	2	1	Cs_ont_7g014640.1	Cs_ont_7g014640.1 [33-41]		0	932.505	5.22028e+06	2	466.756	-0.12	17.9531	20
[K].LILEYIK.[A]		1	1	1	Cs_ont_3g005870.1	Cs_ont_3g005870.1 [233-240]		0	898.452	2.97244e+06	2	449.729	-1.42	9.5198	27
[K].VLLQQSPLALAK.[A]	1xOxidation [M7]	1	1	1	Cs_ont_3g011750.1	Cs_ont_3g011750.1 [391-402]		0	1424.75	293068	2	712.878	2.16	45.1686	31
[R].YTINLPNK.[V]		1	1	1	Cs_ont_7g018260.1	Cs_ont_7g018260.1 [821-828]		0	930.489	3.13381e+06	2	465.748	0.1	9.3593	40
[K].YVQSNVPR.[Q]		1	2	1	Cs_ont_7g021630.1	Cs_ont_7g021630.1 [105-111]		0	866.452	390717	2	433.728	-3.41	38.4887	34
[K].NQGGYDMLGR.[T]		1	1	1	Cs_ont_5g014960.1	Cs_ont_5g014960.1 [428-438]		0	1208.62	896037	2	604.813	2.65	28.6712	11
[K].FLVFACSDSR.[V]		1	1	1	Cs_ont_7g015830.1	Cs_ont_7g015830.1 [504-516]		0	1343.74	835605	2	672.373	-1.67	31.7383	35
[R].DIDTEASSVR.[S]		1	1	1	Cs_ont_5g022960.1	Cs_ont_5g022960.1 [266-277]		0	1176.61	2.52752e+06	2	588.81	1.75	12.6665	32
[R].VLNLGLLK.[A]	1xOxidation [M5]	1	2	1	Cs_ont_6g011690.1	Cs_ont_6g011690.1 [152-161]		0	1184.59	1604834	2	592.797	0.28	36.917	10
[K].LTLFDLTK.[Q]		1	2	1	Cs_ont_7g024860.2	Cs_ont_7g024860.2 [312-320]		0	968.625		2	484.818	3.26	48.3183	45
[K].KFGVTEFVNPK.[D]		1	1	1	Cs_ont_5g038310.1	Cs_ont_5g038310.1 [120-129]		0	1222.65	1.49003e+06	3	408.224	1.81	23.018	10
[K].AFANPPEELHSPASQK.[C]	1xOxidation [M5]	1	1	1	Cs_ont_3g013420.1	Cs_ont_3g013420.1 [204-218]		0	1644.75		3	548.921	1.23	21.8735	30
[K].TLFNIAYSYK.[F]		1	3	1	Cs_ont_5g007220.2	Cs_ont_5g007220.2 [187-193]		0	937.514	536983	2	469.261	1.46	36.6114	19
[R].LAAIVLGIK.[L]		1	2	1	Cs_ont_6g007180.1	Cs_ont_6g007180.1 [208-220]		1	1489.76	1.06535e+06	3	497.259	-1.09	26.3266	18
[R].LTFEEGVQMLK.[D]		1	3	1	Cs_ont_3g024380.3	Cs_ont_3g024380.3 [32-42]		0	1347.79	1290861	2	674.4	0.84	55.5271	58
[RK].GVLLYGPPGTGK.[T]		1	5	1	Cs_ont_1g022390.1	Cs_ont_1g022390.1 [177-201]		0	2507.36	963137	5	502.278	1.58	46.2035	4
[K].FQTFEEAVK.[I]		1	3	1	Cs_ont_5g039200.1	Cs_ont_5g039200.1 [193-203]		0	1386.64	358225	3	462.887	2.83	30.9706	4
[K].LVPQENDPGYEK.[F]	1xOxidation [M7]	1	7	1	Cs_ont_4g009550.1	Cs_ont_4g009550.1 [431-439]		0	1187.58	551757	2	594.292	0.57	30.9117	12
[K].AFEYMLR.[G]		1	4	1	Cs_ont_5g016700.1	Cs_ont_5g016700.1 [762-769]		0	978.551	1.20852e+06	2	489.778	-1.91	39.7512	11
[K].GSQYGVQLESAVR.[D]		1	4	1	Cs_ont_6g012930.1	Cs_ont_6g012930.1 [216-224]		0	985.543	8425418	2	493.275	-0.36	22.0149	36
[K].VADRNDAIEQVK.[K]		1	1	1	Cs_ont_3g005880.1	Cs_ont_3g005880.1 [515-525]		0	1200.68	2334824	2	600.849	5.97	32.9888	55
[R].YLDDFNEIHFFGDK.[T]		1	2	2	Cs_ont_2g023010.3	Cs_ont_2g023010.3 [58-69]		0	1397.71	2.55598e+06	3	466.573	-0.04	20.0298	22
[K].VIESQLLPLLK.[D]	1xCarbamidomethyl [C9]	1	1	1	Cs_ont_2g020970.3	Cs_ont_2g020970.3 [317-326]		0	1191.57	537505	2	596.285	-3.47	34.7114	32
[K].LTLHGLVQHYIK.[L]		1	2	1	Cs_ont_1g029210.2	Cs_ont_1g029210.2 [187-197]		0	1423.66		2	712.336	1.13	40.9161	11
[K].AFGIDDFR.[K]		1	2	1	Cs_ont_5g049450.1	Cs_ont_5g049450.1 [328-335]		0	922.499	1.09698e+06	2	461.753	-0.93	14.2363	11
[K].DNWQELVQR.[I]		1	1	1	Cs_ont_2g006000.1	Cs_ont_2g006000.1 [192-198]		0	846.395	3802465	2	423.701	0.36	7.6967	24
[K].TIHVVSSAFK.[A]		1	1	1	Cs_ont_9g008120.1	Cs_ont_9g008120.1 [52-60]		0	1065.54	849248	3	355.85	-0.33	14.8536	4
[K].ETPSMEHIFR.[S]		1	4	1	Cs_ont_5g040740.1	Cs_ont_5g040740.1 [23-32]		0	1001.58		2	501.289	-6.43	49.3379	33
[K].LVVGMPFK.[D]		1	1	1	Cs_ont_9g013220.1	Cs_ont_9g013220.1 [64-72]		0	942.598	881215	2	471.803	0.59	36.9603	45
[R].EVEEFFSSR.[C]		1	2	1	Cs_ont_9g026830.1	Cs_ont_9g026830.1 [128-140]		0	1405.79	1.74625e+06	2	703.402	1.68	46.1194	26
[K].TGLNLVLVGR.[N]		1	1	1	Cs_ont_7g028220.1	Cs_ont_7g028220.1 [333-342]		0	1205.69	2.06836e+06	3	402.568	-0.2	29.4296	16
[K].QFAAEEISAQVLR.[K]		1	4	1	Cs_ont_4g000800.1	Cs_ont_4g000800.1 [24-34]		0	1142.57	1.15096e+06	2	571.788	-0.02	15.0129	11
[R].IVPLIIYHLK.[R]		1	2	1	Cs_ont_7g028720.1	Cs_ont_7g028720.1 [189-202]		0	1517.86	502715	3	506.623	-1.59	33.4131	5
[R].GMVESAFEFAR.[I]		1	2	1	Cs_ont_2g026300.2	Cs_ont_2g026300.2 [105-115]		0	1256.62		2	628.812	0.99	31.2534	24
[K].YSEELMAK.[A]		1	1	1	Cs_ont_6g009060.1	Cs_ont_6g009060.1 [168-175]		0	862.54	2011520	2	431.774	0.56	46.2737	38
[R].YCVAGSGYFDVR.[D]		4	9	1	Cs_ont_6g017960.1; Cs_ont_1g010810.1; Cs_ont_8g002910.1; Cs_ont_7g003890.1	Cs_ont_6g017960.1 [306-317]; Cs_ont_1g010810.1 [306-317]; Cs_ont_8g002910.1 [306-317]; Cs_ont_7g003890.1 [306-317]		1	1540.76	1.62233e+06	3	514.258	1.38	48.722	22
[R].VVSVGDGIAR.[V]		1	1	1	Cs_ont_7g000690.7	Cs_ont_7g000690.7 [487-497]		0	1280.66	567898	2	640.835	0.11	38.848	30
[K].ILDVYEAR.[L]		1	4	1	Cs_ont_6g009840.1	Cs_ont_6g009840.1 [374-390]		0	1642.87	722377	3	548.295	0.69	37.4178	12
[K].EFEMALQDR.[V]		1	2	1	Cs_ont_7g024860.2	Cs_ont_7g024860.2 [39-49]		0	1308.58		2	654.795	0.36	13.0266	40
[K].TSYELVYK.[V]		1	2	1	Cs_ont_3g010860.1	Cs_ont_3g010860.1 [132-146]		0	1738.77	594575	3	580.258	-3.87	27.757	13
[K].NLPSLIAVLR.[S]		1	2	1	Cs_ont_6g007180.1	Cs_ont_6g007180.1 [23-31]		0	999.497	1.49771e+06	2	500.252	-0.61	39.4548	34
[K].AWESFHDVK.[L]		1	2	1	Cs_ont_9g009950.1	Cs_ont_9g009950.1 [333-340]		0	972.479	545593	2	486.743	0.17	30.7743	30
[K].LLDGNQILQEGCK.[W]	1xOxidation [M5]	1	1	1	Cs_ont_3g018380.1	Cs_ont_3g018380.1 [52-63]		0	1342.62	1.44031e+06	2	671.816	3.67	25.7553	43
[K].MVDLSFDEK.[K]		1	2	1	Cs_ont_5g018060.1	Cs_ont_5g018060.1 [179-189]		0	1294.68	3.16916e+06	2	647.844	0.94	45.5616	31
[K].AGVIGLTK.[T]		1	1	1	Cs_ont_2g033930.1	Cs_ont_2g033930.1 [521-535]		0	1635.88	4.18398e+06	2	818.446	0.73	50.7842	11
[K].FDAVIHFAGLK.[A]		1	1	1	Cs_ont_1g000360.1	Cs_ont_1g000360.1 [148-157]		0	1144.71	2.09145e+06	2	572.858	0.69	51.8418	57
[K].APLLPYDPYQR.[A]	1xCarbamidomethyl [C3]	1	1	1	Cs_ont_5g029000.1	Cs_ont_5g029000.1 [433-444]		0	1376.7	682928	2	688.855	2.69	43.0747	13
[R].SILVWELR.[V]		1	3	1	Cs_ont_9g004560.1	Cs_ont_9g004560.1 [281-299]		0	2055.14	328554	3	685.725	7.93	42.847	12
[R].GLLGLLSVEEMR.[Q]		1	1	1	Cs_ont_3g005490.1	Cs_ont_3g005490.1 [336-344]		0	860.484	4333058	2	430.744	-2.32	14.6076	25
[K].VIMTYANK.[Y]	1xCarbamidomethyl [C7]	1	1	1	Cs_ont_1g014910.1	Cs_ont_1g014910.1 [509-520]		0	1256.67		2	628.837	0.63	38.4121	14
[K].MLGQILVTK.[Q]		1	2	1	Cs_ont_5g048200.1	Cs_ont_5g048200.1 [424-434]		0	1258.5	625221	2	629.753	-1.49	18.5085	34
[R].DAFLANEATK.[R]		1	3	1	Cs_ont_5g048130.1	Cs_ont_5g048130.1 [162-175]		0	1343.71		2	672.356	-0.75	16.2916	17
[R].LFFTDEGIR.[R]		1	1	1	Cs_ont_8g028300.1	Cs_ont_8g028300.1 [89-99]		0	1222.72	549880	3	408.248	11.08	28.2997	6
[K].GDTLYIIHIK.[L]		1	1	1	Cs_ont_3g018430.1	Cs_ont_3g018430.1 [898-912]		0	1553.83	640306	2	777.42	2.73	36.044	21
[K].LFLATVIK.[Q]		1	2	1	Cs_ont_1g014910.1	Cs_ont_1g014910.1 [424-431]		0	835.446	775551	2	418.227	1.6	31.591	20
[R].APDWEAPDYLR.[D]	1xCarbamidomethyl [C5]	1	1	1	Cs_ont_7g007010.1	Cs_ont_7g007010.1 [292-301]		0	1155.68	1.99819e+06	2	578.345	1.26	44.9334	21
[R].FEAWDVGGQER.[L]		1	2	1	Cs_ont_5g045700.2	Cs_ont_5g045700.2 [374-385]		0	1213.69	799906	2	607.35	1.57	34.5867	33
[K].VAVSFTHTIK.[A]		1	1	1	Cs_ont_5g036480.1	Cs_ont_5g036480.1 [165-172]		0	1026.54	960395	2	513.772	0.44	23.286	26
[K].LFPDEISADQSK.[A]		1	1	1	Cs_ont_4g025300.1	Cs_ont_4g025300.1 [18-31]		0	1553.73	585633	2	777.37	4.59	45.6949	35
[K].GYLFPLDK.[K]	1xOxidation [M7]	1	1	1	Cs_ont_1g022550.1	Cs_ont_1g022550.1 [293-302]		0	1159.51	600525	2	580.26	-0.27	20.0154	34
[R].GGWQQGGIIVAGPGK.[S]		1	2	1	Cs_ont_3g032970.2	Cs_ont_3g032970.2 [233-242]		0	1137.55	1.05774e+06	2	569.281	0.46	22.1181	18
[truncated: 2,323 more rows]
