# Supplementary material for: Yeast secreted protein PgSCP interacts with citrus transcription factors CsFAR1 to enhance green mold resistance in fruit
Source: Hortic Res. 2025 Dec 8;13(3):uhaf339. doi: 10.1093/hr/uhaf339 (PMC12977959; doi:10.1093/hr/uhaf339)
Supplement: Web_Material_uhaf339 [file web_material_uhaf339.zip › Supplementary Table 4.xlsx]

## Sheet: Sheet1
Accession	Description	Coverage [%]	# Peptides	# PSMs	# Unique Peptides	# AAs	MW [kDa]	calc. pI	Abundances (Grouped): F1
Cs_ont_2g012300.1	Cs_ont_2g012300.1	50	18	27	17	558	59.8	6.49	2.55252e+08
Cs_ont_7g007010.1	Cs_ont_7g007010.1	41	15	23	15	506	56.1	5.92	2.11224e+08
Cs_ont_7g003890.1	Cs_ont_7g003890.1	45	22	29	6	648	70.9	5.21	2.4186e+08
Cs_ont_3g019870.1	Cs_ont_3g019870.1	56	15	22	15	437	48.6	8.25	1.32034e+08
Cs_ont_3g005490.1	Cs_ont_3g005490.1	34	11	19	11	468	51.4	5.55	5.04282e+08
Cs_ont_6g012400.1	Cs_ont_6g012400.1	38	16	23	16	554	61	6.01	2.55996e+08
Cs_ont_9g014710.1	Cs_ont_9g014710.1	41	14	17	14	485	53.1	6.1	1.83057e+08
Cs_ont_3g005870.1	Cs_ont_3g005870.1	46	19	22	19	580	64.5	4.92	2.11177e+08
Cs_ont_4g008300.2	Cs_ont_4g008300.2	29	9	11	6	410	45.2	9.13	1.07973e+08
Cs_ont_1g016130.1	Cs_ont_1g016130.1	26	17	22	17	852	94	5.2	108481713
Cs_ont_1g004000.1	Cs_ont_1g004000.1	42	11	17	9	425	46	7.8	1.13668e+08
Cs_ont_3g004330.1	Cs_ont_3g004330.1	33	12	13	12	532	59.5	9.06	4.61006e+07
Cs_ont_8g002910.1	Cs_ont_8g002910.1	30	15	19	1	649	71	5.21	931288
Cs_ont_5g015920.1	Cs_ont_5g015920.1	39	4	6	4	224	24.2	6.19	8.59234e+07
Cs_ont_6g017960.1	Cs_ont_6g017960.1	32	17	21	1	647	70.8	5.29	2004134
Cs_ont_3g011250.1	Cs_ont_3g011250.1	43	9	13	6	265	29.7	4.75	5.0452e+07
Cs_ont_6g003840.2	Cs_ont_6g003840.2	46	10	15	7	263	29.7	4.81	1.26974e+08
Cs_ont_2g014610.1	Cs_ont_2g014610.1	18	7	9	6	494	56.2	5.63	1.40215e+07
Cs_ont_8g013710.1	Cs_ont_8g013710.1	22	7	8	7	440	47.7	6.6	2.59613e+07
Cs_ont_3g029690.1	Cs_ont_3g029690.1	17	8	10	6	714	76.5	5.5	3.05323e+07
Cs_ont_3g024380.3	Cs_ont_3g024380.3	30	12	15	9	414	46.5	7.44	7.11706e+07
Cs_ont_3g011010.2	Cs_ont_3g011010.2	34	7	13	5	275	31.4	5	7.25851e+07
Cs_ont_8g005550.1	Cs_ont_8g005550.1	24	10	10	10	582	61.5	5.35	2.97346e+07
Cs_ont_3g030240.4	Cs_ont_3g030240.4	33	14	20	12	430	49.1	5.83	142864499
Cs_ont_2g033660.1	Cs_ont_2g033660.1	20	14	17	14	900	102.2	6.29	5.11652e+07
Cs_ont_2g006000.1	Cs_ont_2g006000.1	12	11	17	11	1215	136.8	7.75	3.33059e+07
Cs_ont_6g007670.1	Cs_ont_6g007670.1	46	14	15	14	434	47.1	6.96	8.68786e+07
Cs_ont_1g018200.1	Cs_ont_1g018200.1	25	10	12	10	533	58.5	6.84	6.51272e+07
Cs_ont_1g004160.1	Cs_ont_1g004160.1	37	9	12	4	377	41.7	5.49	6.74961e+07
Cs_ont_2g035540.2	Cs_ont_2g035540.2	21	9	11	9	619	65.9	6.18	3.80427e+07
Cs_ont_3g001440.1	Cs_ont_3g001440.1	25	9	11	8	542	60.2	9.22	5.51714e+07
Cs_ont_4g019260.1	Cs_ont_4g019260.1	18	7	11	7	514	56.1	5.35	6.72931e+07
Cs_ont_6g006770.1	Cs_ont_6g006770.1	25	10	14	10	469	51.5	6.39	6.08868e+07
Cs_ont_8g004820.3	Cs_ont_8g004820.3	19	11	14	11	741	82.3	6.21	3.16275e+07
Cs_ont_6g007180.1	Cs_ont_6g007180.1	23	9	10	8	527	57.2	8.03	6.27888e+07
Cs_ont_2g022420.1	Cs_ont_2g022420.1	20	6	10	4	379	41	9.73	14566799
Cs_ont_5g029050.2	Cs_ont_5g029050.2	37	11	18	10	396	44.6	7.01	7.91087e+07
Cs_ont_3g003000.1	Cs_ont_3g003000.1	19	6	8	6	460	50.2	6.51	2.45269e+07
Cs_ont_9g027670.6	Cs_ont_9g027670.6	10	6	8	6	843	93.8	6.29	6.85343e+06
Cs_ont_9g009020.1	Cs_ont_9g009020.1	36	8	10	8	326	35.7	8.6	3.88263e+08
Cs_ont_9g028060.1	Cs_ont_9g028060.1	35	11	14	10	401	42.3	6.29	8.11335e+07
Cs_ont_3g018380.1	Cs_ont_3g018380.1	36	8	10	7	325	34.5	5.81	38977755
Cs_ont_7g006410.1	Cs_ont_7g006410.1	41	9	11	8	341	37.5	5.36	2.69406e+07
Cs_ont_8g025420.1	Cs_ont_8g025420.1	28	10	11	10	520	58.4	6.74	1.42864e+08
Cs_ont_5g018060.1	Cs_ont_5g018060.1	35	8	8	7	329	35.1	5.11	2.33986e+07
Cs_ont_4g016350.1	Cs_ont_4g016350.1	44	6	7	6	203	21.7	6.7	1.83528e+07
Cs_ont_6g020660.2	Cs_ont_6g020660.2	23	5	7	4	341	37.6	5.27	1.2284e+07
Cs_ont_3g032410.1	Cs_ont_3g032410.1	4	3	7	3	592	64.6	7.44	184804652
Cs_ont_5g045910.1	Cs_ont_5g045910.1	23	8	9	8	473	51.2	6.54	2.65195e+07
Cs_ont_3g009130.1	Cs_ont_3g009130.1	26	8	9	8	436	47.3	8.41	2.21018e+07
Cs_ont_9g028070.1	Cs_ont_9g028070.1	17	6	7	5	474	49.4	8.15	5.59798e+06
Cs_ont_5g012420.1	Cs_ont_5g012420.1	18	5	5	5	422	45.2	6.32	1.43333e+07
Cs_ont_7g028590.1	Cs_ont_7g028590.1	16	6	8	4	385	41.9	9.7	3.64613e+07
Cs_ont_5g012780.4	Cs_ont_5g012780.4	24	7	7	7	400	44.2	9.23	1.1511e+07
Cs_ont_6g007340.1	Cs_ont_6g007340.1	19	5	5	5	445	47.8	5.78	1.10547e+07
Cs_ont_6g014400.1	Cs_ont_6g014400.1	16	6	8	6	606	65.3	6.01	1.19368e+07
Cs_ont_1g012300.3	Cs_ont_1g012300.3	21	7	12	7	407	43.5	6.28	3.89127e+07
Cs_ont_2g026590.2	Cs_ont_2g026590.2	19	4	8	1	261	29.4	4.79	4.17596e+06
Cs_ont_5g036260.1	Cs_ont_5g036260.1	23	11	13	11	548	63.6	5.66	6.39023e+07
Cs_ont_5g027030.1	Cs_ont_5g027030.1	22	7	13	5	422	47.9	6.81	3.04132e+07
Cs_ont_5g040050.1	Cs_ont_5g040050.1	16	5	7	4	412	43.4	8.03	4.6115e+07
Cs_ont_4g013810.4	Cs_ont_4g013810.4	30	7	10	7	364	39.4	8.57	1.8734e+07
Cs_ont_8g027280.1	Cs_ont_8g027280.1	17	6	6	6	464	50.5	8	3.22348e+07
Cs_ont_1g004030.1	Cs_ont_1g004030.1	21	3	4	1	199	22.1	8.56	9534083
Cs_ont_9g008220.1	Cs_ont_9g008220.1	24	6	8	6	332	35.5	6.54	1.33927e+07
Cs_ont_4g005140.1	Cs_ont_4g005140.1	15	4	7	4	494	54.2	5.85	6.47852e+07
Cs_ont_6g012940.3	Cs_ont_6g012940.3	11	3	4	3	321	35.6	9.19	1.3536e+07
Cs_ont_1g019120.1	Cs_ont_1g019120.1	25	9	12	9	572	62.7	7.61	4.90481e+07
Cs_ont_8g004480.2	Cs_ont_8g004480.2	8	3	5	3	462	50.9	8.97	3.85667e+07
Cs_ont_6g003270.1	Cs_ont_6g003270.1	10	8	8	3	1061	119.7	7.36	9.76477e+06
Cs_ont_1g018180.1	Cs_ont_1g018180.1	19	8	9	8	584	63.5	8.97	6.98938e+07
Cs_ont_2g001690.1	Cs_ont_2g001690.1	14	6	7	5	543	61.4	9.72	6.22826e+06
Cs_ont_3g013420.1	Cs_ont_3g013420.1	33	6	8	6	288	31.4	8.41	53012057
Cs_ont_5g038750.1	Cs_ont_5g038750.1	12	3	3	3	323	35.3	8.87	6419088
Cs_ont_4g003990.2	Cs_ont_4g003990.2	12	4	4	1	449	49.1	9.32	3612720
Cs_ont_6g000390.1	Cs_ont_6g000390.1	16	5	5	5	480	52.8	6.35	6.78183e+06
Cs_ont_3g011720.1	Cs_ont_3g011720.1	32	6	7	3	252	28.5	4.83	1.05238e+07
Cs_ont_4g006310.1	Cs_ont_4g006310.1	9	3	3	3	382	43.6	5.62	5076582
Cs_ont_4g009550.1	Cs_ont_4g009550.1	10	4	4	4	561	61.7	7.17	9.69598e+06
Cs_ont_6g011690.1	Cs_ont_6g011690.1	20	7	7	7	514	56.5	7.56	1.88142e+07
Cs_ont_6g006790.1	Cs_ont_6g006790.1	5	2	3	1	610	66.2	6.15	27939035
Cs_ont_8g015790.1	Cs_ont_8g015790.1	22	6	8	6	307	33.1	9.33	3.30752e+07
Cs_ont_3g028270.1	Cs_ont_3g028270.1	25	7	11	3	1226	140.5	9.44	3.4084e+07
Cs_ont_6g009040.1	Cs_ont_6g009040.1	19	4	4	4	275	28.7	6.71	1.45368e+07
Cs_ont_5g014070.1	Cs_ont_5g014070.1	16	4	4	4	332	34.9	8.94	6.65474e+06
Cs_ont_8g000060.2	Cs_ont_8g000060.2	13	5	8	5	466	52.3	6.25	2.95883e+07
Cs_ont_2g010940.1	Cs_ont_2g010940.1	15	5	8	5	510	55.5	8.05	1.15849e+07
Cs_ont_7g008040.1	Cs_ont_7g008040.1	7	2	2	1	527	57.5	6.8	1.40849e+06
Cs_ont_9g001380.1	Cs_ont_9g001380.1	18	9	10	9	608	65.9	7.68	1.02831e+07
Cs_ont_9g028390.2	Cs_ont_9g028390.2	17	8	10	8	530	56.7	8.05	2.07794e+07
Cs_ont_9g000710.1	Cs_ont_9g000710.1	16	5	5	5	507	53.8	7.4	1.7802e+07
Cs_ont_2g000830.1	Cs_ont_2g000830.1	44	5	8	1	118	13.3	9.22	3.11517e+06
Cs_ont_2g016590.3	Cs_ont_2g016590.3	14	4	4	4	405	41.3	6.55	1.17941e+07
Cs_ont_3g029710.1	Cs_ont_3g029710.1	5	3	4	1	710	76.5	5.4	2.3683e+06
Cs_ont_8g021920.1	Cs_ont_8g021920.1	5	4	4	4	885	98.4	5.21	3.10343e+06
Cs_ont_4g004160.2	Cs_ont_4g004160.2	13	5	5	5	476	53.9	7.75	8.66072e+06
Cs_ont_2g000140.1	Cs_ont_2g000140.1	36	6	6	6	211	23.2	7.42	1.83657e+07
Cs_ont_5g042690.1	Cs_ont_5g042690.1	18	5	5	5	351	39	6.33	24565749
Cs_ont_3g000410.1	Cs_ont_3g000410.1	12	5	5	5	615	67.3	7.14	9.6701e+06
Cs_ont_5g041670.1	Cs_ont_5g041670.1	2	1	2	1	777	85.3	5.72	2.36612e+07
Cs_ont_3g010860.1	Cs_ont_3g010860.1	34	8	9	8	316	36.1	5.8	3.63389e+07
Cs_ont_9g001500.1	Cs_ont_9g001500.1	41	4	4	4	164	17.8	7.78	11520247
Cs_ont_9g014930.1	Cs_ont_9g014930.1	18	6	7	6	487	53.8	6.27	13173927
Cs_ont_7g020380.1	Cs_ont_7g020380.1	15	6	6	1	484	53.5	6.81
Cs_ont_8g017130.1	Cs_ont_8g017130.1	14	4	5	4	319	35.3	6.46	7.86337e+06
Cs_ont_1g022550.1	Cs_ont_1g022550.1	15	7	8	7	711	80.1	5.39	4.72992e+07
Cs_ont_6g025500.1	Cs_ont_6g025500.1	7	2	2	2	423	46.6	5.69	3.33693e+06
Cs_ont_5g001720.1	Cs_ont_5g001720.1	16	10	11	10	748	80.7	6.74	2.27182e+07
Cs_ont_9g003710.2	Cs_ont_9g003710.2	15	6	6	6	549	59.6	6.93	1.44503e+07
Cs_ont_4g009280.1	Cs_ont_4g009280.1	14	5	5	5	498	54	6.77	1.08281e+07
Cs_ont_5g028150.1	Cs_ont_5g028150.1	15	4	7	4	329	35.6	6.07	1.53469e+07
Cs_ont_4g017660.1	Cs_ont_4g017660.1	12	4	4	4	391	43	9.45	1.53452e+07
Cs_ont_2g028700.1	Cs_ont_2g028700.1	7	4	6	1	533	60	8.57	2671819
Cs_ont_2g016520.1	Cs_ont_2g016520.1	15	8	8	8	718	78.1	7.8	9.90549e+06
Cs_ont_5g043960.4	Cs_ont_5g043960.4	20	3	3	3	266	29.3	4.84	5.15313e+06
Cs_ont_5g037070.1	Cs_ont_5g037070.1	17	5	6	5	495	53	5.6	9.42557e+06
Cs_ont_6g017240.1	Cs_ont_6g017240.1	12	4	5	4	456	51.8	4.98	5.07856e+06
Cs_ont_5g022960.1	Cs_ont_5g022960.1	18	7	8	7	444	49.8	5.85	1.78197e+07
Cs_ont_4g014740.1	Cs_ont_4g014740.1	26	4	5	4	295	32.6	6.64	1.47468e+07
Cs_ont_1g021950.2	Cs_ont_1g021950.2	27	4	5	2	247	27.9	4.89	4228986
Cs_ont_4g001210.1	Cs_ont_4g001210.1	16	5	5	5	481	50.9	7.84	8.90959e+06
Cs_ont_5g012910.1	Cs_ont_5g012910.1	12	3	3	3	379	40.8	7.14	6487204
Cs_ont_1g025020.1	Cs_ont_1g025020.1	15	4	5	4	319	35.9	6.8	1.29321e+07
Cs_ont_8g025250.1	Cs_ont_8g025250.1	22	7	10	7	600	63.2	7.2	2.35767e+07
Cs_ont_3g025170.1	Cs_ont_3g025170.1	25	6	8	1	377	41.6	5.49	4.29223e+06
Cs_ont_9g027880.1	Cs_ont_9g027880.1	8	3	3	3	465	50	7.74	3.53749e+06
Cs_ont_1g008700.1	Cs_ont_1g008700.1	4	2	2	2	623	68.6	5.44	1.66668e+06
Cs_ont_2g032010.1	Cs_ont_2g032010.1	21	5	5	5	328	35.8	6.54	1.09464e+07
Cs_ont_2g035360.1	Cs_ont_2g035360.1	19	5	5	5	299	32	9.44	7.62047e+06
Cs_ont_3g007890.1	Cs_ont_3g007890.1	23	6	6	6	380	41.1	6.52	2.76437e+07
Cs_ont_6g000520.1	Cs_ont_6g000520.1	19	6	6	6	452	49.4	8.73	1.102e+07
Cs_ont_6g023800.1	Cs_ont_6g023800.1	18	5	5	5	303	34.5	6.54	1.29044e+07
Cs_ont_1g009820.1	Cs_ont_1g009820.1	9	3	3	3	567	62.1	6.24	4.03305e+06
Cs_ont_7g010930.1	Cs_ont_7g010930.1	9	2	2	2	297	30.7	9.41	2.2083e+06
Cs_ont_1g024770.1	Cs_ont_1g024770.1	34	5	7	5	249	28.3	5.39	4.19347e+07
Cs_ont_3g002900.2	Cs_ont_3g002900.2	9	2	2	2	369	40.4	6.06	1.00349e+07
Cs_ont_4g013520.1	Cs_ont_4g013520.1	10	3	3	1	340	35.5	8.34	1.53178e+06
Cs_ont_1g000360.1	Cs_ont_1g000360.1	14	3	3	3	316	35.8	7.28	1.53701e+07
Cs_ont_5g013300.1	Cs_ont_5g013300.1	13	4	4	3	461	48.4	8.47	9.56437e+06
Cs_ont_7g012840.1	Cs_ont_7g012840.1	12	4	4	4	474	50.4	6.38	6.59341e+06
Cs_ont_8g022420.1	Cs_ont_8g022420.1	8	3	3	3	436	48.6	6.01	2.63944e+06
Cs_ont_5g007390.1	Cs_ont_5g007390.1	11	3	3	3	385	42.5	7.27	9.21848e+06
Cs_ont_2g013170.1	Cs_ont_2g013170.1	6	3	3	3	583	63.3	5.64	1.28047e+07
Cs_ont_9g016420.1	Cs_ont_9g016420.1	9	4	4	4	552	61.8	7.58	8.48602e+06
Cs_ont_2g035770.1	Cs_ont_2g035770.1	12	5	5	5	583	63.4	6.2	1.02281e+07
Cs_ont_4g024250.1	Cs_ont_4g024250.1	2	1	1	1	771	80.3	5.39	1.38091e+06
Cs_ont_9g002090.1	Cs_ont_9g002090.1	39	4	4	4	161	17.6	5.64	7.17948e+06
Cs_ont_7g013800.1	Cs_ont_7g013800.1	12	4	5	4	538	61	4.84	4.49247e+06
Cs_ont_3g003780.1	Cs_ont_3g003780.1	5	2	2	2	568	62.7	6.93	5.04748e+06
Cs_ont_7g022820.1	Cs_ont_7g022820.1	22	5	6	5	341	37.2	7.93	1.6306e+07
Cs_ont_8g021440.1	Cs_ont_8g021440.1	12	2	2	1	309	34.2	6.65	9.77624e+06
Cs_ont_2g025260.1	Cs_ont_2g025260.1	22	6	6	6	368	39	9.23	4.07441e+07
Cs_ont_2g035350.1	Cs_ont_2g035350.1	3	1	2	1	449	49.7	5.14	1.39731e+06
Cs_ont_1g022390.1	Cs_ont_1g022390.1	38	8	9	8	361	38.8	6.98	2.87904e+07
Cs_ont_1g029230.1	Cs_ont_1g029230.1	9	3	3	3	395	43.7	8.37	17509178
Cs_ont_8g025450.1	Cs_ont_8g025450.1	8	3	3	3	419	47.8	6.73	1.17228e+07
Cs_ont_5g048200.1	Cs_ont_5g048200.1	5	4	4	4	981	110.8	7.64	5.21556e+06
Cs_ont_2g000810.1	Cs_ont_2g000810.1	15	3	5	3	270	29.2	5.36	8.79302e+06
Cs_ont_9g025590.2	Cs_ont_9g025590.2	31	4	4	4	206	22.6	5.38	18599612
Cs_ont_8g004240.1	Cs_ont_8g004240.1	2	2	2	2	1190	130	5.53	6.92814e+06
Cs_ont_2g029920.1	Cs_ont_2g029920.1	2	3	3	1	1340	147.6	7.03	919410
Cs_ont_8g023080.1	Cs_ont_8g023080.1	27	4	6	4	161	18.2	8.9	1.67336e+07
Cs_ont_3g030770.1	Cs_ont_3g030770.1	17	3	3	3	216	23.9	7.24	5.75153e+06
Cs_ont_8g025430.1	Cs_ont_8g025430.1	11	5	6	5	511	57.4	5.45	2.45224e+07
Cs_ont_6g007450.1	Cs_ont_6g007450.1	25	6	6	6	358	38.6	7.65	1.39125e+07
Cs_ont_4g027960.1	Cs_ont_4g027960.1	11	5	6	5	583	60.8	7.3	16623874
Cs_ont_2g010600.1	Cs_ont_2g010600.1	38	6	7	6	217	23.3	5.03	2.6411e+07
Cs_ont_6g026150.1	Cs_ont_6g026150.1	11	6	6	6	506	55.1	5.3	90519954
Cs_ont_2g019160.1	Cs_ont_2g019160.1	8	6	6	6	1000	109	7.59	1.66158e+07
Cs_ont_2g003770.1	Cs_ont_2g003770.1	10	4	5	2	515	59.5	7.68	5609519
Cs_ont_4g023440.3	Cs_ont_4g023440.3	5	1	1	1	364	39.8	8.24	1.54312e+06
Cs_ont_3g024310.1	Cs_ont_3g024310.1	17	5	6	5	346	38.4	6.15	2.58229e+07
Cs_ont_9g012560.1	Cs_ont_9g012560.1	5	2	2	1	462	48.7	7.78	947877
Cs_ont_7g000310.1	Cs_ont_7g000310.1	8	2	3	2	476	53.5	6.19	3.56645e+06
Cs_ont_6g008400.1	Cs_ont_6g008400.1	11	3	4	3	296	33.6	9.36	4.89294e+06
Cs_ont_7g013360.1	Cs_ont_7g013360.1	4	3	3	3	1010	114.3	6.34	1.05868e+07
Cs_ont_2g008160.1	Cs_ont_2g008160.1	3	1	1	1	486	53.3	6.95	654087
Cs_ont_7g025620.1	Cs_ont_7g025620.1	21	4	5	4	231	25.6	6.13	3.92897e+07
Cs_ont_9g024830.1	Cs_ont_9g024830.1	7	4	4	4	635	68.8	7.3	2.53907e+07
Cs_ont_7g000690.7	Cs_ont_7g000690.7	4	4	4	4	1414	154.2	5.54	4.87901e+06
Cs_ont_5g045780.1	Cs_ont_5g045780.1	10	2	4	2	407	44.7	9.96	5747287
Cs_ont_2g007590.1	Cs_ont_2g007590.1	6	4	4	4	726	81.7	9.04	3321854
Cs_ont_4g009520.1	Cs_ont_4g009520.1	3	1	1	1	510	55	6.7	1.54802e+06
Cs_ont_1g022850.1	Cs_ont_1g022850.1	17	4	4	3	358	37.6	7.94	9.64865e+06
Cs_ont_4g023700.1	Cs_ont_4g023700.1	6	5	5	5	876	98.7	5.53	9122039
Cs_ont_5g049600.2	Cs_ont_5g049600.2	18	6	6	6	348	38	7.23	8.4787e+06
Cs_ont_7g025930.1	Cs_ont_7g025930.1	21	5	6	5	276	29.6	7.61	10973481
Cs_ont_1g026250.1	Cs_ont_1g026250.1	5	1	1	1	260	27.9	6.64	4.84688e+06
Cs_ont_2g025250.4	Cs_ont_2g025250.4	8	3	3	3	383	43.8	6.55	5.53035e+06
Cs_ont_3g028000.1	Cs_ont_3g028000.1	3	1	1	1	538	60.5	6.67	905158
Cs_ont_2g008450.1	Cs_ont_2g008450.1	13	5	5	5	578	64.4	5.71	2.44611e+07
Cs_ont_2g005440.1	Cs_ont_2g005440.1	14	3	3	3	311	34.9	6.33	7.1466e+06
Cs_ont_8g003620.1	Cs_ont_8g003620.1	2	1	1	1	978	107.9	5.14	826279
Cs_ont_9g010600.1	Cs_ont_9g010600.1	5	4	4	4	866	96.3	5.2	4.03468e+06
Cs_ont_5g042580.1	Cs_ont_5g042580.1	8	4	4	4	664	74.1	7.52	5.57966e+06
Cs_ont_5g049450.1	Cs_ont_5g049450.1	2	2	22	2	662	73.8	7.06	7.64531e+09
Cs_ont_7g023500.1	Cs_ont_7g023500.1	9	3	3	3	518	59	7.12	8.11964e+06
Cs_ont_4g008350.2	Cs_ont_4g008350.2	13	7	8	7	724	78.1	9.07	1.94363e+07
Cs_ont_7g001120.1	Cs_ont_7g001120.1	5	1	1	1	286	30.4	8.84	3.44788e+06
Cs_ont_5g014760.1	Cs_ont_5g014760.1	8	4	4	4	545	59.2	6.27	7.52333e+06
Cs_ont_2g007270.1	Cs_ont_2g007270.1	17	7	7	7	419	45.9	7.05	9.90997e+06
Cs_ont_8g004040.5	Cs_ont_8g004040.5	18	3	4	3	250	27.6	5.85	6.92618e+06
Cs_ont_8g003860.1	Cs_ont_8g003860.1	4	1	1	1	394	43	9.33	1.12604e+06
Cs_ont_6g008710.3	Cs_ont_6g008710.3	11	3	3	3	303	33.2	9.47	1.87131e+07
Cs_ont_8g015900.1	Cs_ont_8g015900.1	20	5	6	2	261	29.4	4.92	2.64073e+06
Cs_ont_5g021090.1	Cs_ont_5g021090.1	12	3	3	3	391	41.3	8.05	4.28679e+06
Cs_ont_8g008780.1	Cs_ont_8g008780.1	11	2	2	2	276	28.5	6.77	1.21675e+06
Cs_ont_9g006440.1	Cs_ont_9g006440.1	4	1	1	1	249	26.9	7.01	2013579
Cs_ont_9g001770.1	Cs_ont_9g001770.1	6	3	3	3	809	88.2	8.84	5356268
Cs_ont_Un004430.1	Cs_ont_Un004430.1	2	1	1	1	828	92.9	9.88	2075941
Cs_ont_7g024560.1	Cs_ont_7g024560.1	12	2	2	2	279	30.7	6.54	2.47227e+06
Cs_ont_3g007440.1	Cs_ont_3g007440.1	7	2	2	2	342	37.6	6.37	1.42365e+06
Cs_ont_9g009370.1	Cs_ont_9g009370.1	8	2	3	2	348	36.6	5.07	5.32388e+06
Cs_ont_6g011660.1	Cs_ont_6g011660.1	2	1	1	1	588	66.3	7.62	14838948
Cs_ont_5g048740.1	Cs_ont_5g048740.1	7	1	2	1	256	28.8	9	7.60906e+06
Cs_ont_2g028980.1	Cs_ont_2g028980.1	5	2	2	2	479	52	8.72	1.91006e+06
Cs_ont_8g021450.1	Cs_ont_8g021450.1	14	2	2	1	205	22	7.53
Cs_ont_9g024860.1	Cs_ont_9g024860.1	4	2	2	1	568	61	6.49	9914310
Cs_ont_2g015870.1	Cs_ont_2g015870.1	6	1	1	1	291	30.7	8.12
Cs_ont_3g018550.1	Cs_ont_3g018550.1	4	1	1	1	309	33.5	5.34	4.97785e+06
Cs_ont_7g017580.1	Cs_ont_7g017580.1	6	2	2	2	449	50.6	6.07	971441
Cs_ont_7g016920.1	Cs_ont_7g016920.1	11	2	2	2	225	25.8	6.13	3.7156e+06
Cs_ont_8g020670.1	Cs_ont_8g020670.1	4	1	1	1	373	40.7	6.46	567364
Cs_ont_5g022050.1	Cs_ont_5g022050.1	6	2	3	2	347	38.1	7.01	3.29105e+06
Cs_ont_9g010790.1	Cs_ont_9g010790.1	13	2	2	1	222	25.9	6.54	5.04912e+06
Cs_ont_1g018760.1	Cs_ont_1g018760.1	13	3	3	3	364	40	8	703975
Cs_ont_2g023010.3	Cs_ont_2g023010.3	16	4	4	4	282	31.5	8.79	1.01653e+07
Cs_ont_5g045030.1	Cs_ont_5g045030.1	3	1	2	1	482	52.2	6.71	61120353
Cs_ont_4g025300.1	Cs_ont_4g025300.1	3	1	1	1	422	47	6.11	1.92049e+06
Cs_ont_3g032970.2	Cs_ont_3g032970.2	9	3	3	3	323	35.8	7.85	2.40885e+06
Cs_ont_5g025780.1	Cs_ont_5g025780.1	11	4	5	4	481	52.7	8.88	2.07661e+07
Cs_ont_3g019180.1	Cs_ont_3g019180.1	4	1	1	1	371	41.5	7.39	1.56753e+06
Cs_ont_4g025760.1	Cs_ont_4g025760.1	8	2	2	2	327	36.4	8.9	620161
Cs_ont_1g026240.2	Cs_ont_1g026240.2	4	2	2	2	627	69.8	6.13	2.62945e+06
Cs_ont_9g002690.3	Cs_ont_9g002690.3	3	2	2	2	726	79.2	8.79	1.55865e+06
Cs_ont_6g012640.1	Cs_ont_6g012640.1	6	2	2	2	354	37.5	9.19	8524400
Cs_ont_9g018570.1	Cs_ont_9g018570.1	8	1	1	1	234	25.1	9.29	540076
Cs_ont_9g008250.1	Cs_ont_9g008250.1	15	4	4	4	227	26.5	5.26	5.83477e+06
Cs_ont_2g010930.1	Cs_ont_2g010930.1	2	1	1	1	810	90.4	6.55	1.87871e+06
Cs_ont_2g029140.1	Cs_ont_2g029140.1	11	2	2	2	320	34.4	9.35	1.3985e+06
Cs_ont_3g012660.4	Cs_ont_3g012660.4	2	1	1	1	505	54.5	8.79	2235591
Cs_ont_3g019890.1	Cs_ont_3g019890.1	5	1	1	1	164	17.7	7.99	2.93486e+06
Cs_ont_9g004850.1	Cs_ont_9g004850.1	6	1	1	1	236	25.2	5.59	2.96216e+06
Cs_ont_9g003670.1	Cs_ont_9g003670.1	11	1	1	1	139	14.7	5.07	5157080
Cs_ont_2g001640.1	Cs_ont_2g001640.1	9	2	2	2	409	44.4	8.81	2.71066e+06
Cs_ont_5g040350.1	Cs_ont_5g040350.1	4	1	1	1	350	38.9	8.07	1.35691e+06
Cs_ont_3g011560.1	Cs_ont_3g011560.1	6	1	2	1	222	25.2	6.4	7316889
Cs_ont_5g030190.1	Cs_ont_5g030190.1	4	1	1	1	366	39.9	5.97
Cs_ont_5g029750.1	Cs_ont_5g029750.1	13	3	3	3	259	27.8	9.54	5.38801e+06
Cs_ont_7g003320.1	Cs_ont_7g003320.1	2	1	1	1	638	71.1	5.54	7.60023e+06
Cs_ont_2g027720.2	Cs_ont_2g027720.2	9	5	5	5	562	60.9	6.2	7.80929e+06
Cs_ont_6g009060.1	Cs_ont_6g009060.1	4	2	2	2	567	60.2	6.87	1.58018e+06
Cs_ont_8g025170.1	Cs_ont_8g025170.1	9	1	1	1	276	30.6	5.6	6.84089e+06
Cs_ont_3g001310.1	Cs_ont_3g001310.1	6	2	2	2	548	59.6	8.88	1.33375e+06
Cs_ont_4g026010.1	Cs_ont_4g026010.1	3	2	2	2	715	79.3	5.55	1.5091e+06
Cs_ont_6g000550.1	Cs_ont_6g000550.1	1	1	1	1	1049	118.4	5.69	532038
Cs_ont_3g018720.1	Cs_ont_3g018720.1	5	3	3	3	570	63.1	7.81	2.84949e+06
Cs_ont_9g012600.1	Cs_ont_9g012600.1	2	1	1	1	613	65.7	7.11	606808
Cs_ont_1g014750.1	Cs_ont_1g014750.1	7	2	2	2	360	40	7.78	2.61889e+06
Cs_ont_3g016320.1	Cs_ont_3g016320.1	6	1	1	1	447	51	6.99	806322
Cs_ont_3g006430.1	Cs_ont_3g006430.1	2	1	1	1	716	81.2	5.59	1.1346e+06
Cs_ont_1g014910.1	Cs_ont_1g014910.1	4	2	2	2	621	67.7	9.44	3.10745e+06
Cs_ont_1g026580.1	Cs_ont_1g026580.1	2	1	1	1	632	69.6	6.49	3.04936e+06
Cs_ont_7g016120.2	Cs_ont_7g016120.2	15	2	3	2	280	31.1	7.55	5.7986e+06
Cs_ont_9g009140.1	Cs_ont_9g009140.1	10	2	2	2	185	21.4	10.21	1515973
Cs_ont_7g024110.1	Cs_ont_7g024110.1	2	2	2	2	1476	165.3	6.15	3.5794e+06
Cs_ont_2g018770.1	Cs_ont_2g018770.1	8	3	3	3	499	55.7	6.35	3569925
Cs_ont_2g026300.2	Cs_ont_2g026300.2	6	2	3	2	426	47.4	7.97	4.35628e+06
Cs_ont_7g021630.1	Cs_ont_7g021630.1	11	4	5	4	506	57.4	8.5	1.87485e+07
Cs_ont_2g023770.1	Cs_ont_2g023770.1	4	2	2	2	509	55.7	8.79	3.45653e+06
Cs_ont_7g003490.2	Cs_ont_7g003490.2	6	2	2	2	347	37.1	9.01	1.85066e+06
Cs_ont_6g005160.1	Cs_ont_6g005160.1	4	1	1	1	262	29.2	8.57	641960
Cs_ont_8g006800.2	Cs_ont_8g006800.2	1	1	1	1	905	100.9	6.27	839093
Cs_ont_2g011110.1	Cs_ont_2g011110.1	4	2	2	2	430	48.4	5.34	4.92927e+06
Cs_ont_2g018900.2	Cs_ont_2g018900.2	8	3	3	3	530	57.7	5.05	1.01709e+07
Cs_ont_7g022570.1	Cs_ont_7g022570.1	3	1	1	1	483	52.9	7.9
Cs_ont_2g008760.2	Cs_ont_2g008760.2	5	1	1	1	292	32.3	5.26
Cs_ont_4g026640.2	Cs_ont_4g026640.2	2	1	1	1	500	56.1	6.49	649508
Cs_ont_4g001670.1	Cs_ont_4g001670.1	1	1	1	1	982	110	7.23	28549170
Cs_ont_5g028380.1	Cs_ont_5g028380.1	10	2	2	2	347	36	8.78	8526954
Cs_ont_1g014900.1	Cs_ont_1g014900.1	3	1	1	1	323	36.4	7.08	3.70387e+06
Cs_ont_2g011240.2	Cs_ont_2g011240.2	4	1	1	1	266	28.1	10.83	885584
Cs_ont_9g026440.1	Cs_ont_9g026440.1	8	2	2	2	311	34.8	8.92	647108
Cs_ont_5g006330.1	Cs_ont_5g006330.1	5	3	3	3	700	79.3	6.95	1.24292e+06
Cs_ont_4g021180.1	Cs_ont_4g021180.1	6	1	1	1	353	39.5	4.64	1.45805e+06
Cs_ont_3g020900.1	Cs_ont_3g020900.1	12	3	3	3	303	32.5	7.81	9.38377e+06
Cs_ont_4g002510.1	Cs_ont_4g002510.1	2	1	1	1	427	48.2	5.57	1.28586e+06
Cs_ont_8g029020.1	Cs_ont_8g029020.1	1	1	1	1	1992	218.6	5.87	1.05153e+06
Cs_ont_7g012520.1	Cs_ont_7g012520.1	3	1	1	1	434	48.7	9.09
Cs_ont_8g018790.1	Cs_ont_8g018790.1	7	1	1	1	180	19.1	9.17	486755
Cs_ont_6g011310.2	Cs_ont_6g011310.2	5	2	2	2	431	48.8	7.01	1.10437e+06
Cs_ont_1g010130.1	Cs_ont_1g010130.1	1	1	1	1	622	69.9	8.05	18187440
Cs_ont_5g022920.1	Cs_ont_5g022920.1	3	1	1	1	351	38.9	5.12	4.80496e+06
Cs_ont_3g015310.1	Cs_ont_3g015310.1	23	1	1	1	98	10.8	9.6	2.65126e+06
Cs_ont_1g029170.1	Cs_ont_1g029170.1	2	1	1	1	591	64.8	7.87	1.66157e+06
Cs_ont_5g042040.1	Cs_ont_5g042040.1	3	1	1	1	350	37.7	7.65	1.09416e+06
Cs_ont_8g015910.1	Cs_ont_8g015910.1	4	1	1	1	227	25.3	9.03
Cs_ont_5g047720.1	Cs_ont_5g047720.1	4	1	1	1	227	25.4	8.78	2.3081e+06
Cs_ont_6g010840.1	Cs_ont_6g010840.1	10	3	3	3	301	33.2	5.19	3.85781e+06
Cs_ont_2g010730.1	Cs_ont_2g010730.1	5	3	3	3	759	85.9	5.54	5.2939e+06
Cs_ont_8g027510.1	Cs_ont_8g027510.1	3	2	2	2	680	73.1	5.91	1.08047e+07
Cs_ont_5g030660.1	Cs_ont_5g030660.1	4	1	1	1	320	35.4	6.7	885188
Cs_ont_2g002370.1	Cs_ont_2g002370.1	3	1	1	1	301	32.8	8.59	5.50028e+06
Cs_ont_5g007250.1	Cs_ont_5g007250.1	2	1	1	1	770	82.7	8.03	1.82137e+06
Cs_ont_9g026960.1	Cs_ont_9g026960.1	2	1	1	1	577	63.3	7.06	967139
Cs_ont_5g028830.2	Cs_ont_5g028830.2	4	1	1	1	320	34.3	9.26	1.53929e+06
Cs_ont_3g024800.1	Cs_ont_3g024800.1	8	3	3	3	433	46.3	9.03	3.33571e+07
Cs_ont_7g027540.1	Cs_ont_7g027540.1	20	4	4	4	261	28.9	7.17	2.0474e+07
Cs_ont_2g012860.1	Cs_ont_2g012860.1	5	2	2	2	406	44.4	6.05	1.09099e+06
Cs_ont_5g012630.1	Cs_ont_5g012630.1	3	1	1	1	414	46.1	8.12
Cs_ont_2g005810.1	Cs_ont_2g005810.1	8	2	2	2	325	34.5	6.89	1.43837e+06
Cs_ont_5g008560.1	Cs_ont_5g008560.1	5	1	1	1	299	31.7	7.78	1.14411e+06
Cs_ont_9g000410.1	Cs_ont_9g000410.1	14	3	5	3	387	42.2	6.14	2.20952e+07
Cs_ont_5g017010.3	Cs_ont_5g017010.3	3	1	1	1	497	53.5	6.33	1.53098e+06
Cs_ont_5g032800.3	Cs_ont_5g032800.3	14	3	4	2	219	25.5	7.68	1.19363e+07
Cs_ont_4g014940.1	Cs_ont_4g014940.1	6	1	1	1	255	28.2	6.34	10722972
Cs_ont_2g010360.7	Cs_ont_2g010360.7	5	1	1	1	305	33.9	7.94	832214
Cs_ont_6g013110.1	Cs_ont_6g013110.1	17	2	2	2	115	12	9.6	20690837
Cs_ont_8g009600.1	Cs_ont_8g009600.1	6	1	1	1	154	17.2	7.5	2.82515e+06
Cs_ont_9g022050.1	Cs_ont_9g022050.1	4	2	2	1	753	85.1	7.02	1.02483e+07
Cs_ont_2g033930.1	Cs_ont_2g033930.1	2	1	1	1	643	71.6	5.87
Cs_ont_2g017600.1	Cs_ont_2g017600.1	4	1	2	1	400	43.7	9.86
Cs_ont_1g010980.1	Cs_ont_1g010980.1	2	1	1	1	516	58.9	7.84	815234
Cs_ont_4g009380.1	Cs_ont_4g009380.1	2	1	1	1	645	72.6	6.84
Cs_ont_3g001750.1	Cs_ont_3g001750.1	2	1	1	1	428	48.8	5.1	2.0842e+06
Cs_ont_2g005900.1	Cs_ont_2g005900.1	4	2	2	2	484	53.6	6.86	3.61616e+06
Cs_ont_6g014600.2	Cs_ont_6g014600.2	9	3	3	3	439	48	8.18	6.62547e+06
Cs_ont_7g014880.1	Cs_ont_7g014880.1	4	1	1	1	392	43.3	5.92	2.31428e+06
Cs_ont_9g004390.1	Cs_ont_9g004390.1	6	1	1	1	238	25.6	5.62	712097
Cs_ont_3g019420.2	Cs_ont_3g019420.2	4	1	1	1	375	42.3	6.34	1.30649e+06
Cs_ont_2g031980.1	Cs_ont_2g031980.1	5	2	2	2	405	43.5	7.21	1.8462e+07
Cs_ont_8g029160.1	Cs_ont_8g029160.1	1	1	1	1	571	63.7	8.7
Cs_ont_2g026020.1	Cs_ont_2g026020.1	1	1	2	1	778	85.7	6.74	7.71843e+06
Cs_ont_8g029310.1	Cs_ont_8g029310.1	5	1	1	1	366	38.1	8.09	1317992
Cs_ont_2g011390.1	Cs_ont_2g011390.1	1	1	1	1	798	91.6	6	798677
Cs_ont_7g028720.1	Cs_ont_7g028720.1	3	2	2	2	547	61.8	6.28	4.54879e+06
Cs_ont_8g024920.1	Cs_ont_8g024920.1	15	3	3	3	247	27.9	5.67	13668427
Cs_ont_7g006190.1	Cs_ont_7g006190.1	3	1	1	1	287	30.6	8.72	3544476
Cs_ont_8g019080.1	Cs_ont_8g019080.1	3	1	2	1	253	27.3	4.83	1.95678e+06
Cs_ont_2g032200.1	Cs_ont_2g032200.1	2	1	1	1	562	59.9	9.6	3.60651e+06
Cs_ont_7g016880.1	Cs_ont_7g016880.1	3	1	1	1	428	45.6	7.11	1.42e+06
Cs_ont_3g000130.1	Cs_ont_3g000130.1	5	1	1	1	402	44.3	5.47	766068
Cs_ont_3g033060.1	Cs_ont_3g033060.1	4	3	3	3	851	95.2	6.4	3.22642e+06
Cs_ont_9g018340.1	Cs_ont_9g018340.1	8	2	2	2	348	38.5	9.41	5.05079e+06
Cs_ont_2g028240.1	Cs_ont_2g028240.1	5	2	2	2	399	43.5	7.64	2.03763e+06
Cs_ont_7g009090.1	Cs_ont_7g009090.1	5	2	2	2	420	46.3	6.55	3.96179e+06
Cs_ont_5g014520.1	Cs_ont_5g014520.1	7	5	5	3	765	84.6	6.93	7.25951e+06
Cs_ont_7g016860.1	Cs_ont_7g016860.1	4	1	1	1	389	41.3	5.06	974103
Cs_ont_1g027590.1	Cs_ont_1g027590.1	4	2	2	2	491	55	6.11	1.0055e+06
Cs_ont_5g044630.1	Cs_ont_5g044630.1	8	2	2	2	449	49.4	8.7	1.24651e+06
Cs_ont_9g025510.1	Cs_ont_9g025510.1	17	2	2	2	239	26	4.6	2.92607e+06
Cs_ont_3g001770.1	Cs_ont_3g001770.1	9	1	1	1	238	26.5	8.41	1.42736e+06
Cs_ont_7g002030.1	Cs_ont_7g002030.1	2	1	1	1	689	77.2	5.2	800796
Cs_ont_5g042970.2	Cs_ont_5g042970.2	15	2	2	1	210	23.3	6.18	1.06332e+06
Cs_ont_8g006790.1	Cs_ont_8g006790.1	3	1	1	1	404	43.3	6.07	1.40524e+06
Cs_ont_8g003290.1	Cs_ont_8g003290.1	5	2	2	1	336	37.7	9.19	2.89986e+06
Cs_ont_9g010810.1	Cs_ont_9g010810.1	21	2	2	1	121	13.9	8.65	461625
Cs_ont_5g035960.1	Cs_ont_5g035960.1	6	2	2	1	395	42	6.1	2199316
Cs_ont_6g013390.4	Cs_ont_6g013390.4	2	1	1	1	435	48.8	7.11	4.59258e+06
Cs_ont_7g001710.1	Cs_ont_7g001710.1	1	2	2	2	1701	192.8	5.43	2.58276e+06
Cs_ont_8g020750.1	Cs_ont_8g020750.1	4	1	1	1	323	36.6	5.83	2.66184e+06
Cs_ont_9g005200.2	Cs_ont_9g005200.2	2	1	1	1	695	76.3	7.23	1.04366e+06
Cs_ont_5g032900.2	Cs_ont_5g032900.2	2	1	1	1	377	40.1	8.03	754793
Cs_ont_1g023370.1	Cs_ont_1g023370.1	8	1	1	1	276	29.2	8.75	1.03439e+06
Cs_ont_Un004930.1	Cs_ont_Un004930.1	2	2	2	2	989	109.5	8.07	5.25947e+06
Cs_ont_7g015520.1	Cs_ont_7g015520.1	2	1	1	1	676	76.2	8.41	2.97317e+06
Cs_ont_2g001240.1	Cs_ont_2g001240.1	3	1	1	1	392	43.2	6.4	2.67784e+06
Cs_ont_2g030970.1	Cs_ont_2g030970.1	2	1	1	1	456	51.3	7.97	1.32654e+06
Cs_ont_7g002810.1	Cs_ont_7g002810.1	2	1	1	1	455	50.3	6.65	828277
Cs_ont_1g020190.4	Cs_ont_1g020190.4	3	2	2	2	678	78.8	7.84	1.6536e+06
Cs_ont_3g008240.1	Cs_ont_3g008240.1	5	1	1	1	211	23.5	5.52	619006
Cs_ont_8g025200.1	Cs_ont_8g025200.1	5	2	2	2	388	42.1	8.62	4.32644e+06
Cs_ont_7g022760.1	Cs_ont_7g022760.1	2	1	1	1	323	34	9.33	1.20605e+06
Cs_ont_7g021480.1	Cs_ont_7g021480.1	3	1	1	1	432	47.1	9.54	3603599
Cs_ont_9g024730.1	Cs_ont_9g024730.1	3	1	1	1	404	44.1	6.3	1.57506e+06
Cs_ont_5g036480.1	Cs_ont_5g036480.1	4	2	2	2	536	60.3	6.33	985401
Cs_ont_7g007240.1	Cs_ont_7g007240.1	2	1	1	1	716	79.6	6.24	9066451
Cs_ont_3g012240.1	Cs_ont_3g012240.1	1	1	1	1	1342	146.5	7.87	2.73008e+06
Cs_ont_5g038310.1	Cs_ont_5g038310.1	5	2	2	2	367	41.4	6.68	2.59703e+06
Cs_ont_4g026810.3	Cs_ont_4g026810.3	3	1	1	1	508	56.5	7.02	1.21684e+06
Cs_ont_7g005250.1	Cs_ont_7g005250.1	7	1	1	1	168	19.6	5.19
Cs_ont_8g014830.1	Cs_ont_8g014830.1	1	1	1	1	1115	125.9	6.23
Cs_ont_8g015770.1	Cs_ont_8g015770.1	11	3	3	3	332	35.7	5.96	2.99466e+06
Cs_ont_9g019980.1	Cs_ont_9g019980.1	5	1	1	1	184	20.8	5.88
Cs_ont_8g000540.3	Cs_ont_8g000540.3	5	2	2	2	499	55.2	8.94	3.02946e+06
Cs_ont_5g048570.1	Cs_ont_5g048570.1	8	1	1	1	237	25.6	8.78	2.66676e+06
Cs_ont_4g000530.1	Cs_ont_4g000530.1	1	1	1	1	1456	161	7.71
Cs_ont_4g027180.1	Cs_ont_4g027180.1	3	1	1	1	271	30.4	8.4	4726174
Cs_ont_9g020590.1	Cs_ont_9g020590.1	2	1	1	1	376	40.8	10.08	1645078
Cs_ont_5g045700.2	Cs_ont_5g045700.2	3	1	1	1	413	43.6	6.01	652230
Cs_ont_7g007930.1	Cs_ont_7g007930.1	1	1	1	1	639	68.5	5.99	730476
Cs_ont_5g032830.1	Cs_ont_5g032830.1	11	2	3	1	219	25.6	6.6	3.38145e+06
Cs_ont_1g015250.1	Cs_ont_1g015250.1	4	2	2	2	459	51.4	6.42	1.96759e+06
Cs_ont_2g015110.1	Cs_ont_2g015110.1	2	1	1	1	623	69.6	5.45	474751
Cs_ont_6g007640.1	Cs_ont_6g007640.1	1	1	1	1	1458	164.3	8.62
Cs_ont_8g021610.2	Cs_ont_8g021610.2	13	2	2	2	181	19.8	6.62	2.66814e+06
Cs_ont_6g023100.1	Cs_ont_6g023100.1	2	1	1	1	594	68	8.21	2.44861e+06
Cs_ont_8g000180.1	Cs_ont_8g000180.1	3	1	1	1	418	46.3	5.5	1479949
Cs_ont_4g003000.1	Cs_ont_4g003000.1	5	1	1	1	221	25.1	6.86	1.22183e+06
Cs_ont_6g016080.1	Cs_ont_6g016080.1	5	1	1	1	164	18.2	6.34	2.05848e+06
Cs_ont_8g024380.1	Cs_ont_8g024380.1	3	3	3	3	1082	121.3	5.57	2.59044e+06
Cs_ont_2g023880.1	Cs_ont_2g023880.1	4	1	1	1	226	24.3	5.59	1.82298e+06
Cs_ont_9g001110.1	Cs_ont_9g001110.1	2	1	1	1	499	54.4	6.33	560796
Cs_ont_5g002760.1	Cs_ont_5g002760.1	2	1	1	1	644	70.4	7.08
Cs_ont_5g037680.1	Cs_ont_5g037680.1	4	2	2	2	472	50.5	5.86	5.1283e+06
Cs_ont_9g008300.1	Cs_ont_9g008300.1	11	3	4	3	234	27.6	5.59	7.67481e+06
Cs_ont_3g011750.1	Cs_ont_3g011750.1	4	2	2	2	619	67.8	5.43	582972
Cs_ont_3g013610.1	Cs_ont_3g013610.1	6	2	2	2	390	44.3	6.4	2.48803e+06
Cs_ont_9g025610.1	Cs_ont_9g025610.1	5	1	1	1	230	25	7.62
Cs_ont_6g005610.1	Cs_ont_6g005610.1	3	1	1	1	426	47.9	5.76	1491303
Cs_ont_3g007920.1	Cs_ont_3g007920.1	5	2	2	2	380	41.3	6.68	2.43212e+06
Cs_ont_4g022850.1	Cs_ont_4g022850.1	1	1	1	1	1774	196.3	5.71	307750
Cs_ont_4g019630.1	Cs_ont_4g019630.1	9	1	1	1	111	12.4	9.32	562125
Cs_ont_7g027480.1	Cs_ont_7g027480.1	3	1	1	1	370	39.6	6.07
Cs_ont_9g027490.1	Cs_ont_9g027490.1	6	3	3	3	553	61.6	6.7	4.55861e+06
Cs_ont_2g012780.1	Cs_ont_2g012780.1	2	1	1	1	452	50.4	7.9
Cs_ont_5g027620.1	Cs_ont_5g027620.1	3	1	1	1	320	36	5.6	1.10103e+06
Cs_ont_8g028070.2	Cs_ont_8g028070.2	6	2	2	2	414	45.9	8.65	1.63138e+06
Cs_ont_4g020090.1	Cs_ont_4g020090.1	3	1	1	1	545	60.9	5.81	5263380
Cs_ont_3g003410.1	Cs_ont_3g003410.1	3	1	1	1	279	30.1	5.27	1.80316e+06
Cs_ont_3g020810.1	Cs_ont_3g020810.1	9	3	3	3	380	41.2	4.7	1.70476e+06
Cs_ont_6g018880.1	Cs_ont_6g018880.1	2	1	1	1	519	59.3	5.21	801658
Cs_ont_3g011170.1	Cs_ont_3g011170.1	7	2	2	2	391	42.2	6.52	1.47329e+06
Cs_ont_4g018940.1	Cs_ont_4g018940.1	2	1	1	1	529	59.1	6.74	827052
Cs_ont_1g029180.1	Cs_ont_1g029180.1	9	3	3	3	393	43.6	6.29
Cs_ont_2g033040.1	Cs_ont_2g033040.1	7	2	2	2	269	28.9	9.45	750970
Cs_ont_4g022590.1	Cs_ont_4g022590.1	4	1	1	1	232	26.6	5.57	1.02236e+06
Cs_ont_8g025370.1	Cs_ont_8g025370.1	3	1	1	1	357	38.9	6.29	2.23336e+06
Cs_ont_7g018260.1	Cs_ont_7g018260.1	1	1	1	1	955	105	5.76	874721
Cs_ont_5g045590.1	Cs_ont_5g045590.1	5	1	1	1	218	24.3	6.38	1.76268e+06
Cs_ont_6g007330.1	Cs_ont_6g007330.1	5	1	1	1	232	24.4	8.76
Cs_ont_1g019710.1	Cs_ont_1g019710.1	2	1	1	1	547	59.3	8.25	11773574
Cs_ont_5g001740.1	Cs_ont_5g001740.1	5	2	3	2	519	55.6	8.13	3.60592e+06
Cs_ont_3g031250.1	Cs_ont_3g031250.1	1	1	1	1	851	95.5	8.46	240023744
Cs_ont_4g005240.1	Cs_ont_4g005240.1	9	1	1	1	122	14.1	8.79	913853
Cs_ont_9g010850.1	Cs_ont_9g010850.1	10	1	1	1	122	14	8.62	1.38786e+06
Cs_ont_7g014640.1	Cs_ont_7g014640.1	5	1	1	1	170	19.9	6.4
Cs_ont_9g013220.1	Cs_ont_9g013220.1	2	2	2	2	1003	109.3	5.33	2.28224e+06
Cs_ont_9g025860.1	Cs_ont_9g025860.1	1	1	1	1	1373	151.2	6.74	564996
Cs_ont_7g007270.1	Cs_ont_7g007270.1	3	1	1	1	439	47.9	6.79	802648
Cs_ont_2g014720.1	Cs_ont_2g014720.1	3	1	1	1	627	68.5	8.32	505626
Cs_ont_3g009610.1	Cs_ont_3g009610.1	3	1	1	1	395	42.8	6.98
Cs_ont_6g009840.1	Cs_ont_6g009840.1	2	1	1	1	675	74.6	6.93
Cs_ont_8g021350.1	Cs_ont_8g021350.1	3	1	1	1	310	34.2	6.32	1.65726e+06
Cs_ont_3g006810.1	Cs_ont_3g006810.1	1	1	1	1	981	111.3	7.42	941256
Cs_ont_2g008330.1	Cs_ont_2g008330.1	2	1	1	1	570	63.6	8.46	1.34321e+06
Cs_ont_9g022010.1	Cs_ont_9g022010.1	3	1	1	1	268	29.8	8.4	648130
Cs_ont_7g017390.2	Cs_ont_7g017390.2	3	1	1	1	400	44.4	8.43
Cs_ont_6g000360.1	Cs_ont_6g000360.1	4	1	1	1	530	58.9	6.74	825473
Cs_ont_3g018080.1	Cs_ont_3g018080.1	5	3	4	3	692	77.5	6.49	8.03666e+06
Cs_ont_5g037380.1	Cs_ont_5g037380.1	5	1	1	1	219	24.2	9.86	772644
Cs_ont_5g044450.1	Cs_ont_5g044450.1	4	1	1	1	384	42.3	8.38	1.15327e+06
Cs_ont_5g026170.1	Cs_ont_5g026170.1	1	1	1	1	944	105.6	6.05
Cs_ont_5g011230.1	Cs_ont_5g011230.1	3	1	1	1	293	32.3	7.83	863865
Cs_ont_6g013460.1	Cs_ont_6g013460.1	2	1	1	1	480	52.6	7.74	548450
Cs_ont_4g022760.1	Cs_ont_4g022760.1	2	1	1	1	525	57.8	7.39	1.30203e+06
Cs_ont_5g014960.1	Cs_ont_5g014960.1	3	1	1	1	542	58.4	5.34	728870
Cs_ont_5g013560.1	Cs_ont_5g013560.1	13	1	1	1	134	14.8	5.15	1.29525e+06
Cs_ont_8g003060.1	Cs_ont_8g003060.1	4	1	1	1	343	38.7	7.9	1.1342e+06
Cs_ont_9g004500.1	Cs_ont_9g004500.1	4	1	1	1	247	26.5	5.83	1.01511e+06
Cs_ont_2g029120.1	Cs_ont_2g029120.1	4	1	1	1	322	35.3	6.68
Cs_ont_5g026180.1	Cs_ont_5g026180.1	3	1	1	1	354	39.1	6.06	545377
Cs_ont_5g039130.1	Cs_ont_5g039130.1	2	1	1	1	460	51.1	6.35	1.108e+06
Cs_ont_1g028510.1	Cs_ont_1g028510.1	2	1	1	1	446	48.8	7.75	1.38683e+06
Cs_ont_5g036000.1	Cs_ont_5g036000.1	6	2	2	1	378	40.4	6.92	2.974e+06
Cs_ont_8g028220.1	Cs_ont_8g028220.1	2	1	1	1	488	54.3	5.02	918110
Cs_ont_3g006600.1	Cs_ont_3g006600.1	3	1	1	1	362	40.1	6.02	560268
Cs_ont_9g005380.1	Cs_ont_9g005380.1	2	1	1	1	573	62.1	5.4
Cs_ont_5g034050.2	Cs_ont_5g034050.2	2	1	1	1	679	76.5	7.47	547716
Cs_ont_2g004290.1	Cs_ont_2g004290.1	4	1	1	1	217	24.3	5.73	925689
Cs_ont_5g036930.1	Cs_ont_5g036930.1	2	1	1	1	587	65.6	5.07	1.52911e+06
Cs_ont_5g049330.1	Cs_ont_5g049330.1	3	1	1	1	443	48	7.93	1.67035e+06
Cs_ont_7g024770.1	Cs_ont_7g024770.1	3	1	1	1	546	58.8	6.99	891940
Cs_ont_4g028090.1	Cs_ont_4g028090.1	8	1	1	1	186	21.5	6.8	3.66133e+06
Cs_ont_9g028230.1	Cs_ont_9g028230.1	4	1	1	1	425	45	8.68	7.04159e+06
Cs_ont_5g019050.1	Cs_ont_5g019050.1	2	1	1	1	407	47	6.09	423748
Cs_ont_2g020970.3	Cs_ont_2g020970.3	2	1	1	1	606	68.3	7.12	802361
Cs_ont_4g021780.1	Cs_ont_4g021780.1	1	1	1	1	988	109.8	8.05	2900982
Cs_ont_1g016790.1	Cs_ont_1g016790.1	4	2	2	2	486	53	5.36	4.44701e+06
Cs_ont_6g024710.1	Cs_ont_6g024710.1	2	1	1	1	451	50.8	6.93	863741
Cs_ont_3g011630.2	Cs_ont_3g011630.2	1	1	1	1	639	71.6	6.34	47574564
Cs_ont_4g025820.4	Cs_ont_4g025820.4	1	1	1	1	671	76.1	6.51	20496984
Cs_ont_3g032480.1	Cs_ont_3g032480.1	7	2	2	2	477	52	7.39	3.00301e+06
Cs_ont_1g027520.1	Cs_ont_1g027520.1	3	1	1	1	514	58.1	6.64	10748830
Cs_ont_4g001840.1	Cs_ont_4g001840.1	3	1	1	1	467	51	8.4	822569
Cs_ont_6g014790.1	Cs_ont_6g014790.1	4	1	1	1	310	33.2	6.44
Cs_ont_4g001640.1	Cs_ont_4g001640.1	2	1	1	1	494	53.1	7.36
Cs_ont_7g003040.1	Cs_ont_7g003040.1	6	1	1	1	209	23.2	5.1	974156
Cs_ont_2g007000.1	Cs_ont_2g007000.1	1	1	1	1	508	57.2	7.87	831380
Cs_ont_7g028100.1	Cs_ont_7g028100.1	1	1	1	1	1120	120.9	5.41
Cs_ont_1g027740.1	Cs_ont_1g027740.1	6	2	2	2	368	41.6	7.01	2.40088e+06
Cs_ont_1g006590.2	Cs_ont_1g006590.2	1	1	1	1	543	60.4	7.93	947902
Cs_ont_5g048130.1	Cs_ont_5g048130.1	5	1	1	1	287	30.7	8.81	1.19974e+06
Cs_ont_2g016640.1	Cs_ont_2g016640.1	6	2	2	2	329	35.4	5.95	5.7238e+06
Cs_ont_5g013400.1	Cs_ont_5g013400.1	5	1	1	1	219	24.6	8.41
Cs_ont_1g029590.1	Cs_ont_1g029590.1	13	1	1	1	245	26.5	4.81	2144330
Cs_ont_6g001870.1	Cs_ont_6g001870.1	3	2	2	2	956	105.2	6.35	6022837
Cs_ont_9g005610.1	Cs_ont_9g005610.1	10	2	2	1	325	34.3	6.14
Cs_ont_7g025650.1	Cs_ont_7g025650.1	3	1	1	1	381	40.8	5.62
Cs_ont_7g005520.2	Cs_ont_7g005520.2	2	1	1	1	456	51.7	6.6	743857
Cs_ont_3g005350.1	Cs_ont_3g005350.1	2	1	1	1	455	51.3	6.8	366585
Cs_ont_5g019360.1	Cs_ont_5g019360.1	4	1	1	1	209	23.6	6.61
Cs_ont_8g028900.1	Cs_ont_8g028900.1	3	1	1	1	359	39.2	8.29	587775
Cs_ont_3g000770.1	Cs_ont_3g000770.1	3	1	1	1	453	48	7.44	1.41544e+06
Cs_ont_9g009970.1	Cs_ont_9g009970.1	16	1	1	1	181	20.3	8.68	1.14013e+06
Cs_ont_7g023140.1	Cs_ont_7g023140.1	2	1	1	1	494	54.8	9.83	933519
Cs_ont_9g005250.1	Cs_ont_9g005250.1	2	1	1	1	524	57.7	9.03
Cs_ont_1g012620.1	Cs_ont_1g012620.1	2	1	1	1	564	60.4	7.91
Cs_ont_8g021660.1	Cs_ont_8g021660.1	3	1	1	1	459	51.3	7.68	3.37609e+06
Cs_ont_9g004890.1	Cs_ont_9g004890.1	2	1	1	1	447	49.2	5.57	552170
Cs_ont_4g019870.1	Cs_ont_4g019870.1	1	1	1	1	764	83.8	5.99	1.10104e+06
Cs_ont_5g017100.1	Cs_ont_5g017100.1	2	1	1	1	997	112.2	6.29	4.18743e+06
Cs_ont_1g014120.1	Cs_ont_1g014120.1	1	1	1	1	802	91.1	5.9	1.4536e+06
Cs_ont_8g003160.1	Cs_ont_8g003160.1	7	1	1	1	171	19.7	6.79	2.86024e+06
Cs_ont_6g003980.1	Cs_ont_6g003980.1	4	1	1	1	182	20.3	8.85	15619590
Cs_ont_7g004500.1	Cs_ont_7g004500.1	3	1	1	1	340	38.6	6.48	467442
Cs_ont_3g010480.3	Cs_ont_3g010480.3	0	1	1	1	2295	256	6.4	1.24646e+06
Cs_ont_6g007950.1	Cs_ont_6g007950.1	3	1	1	1	376	42.1	7.69
Cs_ont_5g048540.1	Cs_ont_5g048540.1	2	1	1	1	488	53.3	8.03	973437
Cs_ont_8g023090.1	Cs_ont_8g023090.1	2	1	1	1	512	57.5	7.2	5000242
Cs_ont_1g028800.1	Cs_ont_1g028800.1	1	1	1	1	900	98.5	6.67	2.31507e+06
Cs_ont_2g030140.1	Cs_ont_2g030140.1	2	1	1	1	682	76.5	9.06	1.11024e+06
Cs_ont_3g033090.1	Cs_ont_3g033090.1	5	1	1	1	212	24	5.27	1637085
Cs_ont_2g023730.3	Cs_ont_2g023730.3	5	1	1	1	159	18.2	8.87	786322
Cs_ont_2g000980.1	Cs_ont_2g000980.1	2	1	1	1	420	45.9	5.47
Cs_ont_5g035840.1	Cs_ont_5g035840.1	2	1	1	1	403	45.3	8.5	515536
Cs_ont_5g002750.1	Cs_ont_5g002750.1	2	1	1	1	603	66.7	6.87	553177
Cs_ont_7g010520.1	Cs_ont_7g010520.1	22	1	1	1	95	10.9	5.22
Cs_ont_5g007710.1	Cs_ont_5g007710.1	2	1	1	1	944	104	6.07	1131797
Cs_ont_5g034240.1	Cs_ont_5g034240.1	2	1	1	1	659	75.9	9.22
Cs_ont_1g015010.1	Cs_ont_1g015010.1	1	1	1	1	1368	153.9	8.03	978128
Cs_ont_9g006620.1	Cs_ont_9g006620.1	2	1	1	1	582	64.3	6.05	1.47852e+06
Cs_ont_1g006750.1	Cs_ont_1g006750.1	4	1	1	1	219	24.9	5.88	1.28954e+06
Cs_ont_8g014960.2	Cs_ont_8g014960.2	3	1	1	1	319	37.5	8.91	933073
Cs_ont_3g009580.1	Cs_ont_3g009580.1	2	1	1	1	469	51.8	8	3622243
Cs_ont_4g001040.1	Cs_ont_4g001040.1	3	1	1	1	286	30.7	9.64	41496076
Cs_ont_8g027180.1	Cs_ont_8g027180.1	4	2	2	2	491	55.4	6.37	3.55395e+06
Cs_ont_4g009200.1	Cs_ont_4g009200.1	3	1	1	1	519	58.2	8.22
Cs_ont_4g009730.1	Cs_ont_4g009730.1	2	1	1	1	582	65.5	6.27	721471
Cs_ont_5g008630.1	Cs_ont_5g008630.1	10	2	2	2	213	23.8	6.64	1.47062e+07
Cs_ont_2g030200.1	Cs_ont_2g030200.1	6	1	1	1	224	24.1	4.87	1625211
Cs_ont_5g001580.1	Cs_ont_5g001580.1	3	1	1	1	510	56.3	9	2668315
Cs_ont_6g016570.1	Cs_ont_6g016570.1	2	1	1	1	474	53.1	5.92	1.14207e+06
Cs_ont_9g006420.1	Cs_ont_9g006420.1	4	1	1	1	344	38.1	6.62	849879
Cs_ont_5g021660.1	Cs_ont_5g021660.1	2	1	1	1	460	51.5	5.1	768476
Cs_ont_3g031280.1	Cs_ont_3g031280.1	1	1	1	1	910	99.7	9.1	639313
Cs_ont_5g009950.1	Cs_ont_5g009950.1	2	1	1	1	595	66.8	6.42	2.23306e+06
Cs_ont_1g010810.1	Cs_ont_2g033660.1	53	34	56	34	900	102.2	6.29	4.75165e+08
Cs_ont_6g012930.1	Cs_ont_3g005870.1	73	37	53	37	580	64.5	4.92	4.671e+08
Cs_ont_7g022650.1	Cs_ont_7g003890.1	44	23	38	8	648	70.9	5.21	2.98155e+08
Cs_ont_8g005550.2	Cs_ont_2g012300.1	45	17	26	17	558	59.8	6.49	1.34584e+08
Cs_ont_6g000420.3	Cs_ont_1g018200.1	32	14	22	14	533	58.5	6.84	1.49173e+08
Cs_ont_9g028630.1	Cs_ont_1g016130.1	32	19	26	19	852	94	5.2	8.42006e+07
Cs_ont_9g023710.1	Cs_ont_8g002910.1	30	17	29	4	649	71	5.21	6.33833e+06
Cs_ont_6g014120.4	Cs_ont_3g004330.1	36	14	16	14	532	59.5	9.06	4.68783e+07
Cs_ont_6g017570.1	Cs_ont_9g028060.1	43	14	20	13	401	42.3	6.29	8.75287e+07
Cs_ont_8g000140.3	Cs_ont_5g029050.2	37	11	19	10	396	44.6	7.01	8.07312e+07
Cs_ont_4g013990.1	Cs_ont_6g017960.1	26	16	27	1	647	70.8	5.29	742453
Cs_ont_4g025810.1	Cs_ont_8g004820.3	42	25	33	25	741	82.3	6.21	1.41311e+08
Cs_ont_3g005880.1	Cs_ont_6g006770.1	41	15	18	15	469	51.5	6.39	8.33599e+07
Cs_ont_3g018010.1	Cs_ont_2g006000.1	17	17	20	16	1215	136.8	7.75	3.88238e+07
Cs_ont_8g020660.1	Cs_ont_3g001440.1	24	10	13	10	542	60.2	9.22	4.00198e+07
Cs_ont_5g029000.1	Cs_ont_1g010810.1	20	11	18	2	661	71.9	5.54	5.69111e+06
Cs_ont_7g019420.1	Cs_ont_6g007180.1	25	10	13	7	527	57.2	8.03	4.79499e+07
Cs_ont_4g018980.1	Cs_ont_3g024380.3	36	13	21	6	414	46.5	7.44	8.37952e+07
Cs_ont_5g045900.1	Cs_ont_1g004160.1	43	10	17	6	377	41.7	5.49	8.78464e+07
Cs_ont_9g021310.1	Cs_ont_6g012400.1	54	22	25	22	554	61	6.01	1.43753e+08
Cs_ont_5g031780.2	Cs_ont_2g035540.2	22	11	13	11	619	65.9	6.18	4.0522e+07
Cs_ont_2g025950.1	Cs_ont_4g008300.2	30	8	11	5	410	45.2	9.13	5.70885e+07
Cs_ont_5g004650.1	Cs_ont_8g027510.1	26	14	15	14	680	73.1	5.91	2.87983e+07
Cs_ont_1g023010.1	Cs_ont_5g001720.1	19	12	14	12	748	80.7	6.74	3.60986e+07
Cs_ont_6g015730.1	Cs_ont_5g018060.1	46	11	12	9	329	35.1	5.11	34154263
Cs_ont_5g008340.1	Cs_ont_9g014710.1	30	11	18	11	485	53.1	6.1	1.9348e+08
Cs_ont_9g015360.2	Cs_ont_5g036260.1	26	12	17	12	548	63.6	5.66	5.38386e+07
Cs_ont_3g001500.1	Cs_ont_8g025420.1	39	13	16	13	520	58.4	6.74	1.82831e+08
Cs_ont_5g048280.1	Cs_ont_8g025250.1	30	10	17	10	600	63.2	7.2	4.13733e+07
Cs_ont_4g012760.1	Cs_ont_6g003840.2	49	11	14	8	263	29.7	4.81	7.94871e+07
Cs_ont_7g002980.1	Cs_ont_3g024310.1	41	10	13	10	346	38.4	6.15	6.81906e+07
Cs_ont_2g009520.1	Cs_ont_3g030240.4	28	10	17	9	430	49.1	5.83	3.44826e+07
Cs_ont_3g032400.1	Cs_ont_6g012930.1	30	13	15	13	623	69.2	5.36	4.6909e+07
Cs_ont_9g001900.1	Cs_ont_5g015920.1	38	4	5	4	224	24.2	6.19	5.54214e+07
Cs_ont_4g000800.1	Cs_ont_6g007340.1	28	10	10	10	445	47.8	5.78	1.6188e+07
Cs_ont_8g025080.2	Cs_ont_9g001380.1	26	12	16	12	608	65.9	7.68	2.65613e+07
Cs_ont_8g002550.1	Cs_ont_7g022650.1	19	13	13	13	921	103.7	7.44	19009990
Cs_ont_9g009140.2	Cs_ont_6g014400.1	22	10	13	10	606	65.3	6.01	2.81066e+07
Cs_ont_9g014730.1	Cs_ont_8g005550.2	21	11	11	11	613	65.1	5.35	2.13722e+07
Cs_ont_7g015720.1	Cs_ont_6g000420.3	14	9	12	9	1001	112.8	4.92	9.68529e+06
Cs_ont_5g016130.1	Cs_ont_5g038750.1	25	6	7	6	323	35.3	8.87	1.87033e+07
Cs_ont_7g018160.1	Cs_ont_3g010860.1	42	11	11	11	316	36.1	5.8	2.87573e+07
Cs_ont_3g016120.1	Cs_ont_8g013710.1	22	8	9	8	440	47.7	6.6	4.12916e+07
Cs_ont_7g020630.1	Cs_ont_4g027960.1	17	7	10	7	583	60.8	7.3	1.36842e+07
Cs_ont_5g006100.1	Cs_ont_5g045910.1	29	11	12	9	473	51.2	6.54	3.8132e+07
Cs_ont_2g034340.1	Cs_ont_8g024380.1	13	12	13	12	1082	121.3	5.57	1.25044e+07
Cs_ont_2g002400.2	Cs_ont_7g008040.1	13	5	7	2	527	57.5	6.8	1.66614e+06
Cs_ont_9g000850.1	Cs_ont_6g020660.2	26	7	9	6	341	37.6	5.27	1.88935e+07
Cs_ont_4g005440.1	Cs_ont_4g023700.1	21	16	17	16	876	98.7	5.53	4.64884e+07
Cs_ont_6g003080.1	Cs_ont_5g042580.1	29	16	18	16	664	74.1	7.52	37726361
Cs_ont_5g019560.2	Cs_ont_2g032010.1	38	10	13	10	328	35.8	6.54	8.67671e+07
Cs_ont_7g024220.2	Cs_ont_2g019160.1	12	10	12	7	1000	109	7.59	2.24633e+07
Cs_ont_5g044290.1	Cs_ont_1g022550.1	20	9	12	9	711	80.1	5.39	3.05822e+07
Cs_ont_6g007610.1	Cs_ont_2g015870.1	25	5	7	5	291	30.7	8.12	2.93868e+06
Cs_ont_5g040740.1	Cs_ont_4g008350.2	27	14	16	14	724	78.1	9.07	3.77179e+07
Cs_ont_5g016550.1	Cs_ont_7g018260.1	19	17	22	17	955	105	5.76	3.42759e+07
Cs_ont_9g009950.1	Cs_ont_4g013810.4	31	7	8	7	364	39.4	8.57	1.55111e+07
Cs_ont_3g016210.1	Cs_ont_2g014610.1	20	8	9	7	494	56.2	5.63	1.57075e+07
Cs_ont_7g015830.1	Cs_ont_2g000140.1	54	9	10	9	211	23.2	7.42	1.65036e+07
Cs_ont_1g011180.1	Cs_ont_6g007670.1	29	9	11	9	434	47.1	6.96	3.72698e+07
Cs_ont_2g026550.1	Cs_ont_9g028630.1	21	8	15	2	416	46.7	7.4	1.2533e+06
Cs_ont_4g021120.1	Cs_ont_6g003270.1	14	13	16	6	1061	119.7	7.36	3.51804e+07
Cs_ont_4g024890.1	Cs_ont_2g016590.3	29	7	8	7	405	41.3	6.55	1.35609e+07
Cs_ont_8g026170.1	Cs_ont_9g023710.1	23	9	9	9	583	63.2	6.64	1.14164e+07
Cs_ont_1g010750.1	Cs_ont_5g048200.1	14	12	13	12	981	110.8	7.64	1.70329e+07
Cs_ont_2g027260.1	Cs_ont_5g012420.1	20	6	7	6	422	45.2	6.32	1.04261e+07
Cs_ont_1g002540.1	Cs_ont_3g011250.1	38	9	13	6	265	29.7	4.75	2.14901e+07
Cs_ont_6g002510.1	Cs_ont_6g009040.1	34	7	8	7	275	28.7	6.71	2.89518e+07
Cs_ont_7g024860.2	Cs_ont_6g011690.1	20	8	9	8	514	56.5	7.56	1.82065e+07
Cs_ont_6g005070.1	Cs_ont_4g005140.1	18	5	9	5	494	54.2	5.85	6.05862e+07
Cs_ont_1g008750.1	Cs_ont_5g012910.1	38	10	14	10	379	40.8	7.14	8.44292e+07
Cs_ont_5g005920.1	Cs_ont_6g014120.4	9	7	8	5	1104	122.7	5.24	1.17867e+07
Cs_ont_2g029970.1	Cs_ont_8g021920.1	12	9	10	9	885	98.4	5.21	1.06183e+07
Cs_ont_2g030830.1	Cs_ont_3g007890.1	31	9	11	9	380	41.1	6.52	4.89439e+07
Cs_ont_4g010000.1	Cs_ont_8g025450.1	33	12	15	12	419	47.8	6.73	4.18404e+07
Cs_ont_6g009990.1	Cs_ont_6g017570.1	32	7	9	3	377	41.7	5.49	8.65643e+06
Cs_ont_6g003480.1	Cs_ont_8g027280.1	29	10	10	10	464	50.5	8	2.56713e+07
Cs_ont_3g020500.1	Cs_ont_9g027670.6	14	11	13	11	843	93.8	6.29	2.18451e+07
Cs_ont_1g005550.1	Cs_ont_7g013800.1	19	8	12	8	538	61	4.84	2.21535e+07
Cs_ont_3g001620.1	Cs_ont_9g001500.1	41	4	6	4	164	17.8	7.78	1.58423e+07
Cs_ont_5g049890.1	Cs_ont_4g003990.2	12	4	6	1	449	49.1	9.32	1.83386e+06
Cs_ont_2g001990.2	Cs_ont_7g023500.1	27	11	12	11	518	59	7.12	2.04276e+07
Cs_ont_3g019150.1	Cs_ont_9g014930.1	27	8	11	8	487	53.8	6.27	1.55969e+07
Cs_ont_7g017400.1	Cs_ont_6g012640.1	13	4	5	4	354	37.5	9.19	1.10159e+07
Cs_ont_8g001560.1	Cs_ont_8g000140.3	5	4	4	2	1161	129.4	5.5	2.05626e+06
Cs_ont_2g011080.1	Cs_ont_1g022390.1	40	9	12	9	361	38.8	6.98	2.52246e+07
Cs_ont_1g029210.2	Cs_ont_1g026580.1	15	8	8	8	632	69.6	6.49	1.57001e+07
Cs_ont_6g025130.1	Cs_ont_8g004040.5	33	6	10	6	250	27.6	5.85	1.28089e+07
Cs_ont_5g016780.1	Cs_ont_2g035350.1	13	6	7	6	449	49.7	5.14	7.8385e+06
Cs_ont_7g010790.2	Cs_ont_7g007010.1	16	5	6	5	506	56.1	5.92	12414564
Cs_ont_6g019300.1	Cs_ont_8g023080.1	39	5	8	4	161	18.2	8.9	1.50976e+07
Cs_ont_3g012380.2	Cs_ont_4g013990.1	6	2	2	2	525	57	5.19	1.13948e+06
Cs_ont_2g019140.1	Cs_ont_3g000410.1	24	12	12	12	615	67.3	7.14	2.1591e+07
Cs_ont_3g018760.1	Cs_ont_5g021090.1	18	4	4	4	391	41.3	8.05	4.20959e+06
Cs_ont_9g008360.3	Cs_ont_5g014960.1	16	7	7	7	542	58.4	5.34	7.29889e+06
Cs_ont_5g022060.1	Cs_ont_4g025810.1	9	7	7	5	954	105	6.84	4.33849e+06
Cs_ont_7g003980.1	Cs_ont_4g016350.1	38	5	5	5	203	21.7	6.7	1.67581e+07
Cs_ont_5g002830.1	Cs_ont_8g000060.2	24	8	11	8	466	52.3	6.25	2.97914e+07
Cs_ont_9g004650.1	Cs_ont_9g003710.2	14	6	6	6	549	59.6	6.93	1.41881e+07
Cs_ont_2g006540.1	Cs_ont_8g004240.1	6	6	7	6	1190	130	5.53	3.73737e+07
Cs_ont_5g039200.1	Cs_ont_1g024770.1	34	6	9	6	249	28.3	5.39	6.38541e+07
Cs_ont_8g021460.1	Cs_ont_7g028590.1	23	9	12	5	385	41.9	9.7	9.35124e+07
Cs_ont_5g007220.2	Cs_ont_3g005880.1	14	6	7	6	538	61	5.31	7.56259e+06
Cs_ont_5g000100.2	Cs_ont_1g012300.3	18	6	9	6	407	43.5	6.28	7.13614e+06
Cs_ont_7g004590.1	Cs_ont_9g027880.1	26	9	9	9	465	50	7.74	7.52321e+06
Cs_ont_5g001100.1	Cs_ont_7g000690.7	11	11	11	11	1414	154.2	5.54	1.30946e+07
Cs_ont_1g028860.1	Cs_ont_5g013300.1	17	5	6	4	461	48.4	8.47	2.07062e+07
Cs_ont_7g004950.1	Cs_ont_6g001870.1	8	6	6	4	956	105.2	6.35	3.22672e+06
Cs_ont_Un006130.1	Cs_ont_3g009130.1	22	7	7	7	436	47.3	8.41	1.1161e+07
Cs_ont_3g018430.1	Cs_ont_2g026300.2	23	8	10	8	426	47.4	7.97	1.42663e+07
Cs_ont_5g047950.2	Cs_ont_3g032410.1	4	3	4	3	592	64.6	7.44	6.25303e+07
Cs_ont_9g006360.2	Cs_ont_6g007450.1	16	5	5	5	358	38.6	7.65	6.90641e+06
Cs_ont_8g012880.1	Cs_ont_3g018010.1	20	7	9	6	445	50.8	5.8	1.18837e+07
Cs_ont_4g022570.5	Cs_ont_7g006410.1	20	5	5	4	341	37.5	5.36	3.5471e+06
Cs_ont_2g009310.3	Cs_ont_1g028800.1	10	7	9	4	900	98.5	6.67	1.20882e+07
Cs_ont_3g021360.5	Cs_ont_1g021950.2	26	5	6	3	247	27.9	4.89	5.15659e+06
Cs_ont_9g020060.2	Cs_ont_8g020660.1	10	7	8	7	823	92.7	5.82	5.39002e+06
Cs_ont_8g001360.3	Cs_ont_7g024110.1	6	8	9	8	1476	165.3	6.15	4.93245e+06
Cs_ont_4g003810.2	Cs_ont_5g022960.1	28	10	12	10	444	49.8	5.85	1.68731e+07
Cs_ont_7g025640.1	Cs_ont_7g012840.1	19	6	6	6	474	50.4	6.38	8.80758e+06
Cs_ont_1g024810.1	Cs_ont_1g000360.1	21	5	5	5	316	35.8	7.28	1.5375e+07
Cs_ont_7g028220.1	Cs_ont_2g013170.1	8	4	4	4	583	63.3	5.64	9.52887e+06
Cs_ont_9g024960.1	Cs_ont_5g029000.1	13	7	8	7	741	80.7	6.7	7.13486e+06
Cs_ont_1g028410.1	Cs_ont_3g029690.1	9	5	6	3	714	76.5	5.5	1.55998e+07
Cs_ont_9g026830.1	Cs_ont_3g011010.2	31	6	8	4	275	31.4	5	1.53368e+07
Cs_ont_4g011590.2	Cs_ont_5g006330.1	18	9	10	9	700	79.3	6.95	1.32486e+07
Cs_ont_3g004840.1	Cs_ont_6g025500.1	17	5	5	3	423	46.6	5.69	8.4403e+06
Cs_ont_6g001600.1	Cs_ont_7g020380.1	23	10	11	3	484	53.5	6.81	1.95914e+06
Cs_ont_4g023060.1	Cs_ont_7g019420.1	10	8	10	8	922	102.6	6.83	1.80552e+07
Cs_ont_5g028020.2	Cs_ont_8g025430.1	16	7	8	7	511	57.4	5.45	2.78144e+07
Cs_ont_7g013230.1	Cs_ont_4g018980.1	5	5	6	1	1002	109.6	7.3	654472
Cs_ont_5g006260.3	Cs_ont_7g013360.1	6	5	5	5	1010	114.3	6.34	8.84119e+06
Cs_ont_1g001540.2	Cs_ont_5g037680.1	8	2	3	2	472	50.5	5.86	2.80658e+06
Cs_ont_6g019090.1	Cs_ont_2g022420.1	18	7	8	3	379	41	9.73	9.57349e+06
Cs_ont_7g028620.1	Cs_ont_7g001120.1	19	4	4	4	286	30.4	8.84	9.67603e+06
Cs_ont_2g015900.1	Cs_ont_7g014880.1	15	5	6	5	392	43.3	5.92	4.8635e+06
Cs_ont_7g003440.1	Cs_ont_5g045900.1	7	3	4	1	491	53.3	7.55	2.29942e+06
Cs_ont_4g027840.1	Cs_ont_2g010940.1	16	6	6	6	510	55.5	8.05	6.75926e+06
Cs_ont_5g049770.1	Cs_ont_9g028390.2	20	9	9	9	530	56.7	8.05	1.33818e+07
Cs_ont_9g025080.1	Cs_ont_3g011720.1	18	4	5	2	252	28.5	4.83	1.23166e+06
Cs_ont_5g030720.1	Cs_ont_2g016520.1	20	11	13	11	718	78.1	7.8	1.51437e+07
Cs_ont_2g030520.4	Cs_ont_2g025260.1	24	6	6	5	368	39	9.23	28426067
Cs_ont_5g026850.1	Cs_ont_1g022850.1	21	5	6	4	358	37.6	7.94	1.15021e+07
Cs_ont_7g002420.1	Cs_ont_2g033930.1	21	12	12	12	643	71.6	5.87	1.88717e+07
Cs_ont_7g012110.1	Cs_ont_9g000710.1	14	5	5	5	507	53.8	7.4	6.75245e+06
Cs_ont_4g013640.2	Cs_ont_7g024560.1	29	7	8	7	279	30.7	6.54	1.89215e+07
Cs_ont_3g007600.1	Cs_ont_8g014830.1	16	15	15	15	1115	125.9	6.23	2.04899e+07
Cs_ont_3g016200.1	Cs_ont_1g026240.2	11	5	5	5	627	69.8	6.13	9.40408e+06
Cs_ont_7g019600.3	Cs_ont_6g012940.3	8	2	2	2	321	35.6	9.19	4.5235e+06
Cs_ont_4g009800.1	Cs_ont_9g021310.1	12	5	5	5	489	53.2	6.86	9.37029e+06
Cs_ont_8g004900.1	Cs_ont_5g009950.1	8	4	4	4	595	66.8	6.42	7.12075e+06
Cs_ont_1g022630.2	Cs_ont_6g009060.1	6	3	4	3	567	60.2	6.87	5.68519e+06
Cs_ont_8g024350.1	Cs_ont_5g031780.2	12	6	6	6	776	87.6	6.48	4.18094e+06
Cs_ont_2g005450.1	Cs_ont_6g017240.1	12	4	5	4	456	51.8	4.98	3.44733e+06
Cs_ont_8g006230.1	Cs_ont_3g018380.1	31	7	9	6	325	34.5	5.81	1.55309e+07
Cs_ont_6g016750.1	Cs_ont_5g007390.1	14	4	4	4	385	42.5	7.27	5.73833e+06
Cs_ont_4g000130.1	Cs_ont_3g001770.1	9	1	2	1	238	26.5	8.41	604133
Cs_ont_5g026990.1	Cs_ont_2g025950.1	13	3	3	3	403	42.7	8.46	6.25137e+06
Cs_ont_2g011050.1	Cs_ont_5g004650.1	9	7	7	7	975	109.6	5.82	8.79443e+06
Cs_ont_5g049870.1	Cs_ont_9g016420.1	12	5	5	5	552	61.8	7.58	4.17309e+06
Cs_ont_4g001250.1	Cs_ont_2g035360.1	24	6	6	6	299	32	9.44	1.9023e+07
Cs_ont_4g028710.1	Cs_ont_4g006310.1	9	3	3	3	382	43.6	5.62	3.0602e+06
Cs_ont_1g019750.2	Cs_ont_7g010930.1	14	4	4	4	297	30.7	9.41	4.47551e+06
Cs_ont_4g020750.3	Cs_ont_2g011110.1	15	6	6	6	430	48.4	5.34	7.73489e+06
Cs_ont_6g021470.3	Cs_ont_7g000310.1	14	5	5	5	476	53.5	6.19	1.1464e+07
Cs_ont_7g010260.1	Cs_ont_2g016640.1	17	5	7	5	329	35.4	5.95	7.50329e+06
Cs_ont_7g023440.1	Cs_ont_3g029710.1	7	4	4	2	710	76.5	5.4	1.34417e+06
Cs_ont_4g003140.1	Cs_ont_8g017130.1	18	6	7	6	319	35.3	6.46	1.4118e+07
Cs_ont_3g002230.1	Cs_ont_9g013220.1	5	4	4	4	1003	109.3	5.33	4.09081e+06
Cs_ont_5g008810.1	Cs_ont_5g032800.3	16	4	6	3	219	25.5	7.68	1.05299e+07
Cs_ont_2g009340.2	Cs_ont_1g018760.1	21	6	6	6	364	40	8	6.55237e+06
Cs_ont_2g002020.1	Cs_ont_1g023010.1	13	3	4	3	427	46.2	7.61	3.3602e+06
Cs_ont_2g013420.1	Cs_ont_5g030190.1	11	3	4	3	366	39.9	5.97	7.17145e+06
Cs_ont_5g022120.1	Cs_ont_6g015730.1	6	4	4	4	749	80.2	7.72	2.59793e+06
Cs_ont_2g027280.1	Cs_ont_2g026590.2	22	5	7	1	261	29.4	4.79	5.20371e+06
Cs_ont_5g037970.1	Cs_ont_4g023440.3	8	2	3	2	364	39.8	8.24	2.28407e+06
Cs_ont_7g004100.1	Cs_ont_1g009820.1	14	5	5	5	567	62.1	6.24	4311643
Cs_ont_9g006610.1	Cs_ont_4g025300.1	9	3	3	3	422	47	6.11	3.35699e+06
Cs_ont_1g019880.1	Cs_ont_2g007590.1	12	7	7	7	726	81.7	9.04	4.96877e+06
Cs_ont_6g020720.1	Cs_ont_5g008340.1	3	4	4	4	1510	168.8	7.65	2.40242e+06
Cs_ont_2g003430.3	Cs_ont_5g049600.2	8	2	2	2	348	38	7.23	636180
Cs_ont_5g050730.1	Cs_ont_9g005200.2	7	4	4	4	695	76.3	7.23	4.58786e+06
Cs_ont_2g029260.2	Cs_ont_7g022760.1	8	2	2	2	323	34	9.33	1.96694e+06
Cs_ont_8g024770.1	Cs_ont_3g003780.1	10	4	4	4	568	62.7	6.93	9.64768e+06
Cs_ont_5g007070.3	Cs_ont_1g018180.1	10	5	5	5	584	63.5	8.97	7.77034e+06
Cs_ont_6g009820.3	Cs_ont_3g013420.1	34	6	6	6	288	31.4	8.41	1.45394e+07
Cs_ont_3g020470.1	Cs_ont_1g029230.1	10	3	3	3	395	43.7	8.37	2.41735e+06
Cs_ont_1g010100.1	Cs_ont_9g015360.2	2	2	2	2	1620	176.2	6.57	1.17218e+06
Cs_ont_5g006950.1	Cs_ont_6g008710.3	14	4	6	4	303	33.2	9.47	4.15961e+07
Cs_ont_8g013340.1	Cs_ont_3g001500.1	4	3	3	3	732	82.9	5.49	4.61358e+06
Cs_ont_8g021770.1	Cs_ont_6g023800.1	18	5	5	5	303	34.5	6.54	1.87307e+07
Cs_ont_4g001420.1	Cs_ont_5g029750.1	21	4	5	4	259	27.8	9.54	9.78948e+06
Cs_ont_7g011060.2	Cs_ont_4g001640.1	11	4	4	4	494	53.1	7.36	3.41724e+06
Cs_ont_Un002310.1	Cs_ont_5g048280.1	3	2	2	2	904	100.1	5.02	2663801
Cs_ont_8g001990.2	Cs_ont_4g012760.1	16	3	3	3	327	36.1	7.72	1.95824e+06
Cs_ont_1g021890.1	Cs_ont_8g027180.1	9	3	4	3	491	55.4	6.37	6.60048e+06
Cs_ont_2g013100.1	Cs_ont_4g014940.1	17	3	3	3	255	28.2	6.34	1.89642e+07
Cs_ont_5g002800.1	Cs_ont_3g019890.1	23	3	3	3	164	17.7	7.99	4.99975e+06
Cs_ont_8g013640.1	Cs_ont_3g005490.1	8	3	3	3	468	51.4	5.55	7.20314e+06
Cs_ont_1g025460.1	Cs_ont_4g009280.1	10	4	4	4	498	54	6.77	4.5891e+06
Cs_ont_8g018970.1	Cs_ont_4g024250.1	4	2	2	2	771	80.3	5.39	7.10323e+06
Cs_ont_3g025980.1	Cs_ont_1g026250.1	10	2	2	2	260	27.9	6.64	5.58848e+06
Cs_ont_2g009410.1	Cs_ont_5g027030.1	15	5	5	4	422	47.9	6.81	5.04191e+06
Cs_ont_1g011320.1	Cs_ont_8g029020.1	3	4	4	4	1992	218.6	5.87	845728
Cs_ont_5g017540.1	Cs_ont_8g008780.1	12	3	3	3	276	28.5	6.77	1.28465e+06
Cs_ont_4g010400.1	Cs_ont_7g002980.1	21	4	4	4	228	25.3	7.34	2.887e+06
Cs_ont_2g032050.1	Cs_ont_3g030770.1	26	5	6	3	216	23.9	7.24	8.62443e+06
Cs_ont_9g017100.1	Cs_ont_2g009520.1	12	7	7	7	906	101.7	8.07	9.17284e+06
Cs_ont_4g005270.1	Cs_ont_3g032400.1	6	5	6	5	1219	134.7	5.82	2.53463e+06
Cs_ont_8g027860.1	Cs_ont_6g016080.1	20	3	3	2	164	18.2	6.34	7.41044e+07
Cs_ont_5g042820.1	Cs_ont_4g009380.1	6	3	4	3	645	72.6	6.84	4.72152e+06
Cs_ont_8g011730.1	Cs_ont_9g001900.1	9	3	3	3	532	58.6	5.17	2.50216e+06
Cs_ont_5g007820.1	Cs_ont_9g024860.1	10	4	4	3	568	61	6.49	5.58422e+06
Cs_ont_8g004860.2	Cs_ont_9g012560.1	10	3	3	2	462	48.7	7.78	3.81376e+06
Cs_ont_3g033180.1	Cs_ont_4g000800.1	13	9	9	9	958	107.2	6	1.29535e+07
Cs_ont_1g006410.1	Cs_ont_5g040350.1	19	5	5	5	350	38.9	8.07	7089500
Cs_ont_4g022120.1	Cs_ont_8g025080.2	7	3	4	3	491	54.7	8.65	6.91563e+06
Cs_ont_2g014490.1	Cs_ont_9g012600.1	7	4	5	4	613	65.7	7.11	5.62634e+06
Cs_ont_3g002140.1	Cs_ont_1g025020.1	17	4	4	4	319	35.9	6.8	5.73939e+06
Cs_ont_3g011120.1	Cs_ont_9g022050.1	6	4	4	3	753	85.1	7.02	1.70335e+07
Cs_ont_5g002860.1	Cs_ont_5g048740.1	7	1	2	1	256	28.8	9	3.11426e+06
Cs_ont_2g013530.1	Cs_ont_7g003320.1	10	6	7	6	638	71.1	5.54	9.47131e+06
Cs_ont_3g014400.1	Cs_ont_8g002550.1	17	3	3	3	253	27.2	6	2.6868e+06
Cs_ont_3g011210.1	Cs_ont_9g009140.2	15	2	2	2	185	21.4	10.13	1.07552e+06
Cs_ont_9g015010.1	Cs_ont_3g020900.1	17	4	4	4	303	32.5	7.81	8.16207e+06
Cs_ont_6g002850.1	Cs_ont_9g014730.1	13	4	7	4	471	51.8	7.14	4.78064e+06
Cs_ont_9g027600.1	Cs_ont_2g025250.4	8	3	3	3	383	43.8	6.55	6728076
Cs_ont_8g023440.1	Cs_ont_4g009550.1	12	5	5	5	561	61.7	7.17	5.16056e+06
Cs_ont_7g016210.2	Cs_ont_4g009520.1	3	1	1	1	510	55	6.7	1.23498e+06
Cs_ont_4g017670.1	Cs_ont_7g001710.1	6	9	9	9	1701	192.8	5.43	7.19901e+06
Cs_ont_6g016760.1	Cs_ont_3g007920.1	16	5	5	5	380	41.3	6.68	1.41651e+07
Cs_ont_2g001730.1	Cs_ont_4g017660.1	6	2	2	2	391	43	9.45	8380285
Cs_ont_2g023560.1	Cs_ont_8g018790.1	12	2	3	2	180	19.1	9.17	2.5077e+06
Cs_ont_8g009770.1	Cs_ont_7g015720.1	10	2	2	2	236	24.9	9.58	1.48607e+06
Cs_ont_7g028260.3	Cs_ont_5g016130.1	2	4	4	4	2629	286.1	7.31	3.50936e+06
Cs_ont_9g014950.1	Cs_ont_7g018160.1	4	2	2	2	567	65.8	8.59	538988
Cs_ont_9g028380.1	Cs_ont_3g033060.1	5	3	3	3	851	95.2	6.4	3.39276e+06
Cs_ont_9g004560.1	Cs_ont_3g016120.1	5	3	3	3	645	71.9	8.19	2.47135e+06
Cs_ont_9g026660.1	Cs_ont_8g000180.1	6	2	2	2	418	46.3	5.5	2.53275e+06
Cs_ont_4g017330.1	Cs_ont_7g020630.1	3	2	2	2	793	90.1	5.07	1.25495e+06
Cs_ont_2g004320.1	Cs_ont_3g018720.1	6	3	3	2	570	63.1	7.81	2.16275e+06
Cs_ont_7g004030.1	Cs_ont_9g028070.1	16	6	6	5	474	49.4	8.15	1.31403e+07
Cs_ont_5g029470.1	Cs_ont_2g023010.3	9	2	3	2	282	31.5	8.79	3.32115e+06
Cs_ont_2g010320.1	Cs_ont_5g006100.1	1	1	1	1	835	94.2	6.47	4.64486e+06
Cs_ont_1g028720.1	Cs_ont_2g034340.1	6	3	3	3	636	67.5	7.01	2.28104e+06
Cs_ont_7g021740.1	Cs_ont_1g019120.1	11	6	8	6	572	62.7	7.61	1.7548e+07
Cs_ont_2g004530.1	Cs_ont_4g002510.1	11	4	4	4	427	48.2	5.57	3.57174e+06
Cs_ont_7g023930.2	Cs_ont_2g007270.1	17	6	6	6	419	45.9	7.05	4.89135e+06
Cs_ont_9g006800.2	Cs_ont_2g002400.2	5	2	2	2	494	52.8	6.68	7.20019e+06
Cs_ont_8g001150.1	Cs_ont_9g000850.1	5	3	3	3	654	74.1	6.54	2.16643e+06
Cs_ont_4g006580.1	Cs_ont_4g021180.1	9	2	2	2	353	39.5	4.64	3.55038e+06
Cs_ont_5g039140.1	Cs_ont_4g005440.1	7	6	8	6	1058	114.9	7.06	8.46537e+06
Cs_ont_7g006810.2	Cs_ont_5g041670.1	2	1	1	1	777	85.3	5.72	9102232
Cs_ont_3g003390.1	Cs_ont_2g028700.1	10	5	7	1	533	60	8.57	4.22917e+06
Cs_ont_5g033980.1	Cs_ont_6g003080.1	10	2	2	2	257	28.4	7.49	1.3501e+06
Cs_ont_3g005520.1	Cs_ont_8g021610.2	19	3	3	3	181	19.8	6.62	4269629
Cs_ont_3g022910.1	Cs_ont_5g019560.2	6	2	2	2	349	38.6	9.35	1.20173e+06
Cs_ont_8g028300.1	Cs_ont_7g024220.2	8	3	3	1	423	46.6	5.72	485615
Cs_ont_6g022100.1	Cs_ont_5g044290.1	13	3	3	1	337	36.7	7.94	1.14322e+06
Cs_ont_6g023830.1	Cs_ont_7g022820.1	15	4	4	2	341	37.2	7.93	3.23499e+06
Cs_ont_5g020330.1	Cs_ont_3g013610.1	12	4	4	3	390	44.3	6.4	3.07481e+06
Cs_ont_5g044350.1	Cs_ont_8g015770.1	15	4	4	4	332	35.7	5.96	6.83623e+06
Cs_ont_6g016800.1	Cs_ont_8g004480.2	13	5	6	5	462	50.9	8.97	2.27898e+07
Cs_ont_6g002780.1	Cs_ont_9g000410.1	14	3	5	3	387	42.2	6.14	1.74307e+07
Cs_ont_9g008120.1	Cs_ont_6g007610.1	4	3	3	3	824	93.2	7.56	6.97426e+06
Cs_ont_9g010620.1	Cs_ont_5g040050.1	3	1	1	1	412	43.4	8.03	6887805
Cs_ont_3g032840.1	Cs_ont_5g040740.1	8	2	2	2	302	33.6	7.33	789535
Cs_ont_5g017390.1	Cs_ont_6g013110.1	31	3	4	3	115	12	9.6	1.63632e+07
Cs_ont_7g019800.1	Cs_ont_9g006620.1	10	5	6	5	582	64.3	6.05	4.03196e+06
Cs_ont_8g029300.1	Cs_ont_9g025510.1	25	3	3	3	239	26	4.6	3.4331e+06
Cs_ont_7g027270.1	Cs_ont_5g016550.1	5	1	1	1	250	27.4	6.68	1461405
Cs_ont_6g014930.1	Cs_ont_9g009950.1	14	6	6	6	511	55.6	7.05	9.68611e+06
Cs_ont_5g022830.1	Cs_ont_2g008760.2	5	1	1	1	292	32.3	5.26	709639
Cs_ont_9g016680.1	Cs_ont_5g047720.1	10	2	3	2	227	25.4	8.78	1.88841e+06
Cs_ont_5g003750.1	Cs_ont_3g007440.1	5	1	1	1	342	37.6	6.37	329451
Cs_ont_2g016550.1	Cs_ont_3g016210.1	6	3	3	3	649	71.9	5.4	1.40199e+06
Cs_ont_1g000340.1	Cs_ont_9g003670.1	11	1	1	1	139	14.7	5.07	4215193
Cs_ont_2g025560.1	Cs_ont_7g015830.1	3	2	2	2	764	86.9	6.73	2.2554e+06
Cs_ont_1g016930.1	Cs_ont_8g003620.1	2	1	1	1	978	107.9	5.14	490119
Cs_ont_8g007930.2	Cs_ont_4g026010.1	6	4	4	4	715	79.3	5.55	3.30656e+06
Cs_ont_3g000670.2	Cs_ont_1g011180.1	9	3	3	3	339	37.3	6.44	2.8632e+06
Cs_ont_3g009160.2	Cs_ont_2g026550.1	5	3	3	3	965	110.1	6.52	3.33645e+06
Cs_ont_5g041760.1	Cs_ont_2g010600.1	27	4	5	4	217	23.3	5.03	1.21594e+07
Cs_ont_9g028530.1	Cs_ont_1g015010.1	2	3	4	3	1368	153.9	8.03	7.90179e+06
Cs_ont_1g021140.1	Cs_ont_4g021120.1	8	3	4	3	342	39.6	5.63	2.82864e+06
Cs_ont_2g027620.1	Cs_ont_4g024890.1	3	1	1	1	537	58.3	7.47	610459
Cs_ont_5g016700.1	Cs_ont_5g045700.2	6	2	2	2	413	43.6	6.01	3.18461e+06
Cs_ont_7g007500.1	Cs_ont_8g026170.1	10	5	5	5	631	69.7	5.47	2.78782e+06
Cs_ont_7g017740.1	Cs_ont_7g017580.1	4	2	2	2	449	50.6	6.07	3.15002e+06
Cs_ont_6g003580.3	Cs_ont_1g010750.1	13	2	3	1	299	33.7	9.07	2.20215e+06
Cs_ont_8g022500.1	Cs_ont_4g013520.1	7	2	2	1	340	35.5	8.34	611426
Cs_ont_3g018330.1	Cs_ont_7g006190.1	5	1	1	1	287	30.6	8.72	2.33228e+06
Cs_ont_1g019620.3	Cs_ont_2g027260.1	16	3	4	1	217	24.1	5.73	430584
Cs_ont_7g006640.2	Cs_ont_8g028900.1	16	5	5	4	359	39.2	8.29	3.61457e+06
Cs_ont_8g021830.1	Cs_ont_8g021440.1	17	4	4	2	309	34.2	6.65	9637196
Cs_ont_5g042810.1	Cs_ont_1g014910.1	10	6	7	6	621	67.7	9.44	10616355
Cs_ont_5g046690.1	Cs_ont_1g002540.1	10	2	2	2	394	44.1	6.2	387426
Cs_ont_3g015350.1	Cs_ont_6g002510.1	2	2	2	2	969	106.3	5.87	1.40376e+06
Cs_ont_5g016260.1	Cs_ont_7g024860.2	2	2	2	2	870	95.2	6.33
Cs_ont_9g027380.1	Cs_ont_1g008700.1	12	7	7	7	623	68.6	5.44	5.9233e+06
Cs_ont_6g004170.1	Cs_ont_4g000530.1	4	5	5	5	1456	161	7.71	2.26145e+06
Cs_ont_2g015190.1	Cs_ont_3g000130.1	8	2	2	2	402	44.3	5.47	3.61069e+06
Cs_ont_9g020900.1	Cs_ont_6g005070.1	10	4	4	2	381	40.7	5.59	1.79941e+06
Cs_ont_2g033720.1	Cs_ont_9g010850.1	21	2	2	2	122	14	8.62	2.75426e+06
Cs_ont_3g002090.1	Cs_ont_9g001110.1	4	2	2	2	499	54.4	6.33	1.45233e+06
Cs_ont_4g005710.1	Cs_ont_8g000540.3	10	4	4	4	499	55.2	8.94	2.47928e+06
Cs_ont_2g026050.2	Cs_ont_7g027540.1	13	3	3	3	261	28.9	7.17	1.27518e+07
Cs_ont_5g042470.1	Cs_ont_9g004500.1	7	2	2	2	247	26.5	5.83	3.12787e+06
Cs_ont_5g025860.1	Cs_ont_7g028720.1	4	2	2	2	547	61.8	6.28	1.07312e+06
Cs_ont_5g006160.1	Cs_ont_1g008750.1	3	1	1	1	437	49.9	8.53	652189
Cs_ont_Un005900.1	Cs_ont_6g005610.1	8	2	2	2	426	47.9	5.76	2.00319e+06
Cs_ont_9g001730.1	Cs_ont_5g005920.1	10	2	2	2	267	28.8	8.53	2.69326e+06
Cs_ont_7g017540.1	Cs_ont_2g029970.1	3	1	1	1	384	42.8	6.73	953023
Cs_ont_1g029330.1	Cs_ont_5g007710.1	4	2	2	2	944	104	6.07	1.99632e+06
Cs_ont_3g010820.3	Cs_ont_Un004430.1	3	2	2	2	828	92.9	9.88	1.8884e+06
Cs_ont_2g011510.5	Cs_ont_8g015900.1	19	5	6	3	261	29.4	4.92	4.25217e+06
Cs_ont_9g010770.1	Cs_ont_2g030830.1	5	1	1	1	342	37.9	8.65
Cs_ont_1g000030.1	Cs_ont_7g028100.1	1	1	1	1	1120	120.9	5.41	864222
Cs_ont_2g015570.1	Cs_ont_8g024920.1	15	3	3	3	247	27.9	5.67	1.1079e+07
Cs_ont_3g021730.1	Cs_ont_7g027480.1	5	2	2	2	370	39.6	6.07	883372
Cs_ont_4g009830.1	Cs_ont_3g011560.1	13	2	3	2	222	25.2	6.4	9.78887e+06
Cs_ont_1g006670.1	Cs_ont_4g010000.1	3	1	1	1	495	55.4	6.4	1.15978e+06
	Cs_ont_6g009990.1	7	3	3	3	570	62.3	6.02	1.94697e+06
	Cs_ont_6g014600.2	9	3	3	3	439	48	8.18	3.94589e+06
	Cs_ont_8g029310.1	10	2	2	2	366	38.1	8.09	4.78027e+06
	Cs_ont_5g049450.1	6	5	6	5	662	73.8	7.06	4.74745e+09
	Cs_ont_2g011240.2	4	1	2	1	266	28.1	10.83	4.14268e+06
	Cs_ont_5g014520.1	8	5	5	5	765	84.6	6.93	9.11698e+06
	Cs_ont_7g025620.1	12	2	2	1	231	25.6	6.13	1.13435e+06
	Cs_ont_9g004390.1	6	1	1	1	238	25.6	5.62	461362
	Cs_ont_6g003480.1	12	4	4	4	504	54.9	6.71	9.37895e+06
	Cs_ont_3g020500.1	3	4	4	4	1061	118.3	6.35	2.85821e+06
	Cs_ont_1g005550.1	3	1	1	1	387	41.3	7.08	842954
	Cs_ont_4g003000.1	10	2	2	2	221	25.1	6.86	5.03232e+06
	Cs_ont_3g018550.1	11	3	3	3	309	33.5	5.34	7.60857e+06
	Cs_ont_1g014120.1	4	2	2	2	802	91.1	5.9	1.13168e+06
	Cs_ont_6g018880.1	4	2	2	2	519	59.3	5.21	1.78122e+06
	Cs_ont_3g001620.1	3	2	2	1	843	95.9	7.05	494195
	Cs_ont_2g026020.1	5	3	3	3	778	85.7	6.74	3.97636e+06
	Cs_ont_9g024830.1	4	2	2	2	635	68.8	7.3	2.88005e+06
	Cs_ont_5g049890.1	3	2	2	2	872	96.7	4.75	1.87018e+06
	Cs_ont_5g037070.1	4	2	2	2	495	53	5.6	1.89501e+06
	Cs_ont_2g003770.1	9	4	5	1	515	59.5	7.68	1.53911e+06
	Cs_ont_5g030660.1	7	2	2	2	320	35.4	6.7	4.02483e+06
	Cs_ont_2g001990.2	2	1	1	1	402	44.5	8.78	2.17875e+06
	Cs_ont_3g019150.1	8	2	2	2	349	38.5	6.21	3.09675e+06
	Cs_ont_5g032900.2	9	3	3	3	377	40.1	8.03	1.3158e+06
	Cs_ont_5g028830.2	4	1	1	1	320	34.3	9.26	1.24936e+06
	Cs_ont_5g022920.1	3	1	1	1	351	38.9	5.12	1.94853e+06
	Cs_ont_7g017400.1	11	2	2	2	254	29.8	6.35	1.67021e+06
	Cs_ont_8g001560.1	11	2	2	1	166	18.2	5.38	383357
	Cs_ont_2g011080.1	3	2	2	2	758	85.6	5.83	4.22742e+06
	Cs_ont_4g019870.1	4	3	4	3	764	83.8	5.99	1.70206e+06
	Cs_ont_1g029210.2	6	2	2	1	371	40.2	8.07
	Cs_ont_1g012620.1	4	2	3	2	564	60.4	7.91	4.90131e+06
	Cs_ont_4g014740.1	21	3	3	3	295	32.6	6.64	1.06054e+07
	Cs_ont_6g025130.1	1	1	1	1	595	67.6	5.07	3.46904e+06
	Cs_ont_5g016780.1	10	8	8	8	1033	118.9	5.03	8.88818e+06
	Cs_ont_7g010790.2	3	1	1	1	403	43.4	8.5	551760
	Cs_ont_5g048540.1	7	3	3	3	488	53.3	8.03	1.31837e+06
	Cs_ont_6g019300.1	15	2	2	2	250	27.5	5.92	1.22623e+06
	Cs_ont_3g012380.2	7	3	3	3	519	57.3	8.19	1.38784e+06
	Cs_ont_2g019140.1	11	4	4	4	523	58.2	5.2	2.44814e+06
	Cs_ont_3g018760.1	6	2	2	1	395	43.4	7.46	1.40946e+06
	Cs_ont_5g043960.4	21	3	3	3	266	29.3	4.84	1.97263e+06
	Cs_ont_9g008360.3	8	3	3	3	400	45.3	5.47	2.25773e+06
	Cs_ont_5g022060.1	6	2	2	2	346	38	7.01	2.69478e+06
	Cs_ont_7g003980.1	8	2	2	2	346	39	6.74	1.1142e+06
	Cs_ont_7g003040.1	6	1	1	1	209	23.2	5.1
	Cs_ont_1g016790.1	7	4	4	4	486	53	5.36	8.81022e+06
	Cs_ont_8g015910.1	4	1	1	1	227	25.3	9.03	6007891
	Cs_ont_5g002830.1	2	1	1	1	1207	130.2	5.03	174121
	Cs_ont_9g004650.1	3	1	1	1	274	29.7	6.02	66993412
	Cs_ont_2g006540.1	7	1	1	1	127	14.1	4.82	1.91511e+06
	Cs_ont_5g032830.1	16	4	4	3	219	25.6	6.6	5.91243e+06
	Cs_ont_5g039200.1	8	3	3	3	480	53.1	6.73	2.07701e+06
	Cs_ont_1g004000.1	21	7	7	7	425	46	7.8	1.47508e+07
	Cs_ont_5g014760.1	4	2	2	2	545	59.2	6.27	1.45002e+06
	Cs_ont_6g007330.1	5	1	1	1	232	24.4	8.76	990534
	Cs_ont_1g014750.1	3	1	1	1	360	40	7.78	397602
	Cs_ont_8g021460.1	13	4	4	3	308	33.8	8.78	5.51138e+06
	Cs_ont_5g007220.2	21	3	3	3	193	22	7.47	3.11152e+06
	Cs_ont_5g000100.2	10	2	2	2	328	36.4	6.54	1.12389e+06
	Cs_ont_4g026810.3	6	3	3	3	508	56.5	7.02	2.65934e+06
	Cs_ont_7g004590.1	3	1	1	1	318	36.3	6.15	427339
	Cs_ont_5g001100.1	4	1	1	1	366	40.1	7.42	586363
	Cs_ont_1g028860.1	7	4	4	3	862	97.8	6.99	8321757
	Cs_ont_7g004950.1	2	1	1	1	620	70	5.38	330140
	Cs_ont_2g029120.1	5	1	1	1	322	35.3	6.68
	Cs_ont_6g000550.1	1	1	1	1	1049	118.4	5.69	1.09448e+06
	Cs_ont_2g027720.2	4	2	2	2	562	60.9	6.2	1.00093e+06
	Cs_ont_1g029170.1	2	1	1	1	591	64.8	7.87	2625863
	Cs_ont_7g024770.1	7	4	4	4	546	58.8	6.99	3630184
	Cs_ont_1g010130.1	1	1	1	1	622	69.9	8.05	7050884
	Cs_ont_9g002690.3	2	1	1	1	726	79.2	8.79	1.01871e+06
	Cs_ont_9g002090.1	24	2	2	2	161	17.6	5.64	1.25343e+06
	Cs_ont_2g028240.1	8	3	3	3	399	43.5	7.64	1278317
	Cs_ont_Un006130.1	3	1	1	1	406	43.2	8.54	385968
	Cs_ont_9g025860.1	2	2	2	2	1373	151.2	6.74	1.08422e+06
	Cs_ont_2g010730.1	8	5	6	5	759	85.9	5.54	5.29523e+06
	Cs_ont_5g028380.1	10	3	3	3	347	36	8.78	1.25247e+07
	Cs_ont_7g016920.1	11	2	2	2	225	25.8	6.13	4.20041e+06
	Cs_ont_8g006800.2	1	1	1	1	905	100.9	6.27	633200
	Cs_ont_3g018430.1	5	4	4	4	1080	115.4	7.17	4.48542e+06
	Cs_ont_3g015310.1	23	1	1	1	98	10.8	9.6	1.84136e+06
	Cs_ont_5g047950.2	10	4	4	4	526	59.3	7.4	2.70899e+06
	Cs_ont_9g006360.2	16	3	3	3	229	27.2	5.52	2.8918e+06
	Cs_ont_3g032970.2	12	4	4	4	323	35.8	7.85	3.82419e+06
	Cs_ont_8g012880.1	2	1	1	1	693	77.1	6.96	464070
	Cs_ont_4g022570.5	11	7	8	5	805	92.1	6.3	7.92371e+06
	Cs_ont_2g009310.3	5	1	1	1	237	26.3	5.67	608438
	Cs_ont_3g032480.1	6	2	2	2	477	52	7.39	427579
	Cs_ont_3g021360.5	3	1	1	1	504	54.3	5.97	500337
	Cs_ont_4g001670.1	1	1	1	1	982	110	7.23	22671824
	Cs_ont_9g020060.2	1	1	1	1	983	108.1	5.82	408140
	Cs_ont_8g001360.3	4	2	2	2	492	55.4	6.6	1382738
	Cs_ont_9g024730.1	3	1	1	1	404	44.1	6.3	743778
	Cs_ont_8g021450.1	11	2	2	1	205	22	7.53	646094
	Cs_ont_3g011750.1	7	4	4	4	619	67.8	5.43	1.6871e+06
	Cs_ont_4g003810.2	1	1	1	1	680	75.8	8.63	35902696
	Cs_ont_3g028270.1	16	3	3	2	1226	140.5	9.44	4.44606e+06
	Cs_ont_7g025640.1	11	2	2	1	225	25	5.77	4.58474e+06
	Cs_ont_1g024810.1	2	1	1	1	574	64	6.61	1514783
	Cs_ont_7g028220.1	11	4	4	4	378	40.7	8.92	1.01188e+07
	Cs_ont_9g024960.1	2	1	2	1	556	62.8	6.84	1.8065e+06
	Cs_ont_3g019420.2	15	4	4	4	375	42.3	6.34	3.6222e+06
	Cs_ont_1g028410.1	6	1	1	1	249	27.2	8.84
	Cs_ont_1g019710.1	6	3	3	3	547	59.3	8.25	7.23945e+06
	Cs_ont_9g026830.1	8	2	2	2	255	28.6	8.59	2.99943e+06
	Cs_ont_3g012660.4	2	1	1	1	505	54.5	8.79	621697
	Cs_ont_3g019870.1	14	3	4	3	437	48.6	8.25	2.52853e+06
	Cs_ont_4g011590.2	3	1	1	1	425	46.6	7.27	1.13434e+06
	Cs_ont_3g004840.1	8	2	2	2	330	36.2	5.68	2.01909e+06
	Cs_ont_6g001600.1	13	4	4	4	351	40.6	4.96	4.33299e+06
	Cs_ont_9g022010.1	3	1	1	1	268	29.8	8.4	442619
	Cs_ont_4g023060.1	13	1	1	1	143	16	8.31	767373
	Cs_ont_5g028020.2	3	1	1	1	427	47.5	7.78
	Cs_ont_5g012780.4	6	2	2	2	400	44.2	9.23	1.902e+06
	Cs_ont_7g013230.1	7	2	2	1	365	39.2	9.38	729522
	Cs_ont_5g008560.1	5	1	1	1	299	31.7	7.78	900607
	Cs_ont_5g006260.3	6	2	2	2	361	38.8	6.8	965340
	Cs_ont_1g001540.2	4	2	2	2	477	51.7	7.99	741905
	Cs_ont_6g011310.2	7	3	3	3	431	48.8	7.01	2.43945e+06
	Cs_ont_9g008300.1	11	3	5	3	234	27.6	5.59	1.1865e+07
	Cs_ont_6g019090.1	6	1	1	1	252	27.8	9.25	556102
	Cs_ont_7g028620.1	8	2	2	2	237	26.3	9.39	2.77809e+06
	Cs_ont_2g015900.1	1	1	1	1	656	74.4	6.73	690666
	Cs_ont_8g021660.1	5	2	2	2	459	51.3	7.68	997195
	Cs_ont_1g010980.1	2	1	1	1	516	58.9	7.84	693717
	Cs_ont_7g003440.1	9	2	2	2	258	28.7	5.69	2.50096e+06
	Cs_ont_4g027840.1	6	1	1	1	192	20.9	8.09	620887
	Cs_ont_5g049770.1	3	2	2	2	741	83.6	7.94	590969
	Cs_ont_8g028070.2	8	3	3	3	414	45.9	8.65	1.66839e+06
	Cs_ont_1g015250.1	2	1	1	1	459	51.4	6.42	1.13076e+06
	Cs_ont_7g005250.1	7	1	1	1	168	19.6	5.19
	Cs_ont_7g007240.1	2	1	1	1	716	79.6	6.24	7157310
	Cs_ont_9g025080.1	3	1	1	1	712	77.7	9.01	305097
	Cs_ont_5g030720.1	7	1	1	1	195	21.8	5.85	454408
	Cs_ont_7g003490.2	7	2	2	2	347	37.1	9.01	882959
	Cs_ont_2g030520.4	3	2	2	2	578	63.6	7.91	1.8166e+06
	Cs_ont_5g026850.1	12	3	3	3	352	39.4	5.91	2.02679e+06
	Cs_ont_9g009020.1	3	1	1	1	326	35.7	8.6	944968
	Cs_ont_4g027180.1	7	2	2	2	271	30.4	8.4	911019
	Cs_ont_1g014900.1	3	1	1	1	323	36.4	7.08	2.32725e+06
	Cs_ont_5g038310.1	8	3	3	3	367	41.4	6.68	2.50702e+06
	Cs_ont_2g000980.1	6	2	2	2	420	45.9	5.47	2.024e+06
	Cs_ont_7g002420.1	10	2	2	2	255	29.2	5.33	2.06523e+06
	Cs_ont_2g001640.1	8	2	2	2	409	44.4	8.81	3.91616e+06
	Cs_ont_7g012110.1	4	1	1	1	246	27.3	4.98	688405
	Cs_ont_4g013640.2	4	2	2	2	591	64.6	5.29	1.29371e+06
	Cs_ont_2g008450.1	15	6	6	6	578	64.4	5.71	8.77774e+06
	Cs_ont_3g007600.1	2	1	1	1	402	43.1	9.35	380370
	Cs_ont_3g016200.1	4	1	1	1	318	34.7	9.99
	Cs_ont_2g032200.1	2	1	1	1	562	59.9	9.6	3.54619e+06
	Cs_ont_7g019600.3	6	3	3	1	587	65.7	5.1	685636
	Cs_ont_4g009800.1	2	1	1	1	482	53.4	5.66	817398
	Cs_ont_8g004900.1	13	2	2	2	289	31	7.75	2.431e+06
	Cs_ont_6g009840.1	6	3	3	3	675	74.6	6.93	1.1359e+06
	Cs_ont_1g022630.2	1	1	1	1	868	94	6.61	620175
	Cs_ont_2g000830.1	23	2	2	1	118	13.3	9.22	1299276
	Cs_ont_8g024350.1	23	2	2	2	96	10.7	6.27	2.27632e+06
	Cs_ont_2g005450.1	6	2	2	2	314	35.2	5.31	3.38256e+06
	Cs_ont_3g012240.1	1	1	1	1	1342	146.5	7.87	5378479
	Cs_ont_7g021630.1	4	3	3	3	506	57.4	8.5	2.08496e+06
	Cs_ont_8g006230.1	11	3	3	3	541	61	7.01	3.09836e+06
	Cs_ont_6g016750.1	3	1	1	1	285	31.2	6.23	814908
	Cs_ont_4g000130.1	8	3	3	3	358	37.8	8.37	1.67181e+06
	Cs_ont_5g026990.1	5	2	2	2	399	44.7	7.84	1.45074e+06
	Cs_ont_4g001210.1	5	2	2	2	481	50.9	7.84	1.57809e+06
	Cs_ont_2g011050.1	3	1	1	1	303	34.8	5.01	299775
	Cs_ont_5g049870.1	2	1	1	1	590	64.5	5.59	1.08389e+06
	Cs_ont_4g001250.1	9	3	3	3	552	61.9	8.6	1.64387e+06
	Cs_ont_5g026180.1	3	1	1	1	354	39.1	6.06	978480
	Cs_ont_4g028710.1	4	1	1	1	162	18.8	7.09	55787.2
	Cs_ont_8g006790.1	3	1	1	1	404	43.3	6.07	694889
	Cs_ont_1g019750.2	3	1	1	1	413	46.9	5.69	359655
	Cs_ont_9g005610.1	14	3	3	2	325	34.3	6.14	1.62195e+06
	Cs_ont_4g020750.3	0	1	1	1	3776	412.6	5.07	510856
	Cs_ont_9g006420.1	4	1	1	1	344	38.1	6.62	464575
	Cs_ont_6g021470.3	1	1	1	1	783	87.7	7.78	582219
	Cs_ont_7g010260.1	1	1	1	1	942	104.3	7.97	25876116
	Cs_ont_7g023440.1	4	1	1	1	570	63.7	7.37	222596
	Cs_ont_6g005160.1	4	1	1	1	262	29.2	8.57	630518
	Cs_ont_9g018570.1	10	2	2	2	234	25.1	9.29	1.13185e+06
	Cs_ont_4g003140.1	5	2	2	2	429	48	6.55	1.4306e+06
	Cs_ont_3g009580.1	2	1	1	1	469	51.8	8
	Cs_ont_3g002230.1	12	5	5	5	448	50.3	4.87	8.2085e+06
	Cs_ont_5g008810.1	2	2	2	2	846	95.3	6.65	1.40147e+06
	Cs_ont_2g023770.1	5	2	2	2	509	55.7	8.79	679917
	Cs_ont_2g009340.2	3	3	3	2	863	96.6	6.37	2.09824e+07
	Cs_ont_2g020970.3	3	2	2	1	606	68.3	7.12	537505
	Cs_ont_2g002020.1	2	1	1	1	407	44.6	6.54	295412
	Cs_ont_2g013420.1	5	1	1	1	206	22.9	8.72	478317
	Cs_ont_5g022120.1	7	4	4	4	829	92.8	6.3	2.73273e+06
	Cs_ont_5g045030.1	3	1	2	1	482	52.2	6.71	1.04369e+07
	Cs_ont_2g027280.1	3	2	2	2	671	75.3	7.81	1.1905e+06
	Cs_ont_8g020750.1	2	1	1	1	323	36.6	5.83	901847
	Cs_ont_5g037970.1	3	1	1	1	384	42.7	6.28	838247
	Cs_ont_8g009600.1	17	3	3	3	154	17.2	7.5	1.77711e+06
	Cs_ont_7g004100.1	12	3	3	2	217	23.9	7.81	1.41347e+06
	Cs_ont_5g045780.1	2	1	2	1	407	44.7	9.96	3.6219e+06
	Cs_ont_9g006610.1	6	1	1	1	183	20.5	6.73	517091
	Cs_ont_5g036930.1	5	3	3	1	587	65.6	5.07	4.87126e+06
	Cs_ont_2g023880.1	4	1	1	1	226	24.3	5.59	1.60167e+06
	Cs_ont_1g019880.1	4	3	3	2	813	90	5.78	939786
	Cs_ont_5g001740.1	5	2	3	2	519	55.6	8.13	2.34447e+06
	Cs_ont_6g020720.1	3	1	1	1	303	34.9	7.59	446719
	Cs_ont_5g008630.1	10	2	2	2	213	23.8	6.64	1.30036e+07
	Cs_ont_2g003430.3	14	3	4	1	218	24.1	5.73	623892
	Cs_ont_4g020090.1	3	1	1	1	545	60.9	5.81	662337
	Cs_ont_4g001840.1	3	1	1	1	467	51	8.4	444021
	Cs_ont_5g050730.1	8	2	2	2	354	38.3	7.65	1.70248e+06
	Cs_ont_9g027490.1	6	3	3	3	553	61.6	6.7	3.20499e+06
	Cs_ont_2g029260.2	3	1	1	1	389	42.9	8.13	591966
	Cs_ont_8g024770.1	1	1	1	1	666	72.8	8.28	853272
	Cs_ont_5g007070.3	3	2	2	2	954	106.3	6.46	1.66182e+06
	Cs_ont_6g009820.3	2	1	1	1	421	47.5	6.6	898003
	Cs_ont_3g020470.1	6	2	2	2	336	38.2	8.69	4.75775e+06
	Cs_ont_1g010100.1	5	1	1	1	350	38.3	9.14	81565
	Cs_ont_9g009370.1	8	2	2	2	348	36.6	5.07	524770
	Cs_ont_5g006950.1	4	1	1	1	305	33.2	9.04	1.63713e+06
	Cs_ont_7g023140.1	4	2	2	2	494	54.8	9.83	967557
	Cs_ont_8g013340.1	3	1	1	1	292	32.9	4.82	823052
	Cs_ont_8g021770.1	6	1	1	1	168	16.9	8.13	816574
	Cs_ont_7g014640.1	19	3	3	3	170	19.9	6.4	5.74404e+06
	Cs_ont_4g005240.1	9	1	1	1	122	14.1	8.79	653118
	Cs_ont_9g025610.1	9	2	2	2	230	25	7.62	2.00823e+06
	Cs_ont_6g003980.1	13	2	2	2	182	20.3	8.85	3.65557e+07
	Cs_ont_4g001420.1	1	1	1	1	1299	143.2	6.62	353344
	Cs_ont_4g018940.1	2	1	1	1	529	59.1	6.74	375709
	Cs_ont_7g011060.2	2	1	1	1	437	48	5.41	722929
	Cs_ont_2g017600.1	4	1	1	1	400	43.7	9.86
	Cs_ont_Un002310.1	11	1	1	1	184	20.4	7.02	1.53303e+06
	Cs_ont_8g001990.2	2	1	1	1	559	59.9	9.44	1.07057e+06
	Cs_ont_7g025650.1	3	1	1	1	381	40.8	5.62	3.13302e+06
	Cs_ont_9g019980.1	5	1	1	1	184	20.8	5.88	1.6657e+06
	Cs_ont_1g021890.1	3	1	1	1	322	35.1	5.63	285585
	Cs_ont_2g013100.1	2	1	1	1	594	64.7	8.95	423542
	Cs_ont_5g002800.1	6	1	1	1	248	28.1	6.65	803672
	Cs_ont_5g036480.1	6	3	3	3	536	60.3	6.33	2.57028e+06
	Cs_ont_8g013640.1	4	3	3	3	735	81.9	6.95	1.55916e+06
	Cs_ont_8g025370.1	11	3	3	3	357	38.9	6.29	2.62277e+06
	Cs_ont_1g025460.1	2	1	1	1	365	41.2	4.94	2.06889e+06
	Cs_ont_8g018970.1	5	1	1	1	304	32.7	7.36	1.13352e+06
	Cs_ont_2g008330.1	7	4	4	4	570	63.6	8.46	4.6763e+06
	Cs_ont_3g025980.1	2	1	1	1	584	64.8	7.64	2102971
	Cs_ont_Un004930.1	2	2	2	2	989	109.5	8.07	1.11533e+07
	Cs_ont_9g010810.1	10	1	1	1	121	13.9	8.65	323217
	Cs_ont_2g009410.1	6	2	2	2	369	39.8	6.98	873396
	Cs_ont_4g025820.4	1	1	1	1	671	76.1	6.51	4.23579e+06
	Cs_ont_7g004500.1	3	1	1	1	340	38.6	6.48	542253
	Cs_ont_1g011320.1	1	1	1	1	1134	129.5	5.41	335214
	Cs_ont_5g017540.1	3	1	1	1	339	39.2	5.39	612082
	Cs_ont_9g008250.1	16	4	4	4	227	26.5	5.26	3.50899e+06
	Cs_ont_4g010400.1	8	2	2	2	310	35.6	6.07	1.81982e+06
	Cs_ont_3g009610.1	6	2	2	2	395	42.8	6.98	1.0041e+06
	Cs_ont_2g030970.1	2	1	1	1	456	51.3	7.97	861616
	Cs_ont_2g032050.1	16	1	1	1	80	8.9	8.73	787791
	Cs_ont_9g017100.1	2	1	1	1	448	50.7	8.38	856067
	Cs_ont_4g019630.1	16	2	2	2	111	12.4	9.32	1.29211e+06
	Cs_ont_4g005270.1	4	1	1	1	218	24	9.47	534711
	Cs_ont_7g009090.1	7	2	2	2	420	46.3	6.55	1.62434e+06
	Cs_ont_8g027860.1	3	1	1	1	363	40	8.92	892477
	Cs_ont_5g042820.1	5	2	2	2	398	43.4	9.07	1.16234e+06
	Cs_ont_8g011730.1	2	1	1	1	359	38.6	6.71
	Cs_ont_1g006750.1	8	2	2	2	219	24.9	5.88	1.67465e+06
	Cs_ont_5g007820.1	4	3	4	1	811	92.5	6.43	741035
	Cs_ont_8g004860.2	1	1	1	1	587	65.5	4.81	219284
	Cs_ont_5g027620.1	3	1	1	1	320	36	5.6	750816
	Cs_ont_3g033180.1	6	1	1	1	208	23.4	5.96
	Cs_ont_1g006410.1	5	2	2	2	448	48	6.37	1.26299e+06
	Cs_ont_4g022120.1	3	1	1	1	373	39.3	5.58	522079
	Cs_ont_2g014490.1	2	1	1	1	593	67.9	7.09	299759
	Cs_ont_3g002140.1	2	1	1	1	822	94.2	4.97	4906666
	Cs_ont_3g011120.1	3	1	1	1	381	42.5	5.33	320809
	Cs_ont_5g002860.1	2	1	1	1	682	75.1	6.61	835514
	Cs_ont_2g013530.1	3	1	1	1	385	43.6	6.96	642377
	Cs_ont_3g014400.1	1	1	1	1	1257	138.3	7.03	1297222
	Cs_ont_3g011210.1	8	3	3	3	527	58.5	8.16	2.37849e+06
	Cs_ont_2g000810.1	4	1	1	1	270	29.2	5.36	536123
	Cs_ont_2g010360.7	3	1	1	1	305	33.9	7.94	314678
	Cs_ont_9g015010.1	7	1	1	1	164	18	7.09
	Cs_ont_7g025930.1	5	1	1	1	276	29.6	7.61	195818
	Cs_ont_6g002850.1	11	2	2	2	217	24.1	6.29	957540
	Cs_ont_9g027600.1	0	1	1	1	2217	243.1	6.8	603077
	Cs_ont_3g020810.1	9	3	3	3	380	41.2	4.7	1.02634e+06
	Cs_ont_2g018770.1	2	1	1	1	499	55.7	6.35	1.29002e+06
	Cs_ont_8g023440.1	5	2	2	2	369	42.3	5.66	1.98717e+06
	Cs_ont_7g016210.2	3	1	1	1	344	38	4.69	289941
	Cs_ont_4g017670.1	3	1	1	1	465	50.6	7.58	513525
	Cs_ont_9g006440.1	9	2	2	2	249	26.9	7.01	246987
	Cs_ont_6g016760.1	4	1	1	1	263	28.7	7.99	851432
	Cs_ont_5g035960.1	9	3	3	3	395	42	6.1	1.42964e+06
	Cs_ont_2g001730.1	5	1	1	1	464	51.6	6.64
	Cs_ont_1g029590.1	13	1	1	1	245	26.5	4.81	1753367
	Cs_ont_2g023560.1	1	1	1	1	743	82.2	5.25
	Cs_ont_8g009770.1	1	1	1	1	1118	131.4	5.82	707054
	Cs_ont_7g028260.3	5	1	1	1	280	30.5	9.41
	Cs_ont_9g014950.1	1	1	1	1	728	81.7	8.53
	Cs_ont_9g028380.1	3	1	1	1	354	39.9	9.36	332922
	Cs_ont_9g004560.1	4	1	1	1	513	55.3	6.29	328554
	Cs_ont_9g026660.1	5	1	1	1	168	19.2	4.94
	Cs_ont_4g017330.1	4	1	1	1	186	20.9	4.46	434397
	Cs_ont_2g004320.1	3	1	1	1	458	50.7	5.52	437117
	Cs_ont_7g004030.1	1	1	1	1	1210	133.6	6.04	2077910
	Cs_ont_4g028090.1	13	2	2	2	186	21.5	6.8	4.85774e+06
	Cs_ont_7g007930.1	1	1	1	1	639	68.5	5.99	903997
	Cs_ont_5g029470.1	2	1	1	1	594	61.7	6.1	519488
	Cs_ont_2g010320.1	10	2	2	2	253	28.5	6.77	1.33393e+06
	Cs_ont_1g028720.1	3	1	1	1	517	55.4	6.43	464446
	Cs_ont_7g021740.1	1	1	1	1	591	66.9	7.84	1.27172e+06
	Cs_ont_2g004530.1	5	2	2	2	412	45.1	9.52	2828075
	Cs_ont_7g023930.2	1	1	1	1	481	53.5	6.32	3.18052e+06
	Cs_ont_9g006800.2	2	1	1	1	826	90	6.83
	Cs_ont_8g001150.1	1	1	1	1	840	95.2	7.36	1.17923e+06
	Cs_ont_4g006580.1	2	1	1	1	729	80.2	7.81	354033
	Cs_ont_5g039140.1	2	1	1	1	460	51	5.34
	Cs_ont_7g006810.2	3	2	2	2	627	68.6	8.82	980758
	Cs_ont_3g003390.1	3	1	1	1	379	41.6	8.25	724776
	Cs_ont_7g016880.1	3	1	1	1	428	45.6	7.11	418379
	Cs_ont_3g006600.1	3	1	1	1	362	40.1	6.02	401616
	Cs_ont_5g033980.1	3	1	1	1	371	42.1	4.83	686738
	Cs_ont_3g005520.1	3	1	1	1	235	25.8	9.22	2.6274e+06
	Cs_ont_3g022910.1	4	1	1	1	394	45	5.87	330937
	Cs_ont_8g028300.1	6	1	1	1	173	18.1	6.86	549880
	Cs_ont_6g022100.1	4	1	1	1	251	26	6.62	3.54672e+06
	Cs_ont_6g023830.1	3	1	1	1	411	47.3	5.45	1.13368e+06
	Cs_ont_5g020330.1	1	1	1	1	1160	131.9	6.95	5635423
	Cs_ont_5g044350.1	3	1	1	1	385	44.2	5.8
	Cs_ont_6g016800.1	3	1	1	1	389	42.3	7.64	372911
	Cs_ont_6g002780.1	0	1	1	1	5121	569	6.01	4336007
	Cs_ont_9g008120.1	2	1	1	1	537	58.4	8.97	849248
	Cs_ont_9g010620.1	3	1	1	1	393	44.2	5.82	3.43114e+06
	Cs_ont_3g032840.1	1	1	1	1	1124	125	6.25	1.58461e+06
	Cs_ont_5g017390.1	1	1	1	1	1193	135.7	6.23	346761
	Cs_ont_7g019800.1	5	1	1	1	257	28.5	9.07	212435
	Cs_ont_8g029300.1	3	1	1	1	732	78.1	5.34	378168
	Cs_ont_7g012520.1	8	2	2	2	434	48.7	9.09	1.702e+06
	Cs_ont_6g010840.1	3	1	1	1	301	33.2	5.19	631928
	Cs_ont_7g027270.1	1	1	1	1	666	74.4	6.3	621184
	Cs_ont_6g014930.1	2	1	1	1	391	43	9.41	348266
	Cs_ont_5g022830.1	4	2	2	2	476	53.6	5.08	2.7691e+06
	Cs_ont_9g016680.1	2	1	1	1	418	47.5	5.43	1.10834e+06
	Cs_ont_5g003750.1	2	1	1	1	464	51.6	6.47	454894
	Cs_ont_2g016550.1	3	1	1	1	398	43.9	7.78
	Cs_ont_1g000340.1	2	1	1	1	571	64.4	6.46	976843
	Cs_ont_2g025560.1	4	1	1	1	275	30.1	8.72
	Cs_ont_7g007270.1	6	2	2	2	439	47.9	6.79	1.57435e+06
	Cs_ont_5g021660.1	2	1	1	1	460	51.5	5.1	640347
	Cs_ont_2g023730.3	5	1	1	1	159	18.2	8.87	828373
	Cs_ont_1g016930.1	2	1	1	1	612	67.2	8.29	731113
	Cs_ont_8g007930.2	3	1	1	1	744	82.3	4.93	367177
	Cs_ont_3g000670.2	2	1	1	1	738	79.2	5.36	646235
	Cs_ont_3g009160.2	3	1	1	1	500	55.6	4.93	481724
	Cs_ont_9g004890.1	2	1	1	1	447	49.2	5.57	1.22074e+06
	Cs_ont_5g041760.1	2	1	1	1	591	66.1	8.24	740281
	Cs_ont_9g028530.1	4	1	1	1	417	45.4	5.16	723814
	Cs_ont_1g021140.1	1	1	1	1	592	68	6.15	905633
	Cs_ont_2g027620.1	3	2	2	2	891	97.7	5.19	714626
	Cs_ont_5g016700.1	4	3	4	3	1076	123.8	5.53	2457563
	Cs_ont_5g012630.1	3	1	1	1	414	46.1	8.12	418234
	Cs_ont_4g022590.1	13	3	3	3	232	26.6	5.57	1.41799e+06
	Cs_ont_7g007500.1	3	1	1	1	340	38.7	5.78	667862
	Cs_ont_6g013390.4	2	1	1	1	435	48.8	7.11	5160586
	Cs_ont_7g017740.1	2	1	1	1	613	68.2	5.97	382869
	Cs_ont_6g003580.3	1	1	1	1	616	70.1	9.11	798739
	Cs_ont_8g022500.1	1	1	1	1	760	84.1	5.86	272369
	Cs_ont_3g018330.1	6	1	1	1	323	34.4	5.33	758536
	Cs_ont_1g019620.3	2	1	1	1	526	57.6	8.15	410477
	Cs_ont_7g006640.2	1	1	1	1	926	100.8	7.01	413733
	Cs_ont_8g021830.1	4	1	1	1	226	26.1	5.92	1.75825e+06
	Cs_ont_5g042810.1	4	1	1	1	241	26.7	4.68	1.07835e+06
	Cs_ont_5g046690.1	4	1	1	1	306	35	5.06
	Cs_ont_3g015350.1	3	1	1	1	423	47.4	5.11	386539
	Cs_ont_5g016260.1	10	2	2	2	155	17	4.78	945622
	Cs_ont_5g048130.1	5	1	1	1	287	30.7	8.81
	Cs_ont_4g009730.1	3	2	2	2	582	65.5	6.27	1.39775e+06
	Cs_ont_9g027380.1	1	1	1	1	957	109.1	8.19	534897
	Cs_ont_3g001750.1	3	1	1	1	428	48.8	5.1	866900
	Cs_ont_6g004170.1	2	2	2	2	868	94.7	9.06	995366
	Cs_ont_2g015190.1	9	1	1	1	158	17.4	7.5	511111
	Cs_ont_9g020900.1	2	1	1	1	681	75.5	7.49	1.55078e+06
	Cs_ont_2g033720.1	2	1	1	1	896	101.5	6.42	502040
	Cs_ont_3g002090.1	2	1	1	1	1038	112.3	4.86	799092
	Cs_ont_4g005710.1	3	1	1	1	658	75.8	6.2	981755
	Cs_ont_2g026050.2	9	1	1	1	191	20.8	8.37	1.99267e+06
	Cs_ont_5g042470.1	8	1	1	1	250	26.8	7.74	1.64641e+06
	Cs_ont_7g016860.1	3	1	1	1	389	41.3	5.06	948548
	Cs_ont_5g025860.1	1	1	1	1	918	100.7	6.89	338396
	Cs_ont_6g000360.1	2	1	1	1	530	58.9	6.74	684627
	Cs_ont_5g006160.1	1	1	1	1	1293	139.4	6.92
	Cs_ont_Un005900.1	1	1	1	1	595	65.8	9.26	1.94764e+06
	Cs_ont_2g012780.1	5	2	2	2	452	50.4	7.9	1.96979e+06
	Cs_ont_9g025590.2	25	2	2	2	206	22.6	5.38	2.95551e+06
	Cs_ont_9g001730.1	2	1	1	1	567	62.3	8.56	616388
	Cs_ont_5g048570.1	8	1	1	1	237	25.6	8.78
	Cs_ont_7g017540.1	5	1	1	1	383	42.9	6.13	514090
	Cs_ont_1g029330.1	2	1	1	1	570	62.8	5.39
	Cs_ont_8g025170.1	3	1	1	1	276	30.6	5.6	2.04481e+06
	Cs_ont_3g010820.3	2	1	1	1	351	38.7	8.5	595573
	Cs_ont_2g011510.5	2	1	1	1	522	58.4	7.02	1.51784e+06
	Cs_ont_5g013560.1	35	3	3	3	134	14.8	5.15	1.84462e+06
	Cs_ont_4g022850.1	2	3	3	3	1774	196.3	5.71	735487
	Cs_ont_9g010770.1	5	1	1	1	222	25.5	7.23	671767
	Cs_ont_1g000030.1	1	1	1	1	1546	171.1	5.19	245009
	Cs_ont_2g015570.1	1	1	1	1	665	74.5	5.44
	Cs_ont_3g021730.1	2	1	1	1	523	55.4	9.44	310004
	Cs_ont_4g009830.1	2	1	1	1	467	51.6	6.14	485568
	Cs_ont_1g006670.1	7	3	3	3	567	62	8.03	3.76448e+06
	Cs_ont_8g023090.1	8	4	5	3	512	57.5	7.2	2.42858e+06
	Cs_ont_2g011390.1	4	2	2	2	798	91.6	6	847989
